# Supplementary material for: Comprehensive Cell Surface Protein Profiling Identifies Specific Markers of Human Naive and Primed Pluripotent States
Source: Cell Stem Cell. 2017 Jun 1;20(6):874–890.e7. doi: 10.1016/j.stem.2017.02.014 (PMC5459756; doi:10.1016/j.stem.2017.02.014)
Supplement: Table S1. Summary of Results for the Surface Protein Screen, Related to Figure 1 [file mmc2.xlsx]

## Sheet: Sheet1
Antibody	Approved symbol	Approved name	Alias name	Ensembl gene ID	UniProt accession	BioLegend clone	BD clone	Naïve PSCs (% positive)	Primed PSCs (% positive)	Category	Naïve mRNA (log2 RPKM) Takashima 2014	Primed mRNA (log2 RPKM) Takashima 2014	Fold change in mRNA	Protein and RNA concordant?
BLTR-1	LTB4R	Leukotriene B4 receptor 1	LTB4R, BLT1, BLTR, CMKRL1, GPR16, LTB4R1, LTBR1, P2RY7, P2Y7, leukotriene B4 receptor	ENSG00000213903	Q15722		203/14F11	0	8.7		-0.298912	-0.669705	0.370793
C3AR	C3AR1	complement C3a receptor 1		ENSG00000171860	Q16581	hC3aRZ8		0.145	16.125		-6.25804	-5.53847	-0.719573
C5L2	C5AR2	complement component 5a receptor 2		ENSG00000134830	Q9P296	1D9-M12		2.015	95.9	Primed-specific	-8.57614	-7.20345	-1.37269	Not expressed
CCR10	CCR10	C-C motif chemokine receptor 10		ENSG00000184451	P46092	6588-5		0.32	71.3	Primed-specific	-6.90288	-4.47952	-2.42336	Not expressed
CD10	MME	membrane metalloendopeptidase	neutral endopeptidase; enkephalinase; neprilysin	ENSG00000196549	P08473	HI10a	HI10a	2.3075	59.25		-3.65721	0.153856	-3.81106
CD100	SEMA4D	semaphorin 4D	M-sema G	ENSG00000187764	Q92854	A8	A8	2.265	63.05		-0.589081	0.129884	-0.718965
CD101	CD101	Immunoglobulin superfamily, member 2 (IGSF2)		ENSG00000134256	Q93033	BB27		0.135	3.43		-1.36772	-3.44812	2.08041
CD102	ICAM2	intercellular adhesion molecule 2		ENSG00000108622	P13598	CBR-IC2/2	CBR-IC2/2	1.9675	17.74		-4.05609	-3.75753	-0.298562
CD103	ITGAE	integrin subunit alpha E	human mucosal lymphocyte antigen 1, alpha polypeptide; antigen CD103	ENSG00000083457	P38570	Ber-ACT8	Ber-ACT8	0.4395	1.26025		-1.62338	-1.05419	-0.569191
CD104	ITGB4	integrin subunit beta 4		ENSG00000132470	P16144	58XB4	439-9B	2.8825	28.35		-1.6825	-2.0631	0.380605
CD105	ENG	endoglin		ENSG00000106991	P17813	43A3	266	0.875	44.975		-2.55765	-2.64523	0.0875851
CD106	VCAM1	vascular cell adhesion molecule 1		ENSG00000162692	P19320	STA	51- 10C9	1.1915	3.29525		-7.77625	-5.96889	-1.80736
CD107a	LAMP1	lysosomal associated membrane protein 1		ENSG00000185896	P11279	H4A3	H4A3	89.1	56.85		3.56185	3.27961	0.282245
CD107b	LAMP2	lysosomal associated membrane protein 2		ENSG00000005893	P13473		H4B4	42.7	5.6	Naive-specific	2.24765	1.17401	1.07364	Yes
CD108	SEMA7A	semaphorin 7A (John Milton Hagen blood group)	John Milton Hagen blood group; H-Sema K1	ENSG00000138623	O75326	MEM-150	KS-2	0.91625	32.7525		-0.269084	0.819137	-1.08822
CD109	CD109	CD109 molecule		ENSG00000156535	Q6YHK3	W7C5	TEA 2/16	20.525	53.45		-1.49187	-0.233873	-1.258
CD111	NECTIN1	nectin cell adhesion molecule 1	nectin	ENSG00000110400	Q15223	R1.302		84	99.75	Expressed in both	#N/A	#N/A	#N/A
CD112	NECTIN2	nectin cell adhesion molecule 2		ENSG00000130202	Q92692	TX31	R2.525	68.05	56.7		#N/A	#N/A	#N/A
CD114	CSF3R	colony stimulating factor 3 receptor		ENSG00000119535	Q99062	LMM741	LMM741	1.4225	24.325		-2.06087	-6.37295	4.31208
CD115	CSF1R	colony stimulating factor 1 receptor		ENSG00000182578	P07333	9-4D2-1E4		0.59	77.3	Primed-specific	-2.6171	-4.50754	1.89044	Not expressed
CD116	CSF2RA	colony stimulating factor 2 receptor alpha subunit		ENSG00000198223	P15509	4H1	M5D12	6.57	45.5		1.75677	-3.12529	4.88206
CD117	KIT	KIT proto-oncogene receptor tyrosine kinase		ENSG00000157404	P10721	104D2	YB5.B8	14.1	52.675		0.816991	0.426125	0.390866
CD118	LIFR	leukemia inhibitory factor receptor alpha		ENSG00000113594	P42702		12D3	0.9	6		0.116252	0.616036	-0.499784
CD119	IFNGR1	interferon gamma receptor 1		ENSG00000027697	P15260	GIR-208	GIR-208	64.95	82.7	Expressed in both	1.82363	2.29769	-0.47406
CD11a	ITGAL	integrin subunit alpha L		ENSG00000005844	P20701	HI111	G43- 25B	8.86725	20		-2.54826	-6.87392	4.32566
CD11b	ITGAM	integrin subunit alpha M	complement component 3 receptor 3 subunit	ENSG00000169896	P11215	ICRF44	D12	1.3875	36.85		1.86314	-2.60439	4.46753
CD11b(activated)	ITGAM	integrin subunit alpha M		ENSG00000169896	P11215	CBRM1/5		0.36	86.7	Primed-specific	1.86314	-2.60439	4.46753	No
CD11c	ITGAX	integrin subunit alpha X	complement component 3 receptor 4 subunit	ENSG00000140678	P20702	3.9	B- ly6	1.4275	49.375		-2.74188	-5.16096	2.41908
CD120a	TNFRSF1A	TNF receptor superfamily member 1A		ENSG00000067182	P19438		MABTNFR1-A1	2.6	13.7		0.956136	0.672589	0.283547
CD120b	TNFRSF1B	TNF receptor superfamily member 1B		ENSG00000028137	P20333		hTNFR-M1	1.2	6.4		-3.18443	-3.40427	0.219843
CD121a	IL1R1	interleukin 1 receptor type 1	interleukin-1 receptor, type I	ENSG00000115594	P14778		HIL1R-M1	1.4	5.1		-3.00102	-4.91486	1.91385
CD121b	IL1R2	interleukin 1 receptor type 2		ENSG00000115590	P27930		MNC2	0.9	3.8		-7.12095	-5.36425	-1.75669
CD122	IL2RB	interleukin 2 receptor subunit beta		ENSG00000100385	P14784	TU27	Mik-beta 3	0.4815	3.985		-4.3464	-5.03335	0.686945
CD123	IL3RA	interleukin 3 receptor subunit alpha		ENSG00000185291	P26951	6H6	9F5	0.95	1.3125		-6.33853	-5.21149	-1.12704
CD124	IL4R	interleukin 4 receptor		ENSG00000077238	P24394	G077F6	hIL4R-M57	0.5425	33.925		0.648602	0.554032	0.0945693
CD126	IL6R	interleukin 6 receptor		ENSG00000160712	P08887	UV4	M5	48.65	38.325		2.30592	-1.24045	3.54637
CD127	IL7R	interleukin 7 receptor		ENSG00000168685	P16871	A019D5	hIL-7R-M21	0.4525	6.88		-8.72551	-5.53414	-3.19136
CD128b	CXCR2	C-X-C motif chemokine receptor 2	CD182; CXCR2; CXCR-2; IL8RB; IL-8Rβ; Interleukin 8 receptor, beta; CDw128b	ENSG00000180871	P25025		6C6	2.8	4.2		-7.73416	-4.48019	-3.25398
CD129	IL9R	interleukin 9 receptor		ENSG00000124334	Q01113	AH9R7		0.55	79.6	Primed-specific	-5.17331	-5.62526	0.451951	Not expressed
CD13	ANPEP	alanyl aminopeptidase, membrane		ENSG00000166825	P15144	WM15	WM15	32.875	55.15		-0.798052	-3.89018	3.09213
CD130	IL6ST	interleukin 6 signal transducer	gp130, oncostatin M receptor; Interleukin-6 receptor subunit beta	ENSG00000134352	P40189		AM64	76.5	9.5	Naive-specific	2.60981	0.768038	1.84177	Yes
CD131	CSF2RB	colony stimulating factor 2 receptor beta common subunit	beta common cytokine receptor	ENSG00000100368	P32927	1C1		0.109	22.715		-3.50375	-6.75942	3.25567
CD132	IL2RG	interleukin 2 receptor subunit gamma		ENSG00000147168	P31785	TUGh4	TUGh4	0.3	37.05		-4.41699	-5.39726	0.980272
CD134	TNFRSF4	TNF receptor superfamily member 4		ENSG00000186827	P43489	Ber-ACT35 (ACT35)	Ber-ACT35 (ACT35)	0.5475	38.65		-4.2188	-4.53241	0.313605
CD135	FLT3	fms related tyrosine kinase 3		ENSG00000122025	P36888	BV10A4H2	4G8	1.0375	39.075		-5.41263	-2.91514	-2.49749
CD137	TNFRSF9	TNF receptor superfamily member 9		ENSG00000049249	Q07011	4B4-1	4B4-1	1.27975	15.1175		-8.44059	-3.4087	-5.0319
CD137 Ligand / 4-1BB Ligand	TNFSF9	tumor necrosis factor (ligand) superfamily, member 9	4-1BBL, CDw137L, TNFSF9	ENSG00000125657	P41273	5F4	C65-485	34.775	53.9		4.02535	-2.40376	6.42912
CD138	SDC1	syndecan 1	syndecan proteoglycan 1	ENSG00000115884	P18827	DL-101	Mi15	2.6525	74.875	Primed-specific	-0.728713	1.93286	-2.66158	Yes
CD14	CD14	CD14 molecule		ENSG00000170458	P08571	M5E2	M5E2	4.2925	49.425		-4.09461	-4.96882	0.874214
CD140a	PDGFRA	platelet derived growth factor receptor alpha		ENSG00000134853	P16234	16A1	alpha R1	2.5275	17.6475		-2.63428	-1.04397	-1.59031
CD140b	PDGFRB	platelet derived growth factor receptor beta		ENSG00000113721	P09619	18A2	28D4	0.2775	53.025		-6.63122	-1.43576	-5.19545
CD141	THBD	thrombomodulin		ENSG00000178726	P07204	M80	1A4	0.3025	46.675		-8.23297	-4.65761	-3.57536
CD142	F3	coagulation factor III, tissue factor	tissue factor	ENSG00000117525	P13726		HTF-1	87.4	46.4		2.21005	1.37073	0.839317
CD143	ACE	angiotensin I converting enzyme	peptidyl-dipeptidase A; HPC	ENSG00000159640	P12821	5-369		22.95	75.3	Primed-specific	-1.44922	-4.14303	2.69381	No
CD144	CDH5	cadherin 5	VE-cadherin	ENSG00000179776	P33151	BV9	55-7H1	12.34	37.375		1.06725	-4.78743	5.85468
CD146	MCAM	melanoma cell adhesion molecule	Gicerin	ENSG00000076706	P43121	SHM-57	P1H12	96.125	97.625	Expressed in both	1.4351	2.15365	-0.71855
CD147	BSG	basigin (Ok blood group)	Ok blood group	ENSG00000172270	P35613		HIM6	98.9	99.1	Expressed in both	3.85556	3.95568	-0.100119
CD148	PTPRJ	protein tyrosine phosphatase, receptor type J		ENSG00000149177	Q12913	A3		95.7	99.2	Expressed in both	1.45699	0.98478	0.47221
CD15			SSEA1, Sialyl Lewis X	N/A	N/A	W6D3	HI98	10.425	16.225		#N/A	#N/A	#N/A
CD150	SLAMF1	signaling lymphocytic activation molecule family member 1		ENSG00000117090	Q13291	A12 (7D4)	A12 (7D4)	0.85075	27.2025		-8.22594	-6.46924	-1.75669
CD151	CD151	CD151 molecule (Raph blood group)		ENSG00000177697	P48509		14A2.H1	94.5	94.7	Expressed in both	2.53937	2.35584	0.183531
CD152	CTLA4	cytotoxic T-lymphocyte associated protein 4		ENSG00000163599	P16410	L3D10	BNI3	8.5375	36.275		-6.69926	-4.5079	-2.19136
CD153	TNFSF8	tumor necrosis factor superfamily member 8		ENSG00000106952	P32971		D2-1173	4.2	14.8		-5.25546	-5.97653	0.72107
CD154	CD40LG	CD40 ligand	CD40 antigen ligand; tumor necrosis factor (ligand) superfamily member 5; T-B cell-activating molecule; TNF-related activation protein; hyper-IgM syndrome	ENSG00000102245	P29965	24-31	TRAP1	0.95925	4.4325		-7.05575	-5.29905	-1.75669
CD155	PVR	poliovirus receptor	nectin-like 5	ENSG00000073008	P15151	SKII.4		99.1	99.95	Expressed in both	3.49089	1.67682	1.81407
CD156c	ADAM10	ADAM metallopeptidase domain 10		ENSG00000137845	O14672	SHM14		97.5	100	Expressed in both	1.271	1.79629	-0.525291
CD158a	KIR2DL1	killer cell immunoglobulin like receptor, two Ig domains and long cytoplasmic tail 1		ENSG00000125498	P43626		HP-3E4	2.5	1.4		-6.93749	-5.18079	-1.75669
CD158a/h	KIR2DL1/KIR2DS1	killer cell immunoglobulin-like receptor	CD158a, CD158h, KIR2DL1, KIR2DS1, KIR2DS3, KIR2DS5	ENSG00000125498; ENSG00000273517	P43626; Q14954	HP-MA4		0.16	76.15	Primed-specific	#N/A	#N/A	#N/A
CD158b	CD158b1 (KIR2DL2), CD158b2 (KIR2DL3)	Killer cell immunoglobulin-like receptor 2DL2/3		ENSG00000273578; ENSG00000243772	P43627; P43628	DX27	CH-L	1.09	38.225		#N/A	#N/A	#N/A
CD158d	KIR2DL4	killer cell immunoglobulin like receptor, two Ig domains and long cytoplasmic tail 4		ENSG00000189013	Q99706	mAb 33 (33)		1.415	89.75	Primed-specific	-6.97995	-5.22325	-1.75669	Not expressed
CD158e1 / NKB1	KIR3DL1	killer cell immunoglobulin like receptor, three Ig domains and long cytoplasmic tail 1		ENSG00000167633	P43629	DX9	DX9	0.033	2.7525		-7.70109	-5.9444	-1.75669
CD158f	KIR2DL5A	killer cell immunoglobulin like receptor, two Ig domains and long cytoplasmic tail 5A		ENSG00000274143	Q8N109	DX9		0.34	48.2		#N/A	#N/A	#N/A
CD15s		Sialyl Lewis X	Sialyl Lewis X, SSEA1	N/A	N/A		CSLEX1	1.8	1.3		#N/A	#N/A	#N/A
CD16	FCGR3A; FCGR3B	Fc fragment of IgG receptor IIIa; Fc fragment of IgG receptor IIIb	Fc gamma receptor IIIa; Fc gamma receptor IIIb	ENSG00000203747; ENSG00000162747	P08637; O75015	3G8	3G8	1.065	13.2		#N/A	#N/A	#N/A
CD161	KLRB1	killer cell lectin like receptor B1	natural killer cell surface protein P1A	ENSG00000111796	Q12918	HP-3G10	DX12	0.039	9.845		-1.51835	-4.97156	3.4532
CD162	SELPLG	selectin P ligand		ENSG00000110876	Q14242	KPL-1	KPL-1	0.6175	20.15		-2.96942	-5.32129	2.35187
CD163	CD163	CD163 molecule	M130, MM130, SCARI1, CD163 molecule	ENSG00000177575	Q86VB7	GHI/61	GHI/61	1.965	35.825		-4.71164	-6.57106	1.85942
CD164	CD164	Sialomucin core protein 24	MGC-24, MUC-24, endolyn, DFNA66, CD164 molecule	ENSG00000135535	Q04900	67D2	N6B6	97.05	68.7		2.99712	3.35505	-0.357929
CD165	ADAM8	Disintegrin and metalloproteinase domain-containing protein 8	AD2, gp37, SN2, CD156a, MS2, ADAM metallopeptidase domain 8	ENSG00000151651	P78325	SN2 (N6- D11)	SN2 (N6- D11)	93.3	97.65	Expressed in both	-0.197741	-3.21298	3.01524
CD166	ALCAM	activated leukocyte cell adhesion molecule		ENSG00000170017	Q13740	3A6	3A6	1.715	98.1	Primed-specific	-2.23172	2.60065	-4.83238	Yes
CD167a	DDR1	Epithelial discoidin domain-containing receptor 1	DDR1, CAK, CD167, DDR, EHGK2, MCK10, NEP, NTRK4, PTK3, PTK3A, RTK6, TRKE, discoidin domain receptor tyrosine kinase 1	ENST00000514434	Q08345	51D6		2.665	59.3		0.903119	2.40204	-1.49893
CD169	SIGLEC1	sialic acid binding Ig like lectin 1		ENSG00000088827	Q9BZZ2	7-239		0.1105	2.16		-9.12281	-7.41679	-1.70603
CD170	SIGLEC5	sialic acid binding Ig like lectin 5		ENSG00000105501	O15389	1A5		2.65	52.2		-7.88121	-6.17518	-1.70603
CD171	L1CAM	L1 cell adhesion molecule		ENSG00000198910	P32004		5G3	45.6	50.7		-0.0240745	0.152283	-0.176357
CD172a	SIRPA	signal regulatory protein alpha		ENSG00000198053	P78324	SE5A5		0.305	96.25	Primed-specific	-4.26058	-1.02545	-3.23514	Yes
CD172b	SIRPB1	signal regulatory protein beta 1		ENSG00000101307	O00241; Q5TFQ8	B4B6	B4B6	8.3475	28.125		-8.67534	-6.96931	-1.70603
CD172g	SIRPG	signal regulatory protein gamma		ENSG00000089012	Q9P1W8	LSB2.20		0.25	53.6		-7.09723	-5.34053	-1.75669
CD177	CD177	CD177 molecule		ENSG00000204936	Q8N6Q3		MEM- 166	4	3.6		-7.42991	-2.78799	-4.64192
CD178	FASLG	Fas ligand		ENSG00000117560	P48023	NOK-1	NOK-1	0.4475	23.675		-7.11105	-5.35435	-1.75669
CD179a	VPREB1	pre-B lymphocyte 1		ENSG00000169575	P12018	CD179A		9.07	98	Primed-specific	-5.78874	-4.03204	-1.75669	Not expressed
CD179b	IGLL1	immunoglobulin lambda like polypeptide 1		ENSG00000128322	P15814	CD179B		0.18	53		-6.04858	-4.29189	-1.75669
CD18	ITGB2	integrin subunit beta 2		ENSG00000160255	P05107	TS1/18	6.7	1.8275	27.45		-2.48066	-4.43587	1.95521
CD180	CD180	CD180 molecule		ENSG00000134061	Q99467	MHR73-11	G28-8	0.065	28.775		-6.34465	-5.88428	-0.460371
CD181	CXCR1	C-X-C motif chemokine receptor 1		ENSG00000163464	P25024	8F1/CXCR1	5A12	0.485	15.375		-7.50917	-5.75248	-1.75669
CD182	CXCR2	C-X-C motif chemokine receptor 2	CD182; CXCR2; CXCR-2; IL8RB; IL-8Rβ; Interleukin 8 receptor, beta; CDw128b	ENSG00000180871	P25025	5E8/CXCR2		0.1395	5.185		-7.73416	-4.48019	-3.25398
CD183	CXCR3	C-X-C motif chemokine receptor 3		ENSG00000186810	P49682	G025H7	1C6/CXCR3	2.2275	29.2		-7.09568	-5.33899	-1.75669
CD184	CXCR4	C-X-C motif chemokine receptor 4		ENSG00000121966	P61073	12G5	12G5	1.7525	37.875		-2.30643	-0.206805	-2.09963
CD19	CD19	B-lymphocyte antigen CD19		ENSG00000177455	P15391	HIB19	HIB19	0.70925	1.4325		-2.95294	-5.02214	2.0692
CD193	CCR3	C-C motif chemokine receptor 3		ENSG00000183625	P51677	5E8	5E8	0.44	38.675		-6.94982	-5.62779	-1.32203
CD195	CCR5	C-C motif chemokine receptor 5 (gene/pseudogene)		ENSG00000160791	P51681	T21/8	2D7/CCR5	1.805	32.65		#N/A	#N/A	#N/A
CD196	CCR6	C-C motif chemokine receptor 6		ENSG00000112486	P51684	G034E3	11A9	3.4325	16.8975		-0.238317	0.239791	-0.478109
CD197	CCR7	C-C motif chemokine receptor 7		ENSG00000126353	P32248	G043H7	2H4	0.545	22.475		-6.17373	-4.06024	-2.11349
CD1a	CD1A	CD1a molecule		ENSG00000158477	P06126	HI149	HI149	1.435	37.225		-7.26183	-5.50513	-1.75669
CD1b	CD1B	CD1b molecule		ENSG00000158485	P29016	SN13 (K5-1B8)	M-T101	1.885	39.95		-6.67445	-4.91776	-1.75669
CD1c	CD1C	CD1c molecule		ENSG00000158481	P29017	L161		0.125	8.435		-6.71524	-4.95854	-1.75669
CD1d	CD1D	CD1d molecule		ENSG00000158473	P15813	51.1	CD1d42	2.84	46.425		-2.48327	-3.06736	0.584095
CD2	CD2	CD2 molecule		ENSG00000116824	P06729	RPA-2.10	RPA-2.10	1.1955	2.71775		-6.94179	-5.13443	-1.80736
CD20	MS4A1	membrane spanning 4-domains A1		ENSG00000156738	P11836	2H7	2H7	0.4005	0.99275		-8.12889	-6.3722	-1.75669
CD200	CD200	OX-2 membrane glycoprotein		ENSG00000091972	P41217	OX-104	OX-104	91.5	99.175	Expressed in both	1.27382	2.22946	-0.955638
CD200R	CD200R1	CD200 receptor 1		ENSG00000163606	Q8TD46	OX-108		0.365	50.945		-6.23353	-4.99918	-1.23435
CD201	PROCR	protein C receptor		ENSG00000101000	Q9UNN8	RCR-401	RCR-252	54.775	49.45		2.48908	1.00825	1.48084
CD202b	TEK	TEK receptor tyrosine kinase		ENSG00000120156	Q02763	33.1 (Ab33)		2.405	96.75	Primed-specific	-1.86534	1.51228	-3.37761	Yes
CD203c	ENPP3	ectonucleotide pyrophosphatase/phosphodiesterase 3		ENSG00000154269	O14638	NP4D6		0.155	24.4		-7.96734	-6.10931	-1.85803
CD205	LY75	lymphocyte antigen 75		ENSG00000054219	O60449	HD30	MG38	3.1225	40.2		-0.933924	-1.96213	1.02821
CD206	MRC1	mannose receptor, C type 1		ENSG00000260314	P22897	15-2	19.2	1.06	32.15		-7.08083	-6.71411	-0.366719
CD207	CD207	CD207 molecule	langerin	ENSG00000116031	Q9UJ71	10E2		0.17	33.315		-7.09645	-5.33976	-1.75669
CD209	CD209	CD209 molecule	DC-SIGN (Dendritic Cell-Specific Intercellular adhesion molecule-3-Grabbing Non-integrin)	ENSG00000090659	Q9NNX6	9E9A8	DCN46	1.24575	22.4375		-8.33595	-6.57925	-1.75669
CD21	CR2	complement C3d receptor 2	Epstein-Barr virus receptor	ENSG00000117322	P20023	Bu32	B- ly4	0.78825	16.225		-4.90034	-2.69543	-2.20491
CD210	IL10RA	interleukin 10 receptor subunit alpha		ENSG00000110324	Q13651	3F9	3F9	1.55	40.625		-5.9588	-6.32307	0.364273
CD212	IL12RB1	interleukin 12 receptor subunit beta 1		ENSG00000096996	P42701		3B7	1.3	2.5		-7.75156	-6.42954	-1.32202
CD213a2	IL13RA2	interleukin 13 receptor subunit alpha 2	cancer/testis antigen 19	ENSG00000123496	Q14627	SHM38		0.35	68.6		-5.43023	-4.96986	-0.460371	Not expressed
CD215	IL15RA	interleukin 15 receptor subunit alpha		ENSG00000134470	Q13261	JM7A4		1.11	24.45		-6.12541	-4.90586	-1.21955
CD218a	IL18R1	interleukin 18 receptor 1		ENSG00000115604	Q13478	H44		0.124	18.155		-8.19815	-5.8118	-2.38635
CD22	CD22	CD22 Molecule	B-cell receptor CD22; SIGLEC-2, SIGLEC2, CD22 molecule	ENSG00000012124	P20273	HIB22	HIB22	1.50325	14.975		-5.18051	-6.0459	0.865389
CD220	INSR	insulin receptor		ENSG00000171105	P06213	B6.220	3B6/IR	50.725	58.025		2.52329	1.55794	0.965354
CD221	IGF1R	insulin like growth factor 1 receptor		ENSG00000140443	P08069	1H7/CD221	3B7	12.485	84.4	Primed-specific	0.562688	3.005	-2.44231	Yes
CD226	CD226	DNAX Accessory Molecule-1	PTA1 ('platelet and T cell activation antigen); DNAM-1 (DNAX Accessory Molecule-1)	ENSG00000150637	Q15762	11A8	DX11	1.1125	30.675		-7.80364	-7.06658	-0.737062
CD227	MUC1	mucin 1, cell surface associated		ENSG00000185499	P15941		HMPV	13.7	83.8	Primed-specific	-4.52365	-4.79612	0.272461	Not expressed
CD229	LY9	lymphocyte antigen 9		ENSG00000122224	Q9HBG7	HLy-9.1.25	HLy-9.1.25	41.35	2.1975	Naive-specific	-7.97492	-6.21822	-1.75669	Not expressed
CD23	FCER2	Fc fragment of IgE receptor II	Fc epsilon receptor II	ENSG00000104921	P06734	EBVCS-5	EBVCS-5	0.409	15.5575		-2.96143	-5.40835	2.44692
CD231	TSPAN7	tetraspanin 7		ENSG00000156298	P41732	SN1a (M3-3D9)	SN1a (M3-3D9)	1.26	50.05		-6.23906	-1.5134	-4.72566
CD235ab	CD235ab	Glycophorin A/B	GPA/GPB	ENSG00000170180; ENSG00000250361	P02724;P06028	HIR2	HIR2	2.93	46.575		#N/A	#N/A	#N/A
CD24	HAS	heat stable antigen CD24	signal transducer CD24	ENSG00000272398	P25063	ML5	ML5	13.35	99.8	Primed-specific	1.98123	5.32837	-3.34714	Yes
CD243	ABCB1	ATP binding cassette subfamily B member 1	multidrug resistance protein 1	ENSG00000085563	P08183	UIC2	17F9	0.9525	52.35		-8.01511	-3.95612	-4.05899
CD244	NKR2B4	Natural Killer Cell Receptor 2B4	2B4, NAIL, NKR2B4, Nmrk, SLAMF4, CD244 molecule	ENSG00000122223	Q9BZW8	C1.7	2-69	0.44	2.8375		-7.50336	-5.74667	-1.75669
CD245	MYO18A	Unconventional myosin-XVIIIa	p220/240, DY12, DY35	ENSG00000196535	Q92614	DY12		12.08	86.85	Primed-specific	1.04977	1.3547	-0.304934	Unchanged
CD25	IL2RA	interleukin 2 receptor subunit alpha		ENSG00000134460	P01589	BC96	M-A251	0.35275	8.2625		-7.8614	-6.1047	-1.75669
CD252	TNFSF4	tumor necrosis factor superfamily member 4		ENSG00000117586	P23510	11C3.1		18.1	91.1	Primed-specific	-4.82979	-5.18041	0.350616	Not expressed
CD253	TNFSF10	tumor necrosis factor superfamily member 10		ENSG00000121858	P50591	RIK-2		0.215	39.45		-7.15988	-5.40319	-1.75669
CD254	TNFSF11	tumor necrosis factor superfamily member 11		ENSG00000120659	O14788	MIH24		0.605	81.85	Primed-specific	-7.06568	-1.554	-5.51168	Yes
CD255	TNFSF12	TNF-like weak inducer of apoptosis	Apo-3 ligand (Apo3L), Death receptor 3-L (DR3-L), TNFSF 12, CD255	ENSG00000239697	O43508	CARL-1	CARL-1	3.9325	49.725		-3.77249	-2.04898	-1.72352
CD257	TNFSF13B	tumor necrosis factor superfamily member 13b		ENSG00000102524	Q9Y275	T7-241		7.93	95.45	Primed-specific	-4.99546	-4.89188	-0.103575	Not expressed
CD258	TNFSF14	tumor necrosis factor superfamily member 14		ENSG00000125735	O43557	T5-39		1.1	85.1	Primed-specific	-4.69802	-6.6939	1.99588	Not expressed
CD26	DPP4	Dipeptidyl peptidase-4	ADABP, ADCP2, CD26, DPPIV, TP103, dipeptidyl peptidase 4	ENSG00000197635	P27487	BA5b	M-A261	1.0575	11.775		-2.64209	-0.243928	-2.39816
CD261	TNFRSF10A	TNF receptor superfamily member 10a		ENSG00000104689	O00220	DJR1		34.75	59.85		-4.82632	0.679646	-5.50596
CD262	TNFRSF10B	TNF receptor superfamily member 10b		ENSG00000120889	O14763	DJR2-4 (7-8)		22.5	100	Primed-specific	2.05933	3.04827	-0.988946	Unchanged
CD263	TNFRSF10C	TNF receptor superfamily member 10c		ENSG00000173535	O14798	DJR3		0.59	47.3		-0.255862	-1.03137	0.77551
CD266	TNFRSF12A	TNF receptor superfamily member 12A		ENSG00000006327	Q9NP84	ITEM-1		86.05	98.05	Expressed in both	2.42126	4.10672	-1.68546
CD267	TNFRSF13B	TNF receptor superfamily member 13B		ENSG00000240505	O14836	1A1	1A1-K21- M22	0.6975	37		-6.34352	-4.63749	-1.70603
CD268	TNFRSF13C	TNF receptor superfamily member 13C		ENSG00000159958	Q96RJ3	11C1	11C1	1.6935	8.205		-2.00552	-3.36359	1.35807
CD27	CD27	TNF receptor superfamily member	S152, S152. LPFS2, T14, TNFRSF7, Tp55, CD27 molecule	ENSG00000139193	P26842	O323	M-T271	1.5125	17.5		-6.61427	-4.8069	-1.80736
CD270/HVEM	HVEM	TNF receptor superfamily member 14	TR2, Herpesvirus entry mediator A, Tumor necrosis factor receptor superfamily, member 14, TNFRSF14, Tumor necrosis factor receptor like 2	ENSG00000157873	Q92956	122		1.605	57.1		#N/A	#N/A	#N/A
CD271	NGFR	nerve growth factor receptor	low affinity nerve growth factor receptor; TNFR superfamily, member 16	ENSG00000064300	P08138	ME20.4	C40-1457	18.375	89.925	Primed-specific	-1.00074	0.935468	-1.93621	Yes
CD272	BTLA	B- and T-lymphocyte attenuator	BTLA1, CD272, B and T lymphocyte associated	ENSG00000186265	Q7Z6A9	MIH26		0.375	67.65		0.47793	-6.12141	6.59934
CD273	PDCD1LG2	programmed cell death 1 ligand 2	B7 dendritic cell molecule	ENSG00000197646	Q9BQ51	24F.10C12	MIH18	0.9725	24.9		-7.43603	-5.67933	-1.75669
CD274	PD-L1	Programmed death-ligand 1 (PD-L1)	B7-H, B7H1, PD-L1, PDCD1L1, PDCD1LG1, PDL1, CD274 molecule, Programmed cell death 1 ligand 1	ENSG00000120217	Q9NZQ7	29E.2A3	MIH1	5.1625	52.425		-4.51908	-6.26849	1.74941
CD275	ICOSLG	inducible T-cell costimulator ligand	B7-related protein 1; B7 homolog 2	ENSG00000160223	O75144	9F.8A4	2D3/B7- H2	57.7	72.575		-2.08226	-3.83768	1.75542
CD276	CD276	CD276 Antigen	4Ig-B7-H3, B7-H3, B7H3, B7RP-2, CD276 molecule	ENSG00000103855	Q5ZPR3	MIH42		98.3	100	Expressed in both	1.76685	1.93984	-0.172991
CD277	BTN3A1	butyrophilin subfamily 3 member A1		ENSG00000026950	O00481	BT3.1		2.82	92.15	Primed-specific	-5.84355	-3.2252	-2.61835	Not expressed
CD278	ICOS	inducible T-cell costimulator	activation-inducible lymphocyte immunomediatory molecule	ENSG00000163600	Q9Y6W8	C398.4A	DX29	1.5025	4.1325		-7.59746	-5.84076	-1.75669
CD279	PDCD1	programmed cell death 1		ENSG00000188389	Q15116	EH12.2H7	MIH4	1.91	4.345		-7.27416	-5.03213	-2.24203
CD28	CD28	T-cell-specific surface glycoprotein CD28	Tp44, CD28 molecule	ENSG00000178562	P10747	CD28.2	L293	1.27	6.395		-7.44543	-6.72585	-0.719573
CD282	TLR2	toll like receptor 2		ENSG00000137462	O60603	TL2.1	11G7	2.365	34.975		-4.48452	-2.90926	-1.57525
CD284	TLR4	toll like receptor 4		ENSG00000136869	O00206	HTA125		3.67	86.05	Primed-specific	-0.0496083	-2.44337	2.39376	No
CD286	TLR6	toll like receptor 6		ENSG00000174130	Q9Y2C9	TLR6.127		0.39	77.65	Primed-specific	-6.96887	-2.96055	-4.00832	Not expressed
CD29	ITGB1	integrin subunit beta 1		ENSG00000150093	P05556	TS2/16	HUTS-21	84.475	77.85	Expressed in both	2.36281	3.6904	-1.32759
CD290	TLR10	toll like receptor 10		ENSG00000174123	Q9BXR5	3C10C5		0.485	51.35		-8.24242	-6.48573	-1.75669
CD294	PTGDR2	prostaglandin D2 receptor 2	chemoattractant receptor homologous molecule expressed on T helper type 2 cells	ENSG00000183134	Q9Y5Y4	BM16	BM16	1.0075	47.625		-5.90311	-5.97106	0.0679503
CD298	ATP1B3	ATPase Na+/K+ transporting subunit beta 3	sodium/potassium-transporting ATPase subunit beta-3	ENSG00000069849	P54709	LNH-94		99.4	100	Expressed in both	2.56992	3.17202	-0.602093
CD3	CD3	CD3 molecule		ENSG00000167286; ENSG00000198851; ENSG00000160654	P04234; P07766; P09693	HIT3a	HIT3a	1.2945	12.4275		#N/A	#N/A	#N/A
CD30	TNFRSF8	TNF receptor superfamily member 8	TNFRSF8, CD30, D1S166E, Ki-1, tumor necrosis factor receptor superfamily member 8	ENSG00000120949	P28908	BY88	BerH8	41.1925	51.825		2.24481	0.176459	2.06835
CD300c	CLM-6	CMRF35-like molecule 6	LIR, CLM-6, CMRF35, IGSF16, CMRF-35, CMRF35A, CMRF-35A, CMRF35A1, CMRF35-A1	ENSG00000167850	Q08708	TX45		0.955	20.46		-6.79541	-5.03871	-1.75669
CD300e	IREM-2	Immune receptor expressed by myeloid cells 2	CMRF35-A5, LMIR6,	ENSG00000186407	Q496F6	UP-H2		0.4	38.715		-8.10185	-6.34515	-1.75669
CD300F	CD300LF	CD300 molecule like family member f		ENSG00000186074	Q8TDQ1	UP-D2		0.83	88.45	Primed-specific	-7.21922	-5.46252	-1.75669	Not expressed
CD301	CLEC10A	C-type lectin domain family 10 member A	macrophage lectin 2 (calcium dependent)	ENSG00000132514	Q8IUN9	H037G3		1.9	59.05		-7.33627	-5.57958	-1.75669
CD303	CLEC4C	C-type lectin domain family 4 member C		ENSG00000198178	Q8WTT0	201A		0.45	23.15		-1.27198	-5.07069	3.79871
CD304	NRP1	neuropilin 1		ENSG00000099250	O14786	12C2	Neu24.7	49.319	49.585		-3.21182	-1.40755	-1.80428
CD305	LAIR1	leukocyte associated immunoglobulin like receptor 1		ENSG00000167613	Q6GTX8		DX26	0	3.5		-4.38781	-6.98741	2.5996
CD307	FCRL5	Fc receptor-like protein 5	BXMAS1, CD307, CD307e, FCRH5, IRTA2, PRO820, Fc receptor like 5	ENSG00000143297	Q96RD9	509f6		0.795	1.44		-5.79955	-7.14231	1.34276
CD307d / FcRL4	FCRL4	Fc receptor-like protein 4	FCRL4, CD307d, FCRH4, IGFP2, IRTA1, Fc receptor like 4	ENSG00000163518	Q96PJ5	413D12		0.53	73.35	Primed-specific	-7.98454	-6.22785	-1.75669	Not expressed
CD309	KDR	kinase insert domain receptor	vascular endothelial growth factor receptor 2; fetal liver kinase 1	ENSG00000128052	P35968		89106	0	18.4		-0.380179	1.02724	-1.40742
CD31	PECAM1	platelet and endothelial cell adhesion molecule 1	CD31 antigen	ENSG00000261371	P16284	WM59	WM59	0.08925	6.4775		-3.83557	-7.25491	3.41934
CD314	KLRK1	killer cell lectin like receptor K1		ENSG00000213809	P26718	1D11	1D11	1.4875	26.25		-6.15214	-5.16345	-0.988692
CD317	BST2	bone marrow stromal cell antigen 2		ENSG00000130303	Q10589	RS38E		5.37	99.3	Primed-specific	-0.932919	1.39946	-2.33238	Yes
CD318	CDCP1	CUB domain containing protein 1		ENSG00000163814	Q9H5V8	CUB1		36.8	98.25		0.188893	1.16297	-0.974073
CD319	SLAMF7	SLAM family member 7		ENSG00000026751	Q9NQ25	162.1		0.36	43.25		-7.36404	-5.99135	-1.37269
CD32	FCGR2B	Fc fragment of IgG receptor Iia; Fc fragment of IgG receptor Iib	Immunoglobulin G Fc receptor II	ENSG00000143226	P12318	FUN-2	FL18.26	38.4	4.31	Naive-specific	-1.54583	-5.6939	4.14807	Yes
CD321	F11R	Junctional adhesion molecule A		ENSG00000158769	Q9Y624		M.AB.F11	100	96.9	Expressed in both	4.07406	3.26663	0.807436
CD324	CDH1	cadherin 1	E-Cadherin	ENSG00000039068	P12830	67A4		95	99.6	Expressed in both	3.49851	3.52741	-0.0288948
CD325	CDH2	cadherin 2	N-cadherin	ENSG00000170558	P19022	8C11		0.57	83.9	Primed-specific	-1.36344	3.82504	-5.18848	Yes
CD326	EPCAM	epithelial cell adhesion molecule		ENSG00000119888	P16422	9C4	EBA- 1	98.675	95.75	Expressed in both	2.18586	2.97714	-0.791278
CD329 / Siglec-9	Siglec9	Sialic acid-binding Ig-like lectin 9	CD329, CDw329, FOAP-9, OBBP-LIKE, siglec-9, sialic acid binding Ig like lectin 9	ENSG00000129450	Q9Y336	K8	E10- 286	0.0875	4.545		-7.53845	-5.78175	-1.75669
CD33	Siglec-3	sialic acid binding Ig-like lectin 3	CD33 molecule, SIGLEC-3, SIGLEC3, p67	ENSG00000105383	P20138	WM53	HIM3-4	0.475	33.825		-6.02039	-5.63415	-0.38624
CD334	FGFR4	fibroblast growth factor receptor 4		ENSG00000160867	P22455	4FR6D3		0.0885	1.175		2.45225	1.44793	1.00432
CD335	NCR1	natural cytotoxicity triggering receptor 1		ENSG00000189430	O76036	9E2	9E2	0.033	1.455		0.175287	-1.30034	1.47563
CD336	NCR2	natural cytotoxicity triggering receptor 2		ENSG00000096264	O95944	P44-8	P44-8	0.805	2.885		-6.47989	-4.72319	-1.75669
CD337	NCR3	natural cytotoxicity triggering receptor 3		ENSG00000204475	O14931	P30-15	P30-15	0.865	4.3925		-6.42091	-4.71488	-1.70603
CD338	ABCG2	ATP binding cassette subfamily G member 2 (Junior blood group)		ENSG00000118777	Q9UNQ0	5D3	5D3	10.8175	24.225		0.239626	-1.18838	1.42801
CD34	CD34	Hematopoietic progenitor cell antigen CD34		ENSG00000174059	P28906	581	581	0.41425	12.025		-9.3988	-7.6421	-1.75669
CD340	ERBB2	erb-b2 receptor tyrosine kinase 2	human epidermal growth factor receptor 2; neuro/glioblastoma derived oncogene homolog	ENSG00000141736	P04626	24D2		91.95	99.95	Expressed in both	1.44082	3.34857	-1.90775
CD344	FZD4	frizzled class receptor 4		ENSG00000174804	Q9ULV1	CH3A4A7		1.64	97.95	Primed-specific	0.518245	0.148333	0.369911	Unchanged
CD35	CR1	complement C3b/C4b receptor 1 (Knops blood group)		ENSG00000203710	P17927	E11	E11	1.3125	16.95		-5.77901	-7.14442	1.36541
CD351	FCAMR	Fc fragment of IgA and IgM receptor		ENSG00000162897	Q8WWV6	TX61		0.1845	29.2		-7.67083	-5.91413	-1.75669
CD352	SLAMF6	SLAM family member 6		ENSG00000162739	Q96DU3	NT-7		0.175	47.7		-7.65152	-5.89483	-1.75669
CD354	TREM1	triggering receptor expressed on myeloid cells 1		ENSG00000124731	Q9NP99	TREM-26		0.66	90.65	Primed-specific	-7.52168	-6.14899	-1.37269	Not expressed
CD355	CRTAM	cytotoxic and regulatory T-cell molecule	class I MHC restricted T cell associated molecule	ENSG00000109943	O95727	Cr24.1		0.265	63.9		-7.58925	-5.83256	-1.75669
CD357	TNFRSF18	TNF receptor superfamily member 18		ENSG00000186891	Q9Y5U5	621		5.695	94.1	Primed-specific	-3.7866	-4.89167	1.10507	Not expressed
CD36	FAT	Fatty acid translocase	CD36, BDPLT10, CHDS7, FAT, GP3B, GP4, GPIV, PASIV, SCARB3, CD36 molecule	ENSG00000135218	P16671	5-271	CB38 (NL07)	1.62575	1.87		-8.33103	-2.30297	-6.02806
CD360	IL21R	interleukin 21 receptor		ENSG00000103522	Q9HBE5	2G1-K12		0.83	69.6	Primed-specific	-5.04681	-5.58161	0.534796	Not expressed
CD37	CD37	Leukocyte antigen CD37	GP52-40, TSPAN26, CD37 molecule	ENSG00000104894	P11049		M-B371	2.4	3.3		-3.08323	-5.5276	2.44438
CD38	CD38	cyclic ADP ribose hydrolase	ADPRC1, ADPRC 1, CD38 molecule	ENSG00000004468	P28907	HIT2	HIT2	2.8375	22.45		-4.88024	-6.94033	2.06009
CD39	NTPDase1	Ectonucleoside triphosphate diphosphohydrolase-1	ENTPD1, ATPDase, CD39, NTPDase-1, SPG64, ectonucleoside triphosphate diphosphohydrolase 1	ENSG00000138185	P49961	A1	TU66	8.31	31.15		#N/A	#N/A	#N/A
CD4	CD4	T-cell surface glycoprotein CD4	CD4, CD4mut, CD4 molecule	ENSG00000010610	P01730	RPA-T4	RPA-T4	2.2515	29.775		-8.08949	-5.75381	-2.33568
CD40	CD40	Tumor necrosis factor receptor superfamily member 5	Bp50, CDW40, TNFRSF5, p50, CD40 (protein), CD40 molecule	ENSG00000101017	P25942	HB14	5C3	0.6365	67.825		-7.06038	-0.366129	-6.69425
CD41a / CD41	ITGA2B	integrin subunit alpha 2b	protein phosphatase 1, regulatory subunit 93	ENSG00000005961	P08514	HIP8	HIP8	0.39475	0.776		-1.16859	-1.96003	0.791433
CD41b	ITGA2B	integrin subunit alpha 2b	protein phosphatase 1, regulatory subunit 93	ENSG00000005961	P08514		HIP2	0	1.7		-1.16859	-1.96003	0.791433
CD42a	GP9	glycoprotein IX platelet	platelet glycoprotein IX	ENSG00000169704	P14770		ALMA.16	1.4	0.7		-6.02444	-4.26775	-1.75669
CD42b	GP1BA	glycoprotein Ib platelet alpha subunit	platelet glycoprotein Ib alpha chain	ENSG00000185245	P07359	HIP1	HIP1	0.288	2.4925		-7.51669	-5.70933	-1.80736
CD43	SPN	sialophorin	leukosialin	ENSG00000197471	P16150	CD43-10G7	1G10	3.73	53.8		-7.65373	-5.89703	-1.75669
CD44	CD44	CD44 Antigen	CDW44, CSPG8, ECMR-III, HCELL, HUTCH-I, IN, LHR, MC56, MDU2, MDU3, MIC4, Pgp1, CD44 molecule (Indian blood group)	ENSG00000026508	P16070	BJ18	G44-26	50.275	88.2		-0.561142	1.08246	-1.6436
CD45	PTPRC	Protein tyrosine phosphatase, receptor type, C	PTPRC, B220, CD45, CD45R, GP180, L-CA, LCA, LY5, T200, protein tyrosine phosphatase, receptor type C	ENSG00000081237	P08575	HI30	HI30	0.67775	1.23		-9.05495	-6.91426	-2.14069
CD45RA	PTPRC	Protein tyrosine phosphatase, receptor type, C	PTPRC, B220, CD45, CD45R, GP180, L-CA, LCA, LY5, T200, protein tyrosine phosphatase, receptor type C	ENSG00000081237	P08575	HI100	HI100	1.84675	7.11625		-9.05495	-6.91426	-2.14069
CD45RB	PTPRC	Protein tyrosine phosphatase, receptor type, C	PTPRC, B220, CD45, CD45R, GP180, L-CA, LCA, LY5, T200, protein tyrosine phosphatase, receptor type C	ENSG00000081237	P08575	MEM-55	MT4	0.82775	2.15		-9.05495	-6.91426	-2.14069
CD45RO	PTPRC	Protein tyrosine phosphatase, receptor type, C	PTPRC, B220, CD45, CD45R, GP180, L-CA, LCA, LY5, T200, protein tyrosine phosphatase, receptor type C	ENSG00000081237	P08575	UCHL1	UCHL1	1.33725	20.615		-9.05495	-6.91426	-2.14069
CD46	CD46	CD46 complement regulatory protein	CD46, AHUS2, MCP, MIC10, TLX, TRA2.10, CD46 molecule	ENSG00000117335	P15529	TRA-2-10	E4.3	98.875	99.7	Expressed in both	2.46471	3.01224	-0.547536
CD47	IAP	integrin associated protein (IAP)	IAP, MER6, OA3, CD47 molecule	ENSG00000196776	Q08722	CC2C6	B6H12	97.3	99.75	Expressed in both	0.0731149	0.479179	-0.406064
CD48	BLAST-1	B-lymphocyte activation marker (BLAST-1)	CD48, BCM1, BLAST, BLAST1, MEM-102, SLAMF2, hmCD48 molecule			BJ40	TU145	1.1325	21.4		-5.25595	-6.14855	0.892594
CD49a	ITGA1	integrin subunit alpha 1		ENSG00000213949	P56199	TS2/7	SR84	2.165	67.4		-6.07196	-0.785702	-5.28626
CD49b	ITGA2	integrin subunit alpha 2	alpha 2 subunit of VLA-2 receptor	ENSG00000164171	P17301		AK-7	2.4	78.2	Primed-specific	-5.66032	0.446031	-6.10635	Yes
CD49c	ITGA3	integrin subunit alpha 3	alpha 3 subunit of VLA-3 receptor	ENSG00000005884	P26006	ASC-1	C3 II.1	10.6975	83.85	Primed-specific	-2.39059	2.2406	-4.63119	Yes
CD49d	ITGA4	integrin subunit alpha 4	alpha 4 subunit of VLA-4 receptor	ENSG00000115232	P13612	9F10	9F10	5.11	42.575		-7.2457	-1.47924	-5.76646
CD49e	ITGA5	integrin subunit alpha 5	fibronectin receptor, alpha polypeptide	ENSG00000161638	P08648	NKI-SAM-1	VC5	30.8	88.55		-0.635049	1.47702	-2.11207
CD49f	ITGA6	integrin subunit alpha 6		ENSG00000091409	P23229	GoH3	GoH3	93.475	96.6	Expressed in both	2.14934	3.20872	-1.05938
CD4v4	CD4	T-cell surface glycoprotein CD4	CD4, CD4mut, CD4 molecule	ENSG00000010610	P01730		L120	4.6	37.3		#N/A	#N/A	#N/A
CD5	CD5	T-cell surface glycoprotein CD5	LEU1, T1, CD5 molecule	ENSG00000110448	P06127	UCHT2	L17F12	2.8575	8.99		-7.8817	-6.125	-1.75669
CD50	ICAM3	intercellular adhesion molecule 3		ENSG00000076662	P32942	CBR-IC3/1	TU41	20.11	57.375		-0.623932	0.931466	-1.5554
CD51	ITGAV	integrin subunit alpha V		ENSG00000138448	P06756	NKI-M9		97.25	100	Expressed in both	1.80222	3.02859	-1.22637
CD51/61	αVβ3	CD51/CD61 heterodimer		ENSG00000138448 / ENSG00000259207	P06756 / P05106	23C6	23C6	0.9825	30.225		#N/A	#N/A	#N/A
CD52	CD52	CAMPATH-1 antigen	CDW52, CD52 molecule	ENSG00000169442	P31358	HI186		1.615	2.875		0.0771679	-2.1841	2.26126
CD53	CD53	Leukocyte surface antigen CD53	MOX44, TSPAN25, CD53 molecule	ENSG00000143119	P19397	HI29	HI29	55.1	51		3.11155	-4.59259	7.70414
CD54	ICAM1	intercellular adhesion molecule 1	human rhinovirus receptor	ENSG00000090339	P05362	HA58	LB-2	74	64.325		0.749392	-1.64603	2.39542
CD55	DAF	Complement decay-accelerating factor	CR, CROM, DAF, TC, CD55 molecule (Cromer blood group)	ENSG00000196352	P08174	JS11	IA10	98.45	98.4	Expressed in both	1.13324	0.301784	0.831458
CD56	NCAM1	neural cell adhesion molecule 1		ENSG00000149294	P13591	HCD56	B159	1.61	78.35	Primed-specific	-4.67491	-2.70739	-1.96752	Not expressed
CD57	B3GAT1	Galactosylgalactosylxylosylprotein 3-beta-glucuronosyltransferase 1	B3GAT1, CD57, GLCATP, GLCUATP, HNK1, LEU7, NK-1, NK1, beta-1,3-glucuronyltransferase 1	ENSG00000109956	Q9P2W7	HCD57	NK-1	6.2	99.225	Primed-specific	-7.86638	0.18551	-8.05189	Yes
CD58	LFA-3	lymphocyte function-associated antigen 3		ENSG00000116815.	P19256	TS2/9	1C3	81.075	99.25	Expressed in both	-0.95418	0.0402137	-0.994394
CD59	CD59	CD59 glycoprotein	MAC-inhibitory protein (MAC-IP), membrane inhibitor of reactive lysis (MIRL), protectin, CD59, CD59 molecule	ENSG00000085063	P13987	p282 (H19)	p282 (H19)	98.225	99.75	Expressed in both	1.53726	2.03036	-0.4931
CD6	CD6	T-cell differentiation antigen CD6	TP120, CD6 molecule	ENSG00000013725	P30203	BL-CD6	M-T605	0.74575	2.4425		-7.89551	-6.08815	-1.80736
CD61	ITGB3	integrin subunit beta 3	platelet glycoprotein IIIa	ENSG00000259207	P05106	VI-PL2	VI-PL2	0.588	0.8185		-1.7677	-4.33047	2.56277
CD62E	SELE	selectin E		ENSG00000007908	P16581	HAE-1f	68-5H11	1.0675	37.95		-8.27859	-6.5219	-1.75669
CD62L	SELL	selectin L		ENSG00000188404	P14151	DREG-56	DREG-56	0.43975	2.7255		-7.4787	-5.72201	-1.75669
CD62P	SELP	selectin P	granule membrane protein 140kDa	ENSG00000174175	P16109	AK4	AK4	0.3675	15.415		-7.9495	-6.19281	-1.75669
CD63	CD63	CD63 Antigen	LAMP-3, ME491, MLA1, OMA81H, TSPAN30, CD63 molecule	ENSG00000135404	P08962	H5C6	H5C6	95	87.525	Expressed in both	2.21815	2.72883	-0.51068
CD64	FCGR1A	Fc fragment of IgG receptor Ia	Fc gamma receptor Ia	ENSG00000150337	P12314	10.1	10.1	3.6675	34.525		-7.33103	-5.57434	-1.75669
CD66a/c/d/e	(a)CEACAM1; (c)CEACAM6; (d)CEACAM3 and (e)CEA	Carcinoembryonic antigen-related cell adhesion molecules 1/6/3	CEACAM, BGP, CEA, NCA	ENSG00000079385; ENSG00000170956; ENSG00000086548	P13688; P40198		B1.1/CD66	92.2	7.7	Naive-specific	#N/A	#N/A	#N/A
CD66a/c/e	(a)CEACAM1; (c)CEACAM6; and (e)CEA	Carcinoembryonic antigen-related cell adhesion molecules 1/6	CEACAM, BGP, CEA, NCA	ENSG00000079385; ENSG00000086548	P13688	ASL-32		60.1	84.85	Expressed in both	#N/A	#N/A	#N/A
CD66b	CEACAM8	carcinoembryonic antigen related cell adhesion molecule 8		ENSG00000124469	P31997	G10F5	G10F5	0.3335	0.78175		-7.47966	-5.8243	-1.65536
CD66f	PSG1	pregnancy specific beta-1-glycoprotein 1		ENSG00000231924	P11464		IID10	1.8	1.6		-7.78599	-6.07996	-1.70603
CD69	CD69	Early activation antigen CD69	AIM, BL-AC/P26, CLEC2C, EA1, GP32/28, MLR-3, CD69 molecule	ENSG00000110848	Q07108	FN50	FN50	0.0265	0.7755		-4.82667	-4.06998	-0.756694
CD7	CD7	T-cell antigen CD7	GP40, LEU-9, TP41, Tp40, CD7 molecule	ENSG00000173762	P09564	CD7-6B7	M-T701	87.3	25.425	Naive-specific	1.36288	-3.87136	5.23424	Yes
CD70	CD70	CD70 Antigen	CD27LG, TNFSF7	ENSG00000125726	P32970	113-16	Ki-24	42.05	34.05		3.23259	-1.82463	5.05723
CD71	TFRC	transferrin receptor		ENSG00000072274	P02786	CY1G4	M-A712	93.5	73.575	Expressed in both	3.40061	3.46849	-0.0678759
CD72	CD72	B-cell differentiation antigen CD72		ENSG00000137101	P21854		J4-117	1.7	5.7		-5.41863	-3.54108	-1.87755
CD73	NT5E	5'-nucleotidase ecto		ENSG00000135318	P21589	AD2	AD2	1.7775	49.175		-3.80485	-1.81362	-1.99123
CD74	CD74	HLA class II histocompatibility antigen gamma chain	DHLAG, HLADG, II, Ia-GAMMA, CD74 molecule	ENSG00000019582	P04233	LN2	M-B741	1.22	23.825		-4.39642	0.533855	-4.93027
CD75	CD75	Cluster of differentiation 75		N/A	N/A		LN1	97.6	3.8	Naive-specific	#N/A	#N/A	#N/A
CD77	CD77	Cluster of differentiation 77	Globotriaosylcermamide (Gb3), Burkitt's lymphoma associated antigen (BLA), cermadie trihexoside (CTH), and Pk blood group antigen	N/A	N/A		5B5	92.8	27.5	Naive-specific	#N/A	#N/A	#N/A
CD79b	CD79B	immunoglobulin-associated beta	AGM6, B29, IGB, CD79b molecule	ENSG00000007312	P40259	CB3-1	CB3-1	3.455	53.2		-2.93384	-3.10427	0.170426
CD80	CD80	T-lymphocyte activation antigen CD80	B7, B7-1, B7.1, BB1, CD28LG, CD28LG1, LAB7, CD80 molecule	ENSG00000121594	P33681	2D10	L307.4	21.0825	42.675		-4.65529	-6.01957	1.36427
CD81	CD81	CD81 Antigen	CVID6, S5.7, TAPA1, TSPAN28, CD81 molecule	ENSG00000110651	P60033	5A6	JS-81	94.125	99.8	Expressed in both	3.17663	2.52962	0.647007
CD82	CD82	CD82 Antigen	4F9, C33, GR15, IA4, KAI1, R2, SAR2, ST6, TSPAN27, CD82 molecule	ENSG00000085117	P27701	ASL-24		21.15	88.55	Primed-specific	-1.27663	-3.81034	2.53372	No
CD83	CD83	CD83 Antigen	BL11, HB15, CD83 molecule	ENSG00000112149	Q01151	HB15e	HB15e	6.405	44.275		-2.26029	-0.0447143	-2.21558
CD84	CD84	SLAM family member 5	LY9B, SLAMF5, hmCD84 molecule	ENSG00000066294	Q9UIB8	CD84.1.21	2G7	0.81	25.475		-9.24347	-7.48678	-1.75669
CD85a	LILRB3	leukocyte immunoglobulin like receptor B3	leucocyte Ig-like receptor B3	ENSG00000204577	O75022	MKT5.1		0.165	20.615		-6.4312	-6.02149	-0.409703
CD85d	LILRB2	leukocyte immunoglobulin like receptor B2	leucocyte Ig-like receptor B2; myeloid inhibitory receptor 10	ENSG00000131042	Q8N423	42D1		0.485	40.85		-3.83581	-6.33086	2.49505
CD85g	LILRA4	leukocyte immunoglobulin like receptor A4	leucocyte Ig-like receptor A4	ENSG00000239961	P59901	17G10.2		0.18	23.025		-6.05188	-5.39652	-0.655358
CD85h	LILRA2	leukocyte immunoglobulin like receptor A2	leucocyte Ig-like receptor A2	ENSG00000239998	Q8N149	24		1.34	55.3		-5.57473	-5.76748	0.192749
CD85j	LILRB1	leukocyte immunoglobulin like receptor B1	leucocyte Ig-like receptor B1; myeloid inhibitory receptor 7	ENSG00000104972	Q8NHL6	GHI/75	GHI/75	1.255	38		-6.52669	-6.46995	-0.0567381
CD85k	LILRB4	leukocyte immunoglobulin like receptor B4	leucocyte Ig-like receptor B4	ENSG00000186818	Q8NHJ6	ZM4.1		0.295	60.1		-8.2146	-6.45791	-1.75669
CD86	CD86	T-lymphocyte activation antigen CD86	B7-2, B7.2, B70, CD28LG2, LAB72, CD86 molecule	ENSG00000114013	P42081	IT2.2	2331 (FUN-1)	1.4525	31.575		-7.68751	-5.98148	-1.70603
CD87	PLAUR	plasminogen activator, urokinase receptor	urokinase-type plasminogen activator (uPA) receptor	ENSG00000011422	Q03405	VIM5	VIM5	2.7775	46.7		-1.9438	0.527932	-2.47174
CD88	C5AR1	complement C5a receptor 1		ENSG00000197405	P21730	S5/1	D53- 1473	1.82	25.0875		-3.1322	-5.81229	2.68008
CD89	FCAR	Fc fragment of IgA receptor		ENSG00000186431	P24071	A59	A59	1.84	49.625		-7.38827	-5.63158	-1.75669
CD8a	CD8a	T-cell surface glycoprotein CD8 alpha chain		ENSG00000153563	P01732	HIT8a	SK1	0.71275	2.305		-7.62108	-5.72006	-1.90101
CD8b	CD8b	T-cell surface glycoprotein CD8 beta chain		ENSG00000172116	P10966		2ST8.5H7	3.4	4		-7.09259	-5.28523	-1.80736
CD9	CD9	CD9 antigen	BTCC-1, DRAP-27, MIC3, MRP-1, TSPAN-29, TSPAN29, CD9 molecule	ENSG00000010278	P21926	HI9a	M-L13	96.85	91	Expressed in both	2.98196	3.06832	-0.0863591
CD90	THY1	Thy-1 cell surface antigen		ENSG00000154096	P04216	5E10	5E10	1.255	99.975	Primed-specific	-7.23659	2.6582	-9.89479	Yes
CD91	LRP1	LDL receptor related protein 1		ENSG00000123384	Q07954		A2MR-alpha 2	19.9	37.6		1.93929	2.04097	-0.101683
CD93	CD86	Complement component C1q receptor	C1QR1, C1qR(P), C1qRP, CDw93, ECSM3, MXRA4, dJ737E23.1, CD93 molecule	ENSG00000125810	Q9NPY3	VIMD2	R139	0.865	43.275		-7.68751	-5.98148	-1.70603
CD94	KLRD1	Natural killer cells antigen CD94		ENSG00000134539	Q13241	DX22	HP-3D9	1.0075	9.77		-8.03214	-8.37678	0.344641
CD95	FAS	Fas cell surface death receptor	TNF receptor superfamily member 6	ENSG00000026103	P25445	DX2	DX2	2.0625	35.25		-3.56112	-0.141107	-3.42001
CD96	CD96	T-cell surface protein tactile		ENSG00000153283	P40200	NK92.39		0.295	56.8		-6.69065	-6.90686	0.216211
CD97	CD97	CD97 antigen	ADGRE5, TM7LN1, CD97, adhesion G protein-coupled receptor E5	ENSG00000123146	P48960	VIM3b	VIM3b	36	29.675		1.7948	-1.9554	3.7502
CD98	SLC7A5; SLC3A2	solute carrier family 7 member 5; solute carrier family 3 member 2		ENSG00000168003	P08195		UM7F8	98.9	99.3	Expressed in both	#N/A	#N/A	#N/A
CD99	CD99	CD99 Antigen	single-chain type-1 glycoprotein; HBA71, MIC2, MIC2X, MIC2Y, MSK5X, CD99 molecule	ENSG00000002586	P14209	HCD99	TU12	14.25	96.9	Primed-specific	-3.03278	1.70374	-4.73652	Yes
CD99R	CD99R	CD99R	HBA71, MIC2, MIC2X, MIC2Y, MSK5X	ENSG00000002586	P14209		HIT4	5	36.4		#N/A	#N/A	#N/A
CDw327	SIGLEC6	sialic acid binding Ig like lectin 6	CD33L; OBBP1; CD33L1; CD33L2; CDW327	ENSG00000105492	O43699		E20-1232	1.8	3.1		-6.29156	-5.54852	-0.743036
CDw328 / Siglec-7 / CD328	SIGLEC7	Sialic acid-binding Ig-like lectin 7	QA79, p75, SIGLECP2, AIRM1, SIGLEC19P, CD328, p75/AIRM1, CDw328, D-siglec, SIGLEC-7	ENSG00000168995	Q9Y286	6-434	F023- 420	0.48	2.985		-7.02525	-5.26856	-1.75669
CLA	CLA	Cutaneous lymphocyte antigen		N/A	N/A		HECA-452	0.8	1.8		#N/A	#N/A	#N/A
CLEC12A / CD371	CLEC12A	C-type lectin domain family 12 member A	CLL-1, CLL1, DCAL-2, MICL, CD371, C-type lectin domain family 12 member A	ENSG00000172322	Q5QGZ9	50C1		0.0415	1.585		-7.39708	-5.64038	-1.75669
CLEC9A/ CD370	CLEC9A	C-type lectin domain family 9 member A		ENSG00000197992	Q6UXN8	8F9		0.17	11.94		-1.92203	-5.2316	3.30957
CLIP	CLIP	CAP-Gly domain containing linker protein 1/2	restin	ENSG00000130779	P30622		CerCLIP	1	4.2		#N/A	#N/A	#N/A
CMRF- 44		Dendritic Cell Marker		N/A	N/A		CMRF44	8.7	3.4		#N/A	#N/A	#N/A
CMRF- 56				N/A	N/A		CMRF56	0.8	9.8		#N/A	#N/A	#N/A
CX3CR1	CX3CR1	CX3C chemokine receptor 1	CCRL1, CMKBRL1, CMKDR1, GPR13, GPRV28, V28, C-X3-C motif chemokine receptor 1	ENSG00000168329	P49238	2A9-1		0.265	49.4		-4.47367	-6.30736	1.83369
CXCR7	ACKR3	Atypical chemokine receptor 3	CMKOR1, CXC-R7, CXCR-7, CXCR7, GPR159, RDC-1, RDC1, atypical chemokine receptor 3	ENSG00000144476	P25106	8F11-M16		1.675	90	Primed-specific	0.630529	-2.4856	3.11613	No
Disialoganglioside GD2	GD2			N/A	N/A		14.G2a	0.8	25.3		#N/A	#N/A	#N/A
DLL1	DLL1	Delta-like protein 1	DELTA1, DL1, Delta, Delta-like 1, delta like canonical Notch ligand 1	ENSG00000198719	O00548	MHD1-314		0.0585	0.0855		-4.73355	-2.56057	-2.17298
DLL4	DLL4	Delta-like protein 4	hdelta2, AOS6, delta like canonical Notch ligand 4	ENSG00000128917	Q9NR61	MHD4-46		0.091	0.0265		-0.902112	-6.08976	5.18765
DR3	TNFRSF25	TNF receptor superfamily member 25		ENSG00000215788	Q93038	JD3		0.845	49.5		1.66857	-1.08098	2.74955
EGF Receptor	EGFR	epidermal growth factor receptor	ERBB, ERBB1, HER1, NISBD2, PIG61, mENA, epidermal growth factor receptor	ENSG00000146648	P00533	AY13	EGFR1	4.1125	63.4		-3.07788	-0.863526	-2.21436
erbB3/HER-3	ERBB3	Receptor tyrosine-protein kinase erbB-3,	ErbB-3, HER3, LCCS2, MDA-BF-1, c-erbB-3, c-erbB3, erbB3-S, p180-ErbB3, p45-sErbB3, p85-sErbB3, erb-b2 receptor tyrosine kinase 3	ENSG00000065361	P21860	1B4C3		7.935	97.95	Primed-specific	0.604679	1.05166	-0.44698	Unchanged
FcRL6	FcRL6	Fc receptor-like protein 6	IFGP6, FCRH6, FLJ16056, FcRH6	ENSG00000181036	Q6DN72	2H3		1.84	46.95		-7.19779	-5.4411	-1.75669
FcεRIα	FcεRIα	High affinity immunoglobulin epsilon receptor subunit alpha		ENSG00000179639	P12319	AER-37 (CRA-1)		0.0865	24.9		#N/A	#N/A	#N/A
fMLP receptor	FPR1	Formyl peptide receptor 1	FMLP, FPR, formyl peptide receptor 1	ENSG00000171051	P21462		5F1	0.8	11		-7.56937	-5.81267	-1.75669
Galectin-3	Mac-2	Galectin-3	LGALS3, CBP35, GAL3, GALBP, GALIG, L31, LGALS2, MAC2, lectin, galactoside binding soluble 3	ENSG00000131981	P17931	Gal397		0.255	2.92		#N/A	#N/A	#N/A
Galectin-9	Galectin9	Galectin-9		ENSG00000168961	O00182	9M1-3		0.615	63.95	Primed-specific	#N/A	#N/A	#N/A
GARP (LRRC32)	GARP	Leucine-rich repeat-containing protein 32		ENSG00000137507	Q14392	7B11		0.0905	2.685		#N/A	#N/A	#N/A
HLA-A,B,C	HLA-A,B,C	major histocompatibility complex, class I, a,b,c		ENSG00000206503; ENSG00000234745; ENSG00000204525	P10321; P01889; P10321	W6/32	G46- 2.6	21.05	97.1	Primed-specific	#N/A	#N/A	#N/A
HLA-A2	HLA-A2	HLA class I histocompatibility antigen, A-2 alpha chain		ENSG00000235657	P01892	BB7.2	BB7.2	6.19	72.625	Primed-specific	#N/A	#N/A	#N/A
HLA-DQ	HLA-DQ	HLA class II histocompatibility antigen, DQ		(ENSG00000196735; ENSG00000206301; ENSG00000225824 - DQ)	P01909; P01906; P01920	HLADQ1	TU169	0.0075	4.76		#N/A	#N/A	#N/A
HLA-DR	HLA-DR	HLA class II histocompatibility antigen, DR, DP, DQ		(ENSG00000196735; ENSG00000204287; ENSG00000196301; ENSG00000196126; ENSG00000196101 - DR)	P01903; P01911; P79483; P13762; Q30154	L243	L243	0.3805	6.665		#N/A	#N/A	#N/A
HLA-DR, DP, DQ	HLA-DR, DP, DQ	HLA class II histocompatibility antigen, DR, DP, DQ		(ENSG00000196735; ENSG00000204287; ENSG00000196301; ENSG00000196126; ENSG00000196101 - DR); (ENSG00000168384; ENSG00000215048 - DP); (ENSG00000196735; ENSG00000206301; ENSG00000225824 - DQ)	(P01903; P01911; P79483; P13762; Q30154 - DR);(P20036; P04440 - DP); (P01909; P01906; P01920 - DQ)		TU39	1.6	3.4		#N/A	#N/A	#N/A
HLA-E	HLA-E	HLA class II histocompatibility antigen, E		ENSG00000206493	P13747	3D12		0.74	74.5	Primed-specific	2.34305	1.51874	0.824301	Unchanged
HLA-G	HLA-G	HLA class II histocompatibility antigen, G		NSG00000204632	P17693	87G		0.535	58.8		-3.08587	-4.0079	0.922031
HPC	ACE	angiotensin I converting enzyme	peptidyl-dipeptidase A; CD143	ENSG00000159640	P12821		BB9	5.4	5		-1.44922	-4.14303	2.69381
IFN-g R b chain	IFN-g R b chain	Interferon gamma receptor		ENSG00000159128; ENSG00000027697	P15260; P38484	2HUB-159		1.415	61.5	Primed-specific	#N/A	#N/A	#N/A
Ig light chain k	Ig light chain k	immunoglobulin light chain kappa		N/A	N/A	MHK-49		0.0615	0.0105		#N/A	#N/A	#N/A
Ig light chain λ	Ig light chain λ	immunoglobulin light chain lambda		N/A	N/A	MHL-38		0.0485	0.0375		#N/A	#N/A	#N/A
IgD	IgD	Immunoglobulin D		N/A	N/A	IA6-2		0.435	6.265		#N/A	#N/A	#N/A
IgM	IgM	Immunoglobulin M		N/A	N/A	MHM-88		0.0665	0.0365		#N/A	#N/A	#N/A
IL-28RA	IL-28RA	Interferon Lambda Receptor 1	IFNLR1, CRF2/12, IFNLR, IL-28R1, IL28RA, LICR2, Interleukin 28 receptor, alpha subunit, interferon lambda receptor 1	ENSG00000185436	Q8IU57	MHLICR2a		0.31	44.4		#N/A	#N/A	#N/A
Integrin α9β1	ITGA9	Integrin alpha-9	ALPHA-RLC, ITGA4L, RLC, integrin subunit alpha 9	ENSG00000144668	Q13797	Y9A2		0.85	65.95		-3.46961	-0.567668	-2.90194
integrin β5	ITGB5	integrin β5	integrin beta 5, ITGB5	ENSG00000082781	P18084	AST-3T		94.8	99.95	Expressed in both	3.33616	3.43007	-0.0939041
integrin β7	ITGB7	integrin β7	integrin beta 5, ITGB7	ENSG00000139626	P26010	FIB504	FIB504	0.18	1.055		-7.48781	-5.15213	-2.33568
Jagged 2	JAG2	Jagged 2	HJ2, SER2, jagged 2	ENSG00000184916	Q9Y219	MHJ2-523		1.595	74.15	Primed-specific	0.153888	-0.628655	0.782543	Unchanged
LAP	ACP2	Latency Associated Peptide (LAP), Transforming growth factor beta 1 (TGF-b1), TGFB1, DPD1	Latency Associated Peptide (LAP), Transforming growth factor beta 1 (TGF-b1), TGFB1, DPD1	ENSG00000134575	P11117	TW4-6H10		0.165	63.65		0.401297	0.475011	-0.0737141
Lymphotoxin b Receptor (LT-bR)	LTBR	Lymphotoxin beta receptor	CD18, D12S370, LT-BETA-R, TNF-R-III, TNFCR, TNFR-RP, TNFR2-RP, TNFR3, TNFRSF3, lymphotoxin beta receptor	ENSG00000111321	P36941	31G4D8		4.415	49.85		0.527551	-2.87299	3.40054
MICA/MICB	MICA/MICB	MHC class I polypeptide-related sequence A/B		ENSG00000183214; ENSG00000234218	Q29983; Q29980	6D4	6D4	5.7725	60.925	Primed-specific	#N/A	#N/A	#N/A
MSC (W3D5)	MSC	Mesenchymal Stem Cells		N/A	N/A	W3D5		99	91.05	Expressed in both	#N/A	#N/A	#N/A
MSC (W5C5)	MSC	Mesenchymal Stem Cells		N/A	N/A	W5C5		98.95	97.15	Expressed in both	#N/A	#N/A	#N/A
MSC (W7C6)	MSC	Mesenchymal Stem Cells		N/A	N/A	W7C6		94.4	99.05	Expressed in both	#N/A	#N/A	#N/A
MSC and NPC (W4A5)	MSC and NPC	Mesenchymal Stem Cells and Neural Progenitor Cells		N/A	N/A	W4A5		36	67.85	Primed-specific	#N/A	#N/A	#N/A
MSCA-1 (MSC, W8B2)	MSCA-1	Mesenchymal stem cell antigen		N/A	N/A	W8B2		91.05	100	Expressed in both	#N/A	#N/A	#N/A
NKp80	KLRF1	killer cell lectin like receptor F1		ENSG00000150045	Q9NZS2	5D12		0.52	47.5		-6.50569	-4.749	-1.75669
NOTCH1	NOTCH1	Neurogenic locus notch homolog protein 1	9930111A19Rik, Mis6, N1, Tan1, lin-12, AOS5, AOVD1, hN1, notch 1	ENSG00000148400	P46531	MHN1-519		0.925	82.7	Primed-specific	1.61519	1.3656	0.24959	Unchanged
NOTCH2	NOTCH2	Neurogenic locus notch homolog protein 2	AGS2, HJCYS, hN2, Notch-2, notch 2	ENSG00000134250	Q04721	MHN2-25		0.19	97.6	Primed-specific	-0.462409	1.93574	-2.39815	Yes
NOTCH3	NOTCH3	Neurogenic locus notch homolog protein 3	CADASIL, CASIL, IMF2, LMNS, CADASIL1, notch 3	ENSG00000074181	Q9UM47	MHN3-21		0.1545	97.3	Primed-specific	-0.758118	1.85554	-2.61366	Yes
NOTCH4	NOTCH4	Neurogenic locus notch homolog protein 4	INT3, notch 4	ENSG00000204301	Q99466	MHN4-2		5.365	16.68		-4.94575	-2.98455	-1.9612
NPC (57D2)	NPC	Neural Progenitor Cells		N/A	N/A	57D2		20.9	77.7	Primed-specific	#N/A	#N/A	#N/A
Podoplanin	PDPN	Podoplanin	AGGRUS, GP36, GP40, Gp38, HT1A-1, OTS8, PA2.26, T1A, T1A-2, T1A2, TI1A, podoplanin	ENSG00000162493	Q86YL7	NC-08		98.55	100	Expressed in both	2.17124	2.76155	-0.590311
Pre-BCR	Pre-BCR	Pre-B cell Receptor		N/A	N/A	HSL2		0.415	72.6	Primed-specific	#N/A	#N/A	#N/A
PSMA	FOLH1	folate hydrolase 1	glutamate carboxylase II	ENSG00000086205	Q04609	LNI-17		0.245	12.52		-7.35645	-6.03443	-1.32202
Siglec-10	SIGLEC10	sialic acid binding Ig like lectin 10	sialic acid binding Ig-like lectin 10 Ig-like lectin 7	ENSG00000142512	Q96LC7	5G6		0.24	3.165		-6.66085	-6.20048	-0.460371
Siglec-8	SIGLEC8	sialic acid binding Ig like lectin 8		ENSG00000105366	Q9NYZ4	7C9		0.59	61		-7.82692	-6.07023	-1.75669
SSEA-1	SSEA-1	stage-specific embryonic antigen 1	CD15, Sialyl Lewis X	N/A	N/A	MC-480	MC-480	18.5	15.73		#N/A	#N/A	#N/A
SSEA-3	SSEA-3	stage-specific embryonic antigen 3		N/A	N/A	MC-631	MC-631	16.875	65.85	Primed-specific	#N/A	#N/A	#N/A
SSEA-4	SSEA-4	stage-specific embryonic antigen 4		N/A	N/A	MC-813-70	MC-813-70	58.8	99.575		#N/A	#N/A	#N/A
SSEA-5	SSEA-5	stage-specific embryonic antigen 5		N/A	N/A	8E11		97.8	100	Expressed in both	#N/A	#N/A	#N/A
TCR Vg9	TCR Vγ9	T cell receptor Vγ9		N/A	N/A	B3		0.0725	0.225		#N/A	#N/A	#N/A
TCR Vα24- Jα18 / Invariant NK	TCR Vα24	T cell receptor Vα24	Jα18 / Invariant NK	N/A	N/A	6B11	6B11	0.5	10.8		#N/A	#N/A	#N/A
TCR Vα7.2	TCR Vα7.2	T cell receptor Vα7.2		N/A	N/A	3C10		0.16	2.685		#N/A	#N/A	#N/A
TCR Vβ13.2	TCR Vβ13.2	T cell receptor Vβ13.2		N/A	N/A	H132		0.205	3.593		#N/A	#N/A	#N/A
TCR Vβ23	TCR Vβ23	T cell receptor Vβ23		N/A	N/A	αHUT7	αHUT7	2.01	30.675		#N/A	#N/A	#N/A
TCR Vβ8	TCR Vβ8	T cell receptor Vβ8		N/A	N/A	JR2 (JR.2)	JR2 (JR.2)	3.16325	36.8875		#N/A	#N/A	#N/A
TCR Vβ9	TCR Vβ9	T cell receptor Vβ9		N/A	N/A	MKB1		1.745	3.15		#N/A	#N/A	#N/A
TCR Vδ2	TCR Vδ2	T cell receptor Vδ2		N/A	N/A	B6		0.14	0.047		#N/A	#N/A	#N/A
TCR α/β	TCR α/β	T cell receptor α/β		N/A	N/A	IP26	T10B9.1A-31	0.0775	12.7525		#N/A	#N/A	#N/A
TCRγδ	TCRγδ	T cell receptor γδ		N/A	N/A	B1	B1	2.02	47.275		#N/A	#N/A	#N/A
Tim-1	HAVCR1	Hepatitis A virus cellular receptor 1	HAVCR, HAVCR-1, KIM-1, KIM1, TIM, TIM-1, TIM1, TIMD-1, TIMD1, CD365, hepatitis A virus cellular receptor 1	ENSG00000113249	Q96D42	1D12		33.75	81.2		1.63057	-5.48915	7.11972
Tim-3	HAVCR2	Hepatitis A virus cellular receptor 2	HAVcr-2, KIM-3, TIM3, TIMD-3, TIMD3, Tim-3, CD366, hepatitis A virus cellular receptor 2	ENSG00000135077	Q8TDQ0	F38-2E2		0.195	93.6	Primed-specific	-4.91405	-4.98797	0.0739241	Not expressed
Tim-4	TIMD4	T-cell immunoglobulin and mucin domain-containing protein 4		ENSG00000145850	96H15	9F4		0.195	32.1		-2.6905	-5.07441	2.3839
TLT-2	TLT2	Trem-like transcript 2 protein	TREML2	ENSG00000112195	Q5T2D2	MIH61		0.26	5.105		#N/A	#N/A	#N/A
TRA-1-60-R	TRA-1-60-R			N/A	N/A	TRA-1-60-R	TRA-1-60-R	94.1	80.475	Expressed in both	#N/A	#N/A	#N/A
TRA-1-81	TRA-1-81			N/A	N/A	TRA-1-81	TRA-1-81	88.75	78.025	Expressed in both	#N/A	#N/A	#N/A
TSLPR	CRLF2	Cytokine receptor-like factor 2	cytokine receptor-like 2, CRL2, CRLF2, IL-XR, TSLP-R	ENSG00000205755	Q9HC73	1B4		0.0795	3.59		-4.06795	-5.17302	1.10507
β2-microglobulin	B2M	β2 microglobulin	IMD43, beta-2-microglobulin, Β2 microglobulin	ENSG00000166710	P61769	2M2	TU99	29.7	76.4		1.4072	1.90389	-0.496684
δ-Opioid Receptor	OPRD1	δ-Opioid Receptor	OPRD, Δ-opioid receptor, opioid receptor delta 1	ENSG00000116329	P41143	DOR7D2A4		0.22	19.8		-2.60656	-2.58418	-0.0223804
