# Supplementary material for: Comprehensive Cell Surface Protein Profiling Identifies Specific Markers of Human Naive and Primed Pluripotent States
Source: Cell Stem Cell. 2017 Jun 1;20(6):874–890.e7. doi: 10.1016/j.stem.2017.02.014 (PMC5459756; doi:10.1016/j.stem.2017.02.014)
Supplement: Table S2. List of Differentially Expressed Genes between Each Cell Type, Related to Figure 7 [file mmc3.xlsx]

## Sheet: N4- vs Naive
Probe	Chromosome	Start	End	Strand	FDR	Feature	ID	Description	N4_Minus	N3_Plus	N4_Plus	Nmin	Passage_5	Passage_10	Naïve	Primed
SAMD11	1	924880	944581	+	1.20766e-18	SAMD11	ENSG00000187634	sterile alpha motif domain containing 11 [Source:HGNC Symbol;Acc:HGNC:28706]	2.32494	3.36681	3.31767	3.87928	3.10502	3.00092	3.80389	1.6016
NOC2L	1	944204	959290	-	4.2e-45	NOC2L	ENSG00000188976	nucleolar complex associated 2 homolog (S. cerevisiae) [Source:HGNC Symbol;Acc:HGNC:24517]	4.38319	4.86754	4.99077	5.00055	5.29885	5.20204	5.78845	4.20293
KLHL17	1	960587	965715	+	4.82594e-08	KLHL17	ENSG00000187961	kelch-like family member 17 [Source:HGNC Symbol;Acc:HGNC:24023]	1.74271	1.27906	1.56693	2.19595	2.50924	2.27399	2.73768	1.31475
PLEKHN1	1	966497	975865	+	0.00809424	PLEKHN1	ENSG00000187583	pleckstrin homology domain containing, family N member 1 [Source:HGNC Symbol;Acc:HGNC:25284]	-4.7382	-3.66208	-3.48024	-4.01519	-2.69633	-4.54742	-2.00868	-6.18156
HES4	1	998962	1000172	-	0.0138246	HES4	ENSG00000188290	hes family bHLH transcription factor 4 [Source:HGNC Symbol;Acc:HGNC:24149]	3.71139	3.38723	3.78132	3.59443	3.74874	2.95021	4.28528	1.54035
ISG15	1	1001138	1014541	+	0.00265041	ISG15	ENSG00000187608	ISG15 ubiquitin-like modifier [Source:HGNC Symbol;Acc:HGNC:4053]	2.46733	3.89354	3.82745	3.41532	3.58747	3.0595	3.8084	2.95902
AGRN	1	1020123	1056118	+	2.77989e-14	AGRN	ENSG00000188157	agrin [Source:HGNC Symbol;Acc:HGNC:329]	4.42487	3.5346	3.79507	3.61428	3.48604	2.88996	3.03813	3.75061
RNF223	1	1070966	1074307	-	0.0236439	RNF223	ENSG00000237330	ring finger protein 223 [Source:HGNC Symbol;Acc:HGNC:40020]	-3.05604	0.424182	2.25461	1.6225	-0.681195	-1.26456	-0.59392	-5.76999
TNFRSF18	1	1203508	1206691	-	0.0111607	TNFRSF18	ENSG00000186891	tumor necrosis factor receptor superfamily, member 18 [Source:HGNC Symbol;Acc:HGNC:11914]	-4.13596	-2.19334	-2.62477	-2.25497	-2.76338	-1.77728	-1.41458	-3.81131
SDF4	1	1216908	1232031	-	8.50565e-06	SDF4	ENSG00000078808	stromal cell derived factor 4 [Source:HGNC Symbol;Acc:HGNC:24188]	4.36604	4.89803	4.59559	4.83501	4.72088	4.69336	5.01919	4.18883
FAM132A	1	1242453	1246722	-	0.0184945	FAM132A	ENSG00000184163	family with sequence similarity 132, member A [Source:HGNC Symbol;Acc:HGNC:32308]	-2.21803	-3.23083	-3.02663	-3.22824	-0.617288	-1.55557	-0.229979	-2.96752
UBE2J2	1	1253914	1273885	-	1.89705e-11	UBE2J2	ENSG00000160087	ubiquitin-conjugating enzyme E2, J2 [Source:HGNC Symbol;Acc:HGNC:19268]	3.26125	3.51402	3.45352	3.6817	3.89311	4.02101	4.22999	3.03555
SCNN1D	1	1280436	1292029	+	0.000724507	SCNN1D	ENSG00000162572	sodium channel, non-voltage-gated 1, delta subunit [Source:HGNC Symbol;Acc:HGNC:10601]	-1.33351	-2.94314	-3.16478	-2.48128	-3.48226	-4.1382	-2.98471	-1.04608
ACAP3	1	1292376	1308018	-	2.36592e-10	ACAP3	ENSG00000131584	ArfGAP with coiled-coil, ankyrin repeat and PH domains 3 [Source:HGNC Symbol;Acc:HGNC:16754]	2.91405	2.26874	1.89046	2.48887	1.65683	1.5827	1.66593	1.18518
PUSL1	1	1308567	1311677	+	2.92978e-29	PUSL1	ENSG00000169972	pseudouridylate synthase-like 1 [Source:HGNC Symbol;Acc:HGNC:26914]	2.87214	3.5977	3.49454	3.5639	3.61566	3.22728	4.48828	2.72453
CPSF3L	1	1311585	1324691	-	7.11704e-15	CPSF3L	ENSG00000127054	cleavage and polyadenylation specific factor 3-like [Source:HGNC Symbol;Acc:HGNC:26052]	3.36124	3.84561	3.61892	3.8672	3.99659	3.78689	4.49105	3.39176
TAS1R3	1	1331314	1335306	+	0.0287978	TAS1R3	ENSG00000169962	taste receptor, type 1, member 3 [Source:HGNC Symbol;Acc:HGNC:15661]	-3.28848	-3.82094	-4.17608	-3.42837	-4.86265	-3.99252	-5.75331	-4.63932
DVL1	1	1335276	1349350	-	3.4792e-06	DVL1	ENSG00000107404	dishevelled segment polarity protein 1 [Source:HGNC Symbol;Acc:HGNC:3084]	3.52187	3.62918	3.52315	3.65888	3.98146	3.71963	4.23406	3.1662
MXRA8	1	1352689	1361777	-	7.87232e-11	MXRA8	ENSG00000162576	matrix-remodelling associated 8 [Source:HGNC Symbol;Acc:HGNC:7542]	4.38176	4.82298	2.75303	4.40031	2.23004	2.43665	3.36135	2.33932
AURKAIP1	1	1373730	1375495	-	6.23904e-24	AURKAIP1	ENSG00000175756	aurora kinase A interacting protein 1 [Source:HGNC Symbol;Acc:HGNC:24114]	4.77716	5.45657	5.25307	5.4242	5.3953	5.22443	6.00042	4.72107
CCNL2	1	1385712	1399338	-	8.34772e-08	CCNL2	ENSG00000221978	cyclin L2 [Source:HGNC Symbol;Acc:HGNC:20570]	3.55781	3.48752	3.4471	4.01749	3.83487	3.82603	4.22104	3.0735
MRPL20	1	1401908	1407313	-	1.74509e-36	MRPL20	ENSG00000242485	mitochondrial ribosomal protein L20 [Source:HGNC Symbol;Acc:HGNC:14478]	3.55252	4.41173	4.41364	4.29429	4.38777	4.37989	5.02514	3.76925
VWA1	1	1434861	1442882	+	1.00759e-08	VWA1	ENSG00000179403	von Willebrand factor A domain containing 1 [Source:HGNC Symbol;Acc:HGNC:30910]	1.81128	4.30783	3.79853	4.34228	4.38857	4.5146	5.07238	1.14628
ATAD3C	1	1449689	1470158	+	0.00835316	ATAD3C	ENSG00000215915	ATPase family, AAA domain containing 3C [Source:HGNC Symbol;Acc:HGNC:32151]	-3.08206	-0.590518	-1.67381	0.220287	-0.817202	0.361226	-0.620777	-4.58205
ATAD3B	1	1471769	1496202	+	0	ATAD3B	ENSG00000160072	ATPase family, AAA domain containing 3B [Source:HGNC Symbol;Acc:HGNC:24007]	3.80726	5.08873	5.38496	5.33788	5.82001	5.79992	6.45359	2.38998
ATAD3A	1	1512151	1534687	+	1.75118e-17	ATAD3A	ENSG00000197785	ATPase family, AAA domain containing 3A [Source:HGNC Symbol;Acc:HGNC:25567]	3.21398	3.69389	3.98374	3.98697	4.07717	3.928	4.5133	2.49641
TMEM240	1	1535174	1540453	-	6.81485e-05	TMEM240	ENSG00000205090	transmembrane protein 240 [Source:HGNC Symbol;Acc:HGNC:25186]	-0.241704	-4.03445	-3.63526	-3.11356	-2.75041	-4.29497	-4.29419	0.941705
SSU72	1	1541673	1574869	-	6.53848e-27	SSU72	ENSG00000160075	SSU72 RNA polymerase II CTD phosphatase homolog (S. cerevisiae) [Source:HGNC Symbol;Acc:HGNC:25016]	3.5997	4.29085	4.33313	4.38788	4.5187	4.44986	4.80591	3.47717
MIB2	1	1615415	1630610	+	3.07548e-06	MIB2	ENSG00000197530	mindbomb E3 ubiquitin protein ligase 2 [Source:HGNC Symbol;Acc:HGNC:30577]	2.63175	2.48656	2.35951	2.89411	3.18384	3.14445	3.58868	1.96509
CDK11B	1	1635227	1722818	-	2.01895e-12	CDK11B	ENSG00000248333	cyclin-dependent kinase 11B [Source:HGNC Symbol;Acc:HGNC:1729]	2.50704	2.28109	2.43619	2.5133	3.01506	2.78536	3.44091	2.76737
SLC35E2B	1	1659529	1692728	-	2.0661e-08	SLC35E2B	ENSG00000189339	solute carrier family 35, member E2B [Source:HGNC Symbol;Acc:HGNC:33941]	2.44047	1.98634	1.66236	2.0985	1.9011	1.91486	1.72333	2.58342
CDK11A	1	1702730	1724324	-	0.00474522	CDK11A	ENSG00000008128	cyclin-dependent kinase 11A [Source:HGNC Symbol;Acc:HGNC:1730]	1.73007	1.27669	1.32842	1.64816	1.88733	1.82101	2.21924	1.70035
SLC35E2	1	1724838	1745992	-	1.21657e-05	SLC35E2	ENSG00000215790	solute carrier family 35, member E2 [Source:HGNC Symbol;Acc:HGNC:20863]	0.857224	0.110895	-0.274449	0.353946	-0.0652189	-0.136245	-0.263612	1.01079
NADK	1	1751232	1780069	-	1.17942e-20	NADK	ENSG00000008130	NAD kinase [Source:HGNC Symbol;Acc:HGNC:29831]	2.85718	3.30837	3.39991	3.69182	3.76964	3.56785	4.22714	2.99198
GNB1	1	1785285	1891117	-	0.0108789	GNB1	ENSG00000078369	guanine nucleotide binding protein (G protein), beta polypeptide 1 [Source:HGNC Symbol;Acc:HGNC:4396]	5.54342	5.60318	5.50805	5.53696	5.49074	5.40931	5.84569	5.41755
TMEM52	1	1917590	1919273	-	2.37817e-09	TMEM52	ENSG00000178821	transmembrane protein 52 [Source:HGNC Symbol;Acc:HGNC:27916]	0.209985	0.908892	1.27199	1.08321	2.71155	2.20873	2.95271	1.42255
CFAP74	1	1921951	2003837	-	3.05009e-05	CFAP74	ENSG00000142609	cilia and flagella associated protein 74 [Source:HGNC Symbol;Acc:HGNC:29368]	-6.78648	-6.19683	-5.8036	-5.91157	-2.55982	-2.82255	-2.58	-5.07185
GABRD	1	2019324	2030751	+	2.80859e-19	GABRD	ENSG00000187730	gamma-aminobutyric acid (GABA) A receptor, delta [Source:HGNC Symbol;Acc:HGNC:4084]	-3.44745	-1.40958	-1.04626	-1.37186	1.55029	0.591247	1.38202	-2.50466
PRKCZ	1	2050470	2185395	+	5.85886e-07	PRKCZ	ENSG00000067606	protein kinase C, zeta [Source:HGNC Symbol;Acc:HGNC:9412]	1.56829	2.13168	1.84986	1.87582	2.26427	1.95349	2.57339	2.05841
SKI	1	2228695	2310119	+	5.18754e-23	SKI	ENSG00000157933	SKI proto-oncogene [Source:HGNC Symbol;Acc:HGNC:10896]	3.41075	2.22269	2.77681	2.52095	2.83559	2.81558	1.54475	2.67541
RER1	1	2391775	2405444	+	6.82767e-11	RER1	ENSG00000157916	retention in endoplasmic reticulum sorting receptor 1 [Source:HGNC Symbol;Acc:HGNC:30309]	3.13041	3.35618	3.04437	3.15207	3.31249	3.27816	3.78493	2.93787
PEX10	1	2403964	2413797	-	0.0365752	PEX10	ENSG00000157911	peroxisomal biogenesis factor 10 [Source:HGNC Symbol;Acc:HGNC:8851]	3.05791	2.85079	2.69633	2.85327	2.68415	2.46742	3.38356	3.0472
PLCH2	1	2425980	2505526	+	0.0287198	PLCH2	ENSG00000149527	phospholipase C, eta 2 [Source:HGNC Symbol;Acc:HGNC:29037]	-4.98806	-6.0575	-6.33095	-4.38824	-7.53389	-7.61434	-7.42454	-4.04593
PANK4	1	2508533	2526600	-	1.11539e-09	PANK4	ENSG00000157881	pantothenate kinase 4 [Source:HGNC Symbol;Acc:HGNC:19366]	2.19154	2.41841	2.25289	2.47927	2.80519	2.55	3.14573	2.7833
FAM213B	1	2586750	2591468	+	1.16135e-10	FAM213B	ENSG00000157870	family with sequence similarity 213, member B [Source:HGNC Symbol;Acc:HGNC:28390]	2.92658	1.63965	1.47113	1.33565	1.72687	1.56324	1.97601	3.20948
MMEL1	1	2590639	2632990	-	0.00104569	MMEL1	ENSG00000142606	membrane metallo-endopeptidase-like 1 [Source:HGNC Symbol;Acc:HGNC:14668]	0.331905	-0.765171	-1.23729	-1.39497	-1.05528	-1.02206	-0.675547	0.767203
PRDM16	1	3069168	3438621	+	9.79291e-08	PRDM16	ENSG00000142611	PR domain containing 16 [Source:HGNC Symbol;Acc:HGNC:14000]	-2.00152	-2.85626	-5.31751	-3.15382	-4.66477	-6.16624	-4.55543	-3.87424
ARHGEF16	1	3454426	3481113	+	7.50781e-19	ARHGEF16	ENSG00000130762	Rho guanine nucleotide exchange factor (GEF) 16 [Source:HGNC Symbol;Acc:HGNC:15515]	0.62715	2.91941	3.10927	3.2762	3.33842	3.34614	3.62179	1.96509
MEGF6	1	3489920	3611495	-	5.68347e-12	MEGF6	ENSG00000162591	multiple EGF-like-domains 6 [Source:HGNC Symbol;Acc:HGNC:3232]	0.350292	-2.86923	-3.72166	-2.52273	-1.76245	-2.53245	-1.73962	0.852321
TPRG1L	1	3625002	3630127	+	9.09876e-24	TPRG1L	ENSG00000158109	tumor protein p63 regulated 1-like [Source:HGNC Symbol;Acc:HGNC:27007]	3.08385	3.82093	3.58955	3.70414	3.41864	3.89429	4.22306	2.96512
WRAP73	1	3630767	3652761	-	2.65398e-21	WRAP73	ENSG00000116213	WD repeat containing, antisense to TP73 [Source:HGNC Symbol;Acc:HGNC:12759]	0.568884	0.766556	0.720166	1.05179	1.67644	1.86176	2.16539	0.622979
TP73	1	3652520	3736201	+	4.23313e-05	TP73	ENSG00000078900	tumor protein p73 [Source:HGNC Symbol;Acc:HGNC:12003]	-3.14351	-2.49054	-3.09642	-2.54762	-1.0591	-0.749728	-0.766465	-2.69402
LRRC47	1	3778558	3796504	-	1.92062e-38	LRRC47	ENSG00000130764	leucine rich repeat containing 47 [Source:HGNC Symbol;Acc:HGNC:29207]	3.22366	3.91404	4.0031	4.20158	4.62423	4.59918	5.00681	3.09134
CEP104	1	3812081	3857214	-	1.62031e-21	CEP104	ENSG00000116198	centrosomal protein 104kDa [Source:HGNC Symbol;Acc:HGNC:24866]	1.1704	1.31612	1.48187	1.39313	2.06984	2.25625	2.32106	0.542523
DFFB	1	3857267	3885429	+	3.83216e-26	DFFB	ENSG00000169598	DNA fragmentation factor, 40kDa, beta polypeptide (caspase-activated DNase) [Source:HGNC Symbol;Acc:HGNC:2773]	0.0966738	0.221823	0.995102	0.403856	1.83846	2.20149	2.39009	-0.17296
LINC01134	1	3900372	3917225	+	0.0151225	LINC01134	ENSG00000236423	long intergenic non-protein coding RNA 1134 [Source:HGNC Symbol;Acc:HGNC:49449]	-3.68505	-5.11503	-5.77248	-6.07543	-5.3321	-5.18654	-6.43141	-4.54942
AJAP1	1	4654732	4792534	+	0.00484828	AJAP1	ENSG00000196581	adherens junctions associated protein 1 [Source:HGNC Symbol;Acc:HGNC:30801]	-2.96143	-1.95123	-0.924476	-1.39951	-3.05151	-2.27189	-4.4665	-2.82734
NPHP4	1	5862810	5992473	-	0.0256027	NPHP4	ENSG00000131697	nephronophthisis 4 [Source:HGNC Symbol;Acc:HGNC:19104]	1.04425	0.225649	0.438404	0.593277	1.15377	0.912441	1.48478	1.22579
KCNAB2	1	5991466	6101193	+	0.00010208	KCNAB2	ENSG00000069424	potassium voltage-gated channel, shaker- related subfamily, beta member 2 [Source:HGNC Symbol;Acc:HGNC:6229]	-2.17542	-2.35257	-2.93588	-2.4907	-1.37191	-2.75898	-0.912393	-0.349476
RPL22	1	6181269	6209389	-	1.82901e-18	RPL22	ENSG00000116251	ribosomal protein L22 [Source:HGNC Symbol;Acc:HGNC:10315]	4.30389	5.05674	4.79543	4.80722	4.87183	4.65917	5.4075	4.64173
RNF207	1	6206176	6221299	+	0.00143005	RNF207	ENSG00000158286	ring finger protein 207 [Source:HGNC Symbol;Acc:HGNC:32947]	-1.18515	-0.46223	-0.0471315	0.632074	0.287907	0.501578	0.016418	-0.76013
ICMT	1	6221193	6235940	-	3.26725e-24	ICMT	ENSG00000116237	isoprenylcysteine carboxyl methyltransferase [Source:HGNC Symbol;Acc:HGNC:5350]	4.19586	4.26276	4.49787	4.25896	4.85295	4.70704	5.16378	4.50225
LINC00337	1	6236240	6239444	+	3.97045e-25	LINC00337	ENSG00000225077	long intergenic non-protein coding RNA 337 [Source:HGNC Symbol;Acc:HGNC:28620]	-0.473425	1.56325	2.20881	1.51389	2.26378	2.15248	2.75347	1.35528
HES3	1	6244192	6245578	+	2.16787e-09	HES3	ENSG00000173673	hes family bHLH transcription factor 3 [Source:HGNC Symbol;Acc:HGNC:26226]	1.96414	-1.7799	-0.926513	-1.70712	0.293812	0.762715	-1.43827	4.07615
GPR153	1	6247346	6260975	-	0.0213601	GPR153	ENSG00000158292	G protein-coupled receptor 153 [Source:HGNC Symbol;Acc:HGNC:23618]	2.41138	2.60879	2.34055	3.35045	3.13191	2.78771	3.18618	2.42444
ACOT7	1	6264269	6394391	-	4.52368e-07	ACOT7	ENSG00000097021	acyl-CoA thioesterase 7 [Source:HGNC Symbol;Acc:HGNC:24157]	3.16214	3.11618	3.28092	3.09747	3.40136	3.13935	3.75111	3.33323
HES2	1	6412418	6424670	-	1.61873e-13	HES2	ENSG00000069812	hes family bHLH transcription factor 2 [Source:HGNC Symbol;Acc:HGNC:16005]	-2.2157	-0.422835	-0.704493	-0.666827	0.696104	1.21987	1.00975	-7.22663
ESPN	1	6424788	6461370	+	0.000189372	ESPN	ENSG00000187017	espin [Source:HGNC Symbol;Acc:HGNC:13281]	-1.94153	-0.46026	-1.78453	-1.75714	-0.0247358	-0.28216	0.0915162	1.27021
TNFRSF25	1	6461151	6466195	-	2.68251e-14	TNFRSF25	ENSG00000215788	tumor necrosis factor receptor superfamily, member 25 [Source:HGNC Symbol;Acc:HGNC:11910]	0.332412	0.86337	1.48938	1.48501	2.18863	2.32401	2.45747	0.857761
PLEKHG5	1	6466092	6520061	-	7.58874e-12	PLEKHG5	ENSG00000171680	pleckstrin homology domain containing, family G (with RhoGef domain) member 5 [Source:HGNC Symbol;Acc:HGNC:29105]	-0.0119196	0.380957	0.504182	0.696999	1.37411	1.45857	1.58653	0.986415
NOL9	1	6521347	6554535	-	1.66427e-18	NOL9	ENSG00000162408	nucleolar protein 9 [Source:HGNC Symbol;Acc:HGNC:26265]	1.48315	1.64612	1.92762	1.88837	2.63477	2.7174	2.73578	1.05507
TAS1R1	1	6555181	6579757	+	0.00809952	TAS1R1	ENSG00000173662	taste receptor, type 1, member 1 [Source:HGNC Symbol;Acc:HGNC:14448]	-5.3522	-5.48585	-6.04965	-4.53393	-2.31521	-2.91575	-2.3838	-6.32387
ZBTB48	1	6580001	6589280	+	0.0496714	ZBTB48	ENSG00000204859	zinc finger and BTB domain containing 48 [Source:HGNC Symbol;Acc:HGNC:4930]	1.33124	1.29372	0.691297	1.42016	1.20938	1.30921	1.82403	1.03517
PHF13	1	6613685	6624033	+	0.00339259	PHF13	ENSG00000116273	PHD finger protein 13 [Source:HGNC Symbol;Acc:HGNC:22983]	3.22914	2.70879	2.79171	2.74637	2.97643	3.00923	2.9643	3.36151
THAP3	1	6624866	6635586	+	1.22884e-14	THAP3	ENSG00000041988	THAP domain containing, apoptosis associated protein 3 [Source:HGNC Symbol;Acc:HGNC:20855]	3.08081	3.70319	3.59985	3.80743	3.92588	3.79414	4.29211	3.05167
DNAJC11	1	6634168	6701924	-	5.13416e-25	DNAJC11	ENSG00000007923	DnaJ (Hsp40) homolog, subfamily C, member 11 [Source:HGNC Symbol;Acc:HGNC:25570]	3.66299	4.36837	4.40864	4.57767	4.66552	4.51419	4.92272	3.41888
VAMP3	1	7771269	7781432	+	6.91393e-19	VAMP3	ENSG00000049245	vesicle-associated membrane protein 3 [Source:HGNC Symbol;Acc:HGNC:12644]	3.43002	3.39407	3.37108	3.22396	4.11947	3.89919	4.67741	3.26714
PER3	1	7784320	7845177	+	3.88928e-27	PER3	ENSG00000049246	period circadian clock 3 [Source:HGNC Symbol;Acc:HGNC:8847]	0.551728	0.284282	0.529342	0.270251	1.57333	1.4826	2.38549	1.01253
UTS2	1	7843083	7853512	-	5.11971e-13	UTS2	ENSG00000049247	urotensin 2 [Source:HGNC Symbol;Acc:HGNC:12636]	0.115839	0.0210126	0.0989811	0.214484	1.26653	1.19033	2.12769	0.786859
TNFRSF9	1	7915894	7943165	-	5.65788e-06	TNFRSF9	ENSG00000049249	tumor necrosis factor receptor superfamily, member 9 [Source:HGNC Symbol;Acc:HGNC:11924]	-3.06528	-3.31175	-6.04665	-6.68293	-4.70761	-6.2779	-7.42291	-7.47288
PARK7	1	7954291	7985505	+	1.51748e-09	PARK7	ENSG00000116288	parkinson protein 7 [Source:HGNC Symbol;Acc:HGNC:16369]	4.67988	5.12119	4.9973	4.98968	4.91897	4.68571	5.4622	4.96236
RERE	1	8352397	8817643	-	7.16404e-14	RERE	ENSG00000142599	arginine-glutamic acid dipeptide (RE) repeats [Source:HGNC Symbol;Acc:HGNC:9965]	2.9507	2.43539	2.16143	2.63579	2.50025	2.55319	1.52347	2.07135
ENO1	1	8861002	8879249	-	0.00270033	ENO1	ENSG00000074800	enolase 1, (alpha) [Source:HGNC Symbol;Acc:HGNC:3350]	6.70404	6.86548	6.55578	6.56033	6.47808	6.47962	7.06034	7.12318
SLC2A5	1	9035107	9088478	-	2.40105e-06	SLC2A5	ENSG00000142583	solute carrier family 2 (facilitated glucose/fructose transporter), member 5 [Source:HGNC Symbol;Acc:HGNC:11010]	-4.64109	-1.2215	-2.71184	-1.39258	-0.519227	-1.03842	0.763373	-7.12062
GPR157	1	9100305	9129170	-	0.0214086	GPR157	ENSG00000180758	G protein-coupled receptor 157 [Source:HGNC Symbol;Acc:HGNC:23687]	-0.79296	0.175627	-1.14868	-0.81619	-0.132215	0.430213	0.285563	-0.235755
H6PD	1	9234775	9271337	+	3.52312e-24	H6PD	ENSG00000049239	hexose-6-phosphate dehydrogenase (glucose 1- dehydrogenase) [Source:HGNC Symbol;Acc:HGNC:4795]	1.37079	1.1067	-0.282118	0.708045	0.505746	-0.443725	-0.398961	1.48671
SPSB1	1	9292880	9369532	+	3.69879e-06	SPSB1	ENSG00000171621	splA/ryanodine receptor domain and SOCS box containing 1 [Source:HGNC Symbol;Acc:HGNC:30628]	1.92703	1.56614	0.823004	0.633082	1.12806	1.34232	0.993042	-0.0927705
SLC25A33	1	9539482	9585179	+	1.434e-41	SLC25A33	ENSG00000171612	solute carrier family 25 (pyrimidine nucleotide carrier), member 33 [Source:HGNC Symbol;Acc:HGNC:29681]	1.88035	2.49814	2.14707	2.09913	3.42591	3.26181	3.85156	1.68809
PIK3CD	1	9651732	9729114	+	2.32953e-12	PIK3CD	ENSG00000171608	phosphatidylinositol-4,5-bisphosphate 3- kinase, catalytic subunit delta [Source:HGNC Symbol;Acc:HGNC:8977]	-0.499598	-0.30004	0.000534515	-0.275056	0.938021	0.572754	1.18402	0.828121
PIK3CD-AS2	1	9672426	9687555	-	1.78e-05	PIK3CD-AS2	ENSG00000231789	PIK3CD antisense RNA 2 [Source:HGNC Symbol;Acc:HGNC:51334]	-1.18137	0.113435	-0.0239814	-0.0854762	0.608823	0.180046	1.24238	1.45584
CLSTN1	1	9729026	9824526	-	1.04649e-12	CLSTN1	ENSG00000171603	calsyntenin 1 [Source:HGNC Symbol;Acc:HGNC:17447]	4.46441	4.33958	4.45886	4.56721	4.13973	4.25389	3.73589	4.23164
CTNNBIP1	1	9848276	9910336	-	8.53032e-31	CTNNBIP1	ENSG00000178585	catenin, beta interacting protein 1 [Source:HGNC Symbol;Acc:HGNC:16913]	3.27832	2.89106	2.24513	2.79641	1.70763	0.959852	1.64838	3.42854
LZIC	1	9922113	9943407	-	0.00364068	LZIC	ENSG00000162441	leucine zipper and CTNNBIP1 domain containing [Source:HGNC Symbol;Acc:HGNC:17497]	2.85128	3.11713	3.21932	2.99018	3.05118	3.21509	3.31715	2.94686
RBP7	1	9997216	10016020	+	1.19684e-11	RBP7	ENSG00000162444	retinol binding protein 7, cellular [Source:HGNC Symbol;Acc:HGNC:30316]	-2.97224	-0.331922	0.200584	-0.762515	1.59951	1.27401	2.23335	-0.66114
UBE4B	1	10032832	10181239	+	3.71752e-07	UBE4B	ENSG00000130939	ubiquitination factor E4B [Source:HGNC Symbol;Acc:HGNC:12500]	3.83679	3.70083	3.61539	3.69076	3.62662	3.58884	3.35992	4.18202
KIF1B	1	10210805	10381603	+	3.20366e-35	KIF1B	ENSG00000054523	kinesin family member 1B [Source:HGNC Symbol;Acc:HGNC:16636]	3.41515	2.1894	2.65182	2.27945	2.82804	2.57203	2.11296	3.25773
APITD1	1	10430443	10442809	+	7.35744e-05	APITD1	ENSG00000175279	apoptosis-inducing, TAF9-like domain 1 [Source:HGNC Symbol;Acc:HGNC:23163]	3.078	3.24229	3.33119	3.38595	3.32718	3.25204	3.82927	3.64965
CORT	1	10449719	10451902	+	3.78341e-05	CORT	ENSG00000241563	cortistatin [Source:HGNC Symbol;Acc:HGNC:2257]	0.955132	0.455949	0.542567	0.707092	-0.0698674	0.345248	-0.680364	1.38149
DFFA	1	10456522	10472526	-	4.31807e-28	DFFA	ENSG00000160049	DNA fragmentation factor, 45kDa, alpha polypeptide [Source:HGNC Symbol;Acc:HGNC:2772]	3.60332	3.98044	4.45961	4.01134	4.86068	4.76638	5.06915	3.96709
CASZ1	1	10636604	10796650	-	0	CASZ1	ENSG00000130940	castor zinc finger 1 [Source:HGNC Symbol;Acc:HGNC:26002]	1.80941	-0.108388	-0.925227	-0.51753	-1.60552	-1.43127	-1.78351	0.381576
MASP2	1	11026523	11047233	-	0.000591165	MASP2	ENSG00000009724	mannan-binding lectin serine peptidase 2 [Source:HGNC Symbol;Acc:HGNC:6902]	0.162325	-0.750131	-0.71134	0.315097	-0.842891	-0.481031	-1.2461	-1.12254
SRM	1	11054589	11060024	-	0.00317414	SRM	ENSG00000116649	spermidine synthase [Source:HGNC Symbol;Acc:HGNC:11296]	4.76003	5.03746	5.12236	5.14337	4.85387	4.74612	5.22278	4.73623
MTOR	1	11106535	11262507	-	1.30825e-08	MTOR	ENSG00000198793	mechanistic target of rapamycin (serine/threonine kinase) [Source:HGNC Symbol;Acc:HGNC:3942]	3.68431	3.73649	4.09598	3.98263	4.48151	4.18715	4.34296	3.48098
ANGPTL7	1	11189341	11195981	+	6.63937e-05	ANGPTL7	ENSG00000171819	angiopoietin-like 7 [Source:HGNC Symbol;Acc:HGNC:24078]	-2.10105	-3.87034	-5.29579	-5.54807	-5.62939	-4.98654	-5.95472	-3.6146
UBIAD1	1	11273206	11296049	+	7.34794e-09	UBIAD1	ENSG00000120942	UbiA prenyltransferase domain containing 1 [Source:HGNC Symbol;Acc:HGNC:30791]	2.48351	2.72073	2.87861	2.94494	3.02319	3.25824	3.21996	2.59012
PTCHD2	1	11479238	11537584	+	0.0112011	PTCHD2	ENSG00000204624	patched domain containing 2 [Source:HGNC Symbol;Acc:HGNC:29251]	-0.583902	-3.54729	-3.39226	-2.47056	-1.20406	-1.34441	-1.38487	1.18379
FBXO44	1	11654375	11663327	+	0.012303	FBXO44	ENSG00000132879	F-box protein 44 [Source:HGNC Symbol;Acc:HGNC:24847]	1.4812	1.35846	1.50575	1.1914	1.05606	1.064	1.059	2.32818
FBXO6	1	11664124	11674354	+	1.7181e-16	FBXO6	ENSG00000116663	F-box protein 6 [Source:HGNC Symbol;Acc:HGNC:13585]	0.847924	2.17916	1.85098	1.58657	2.75142	2.50263	2.94599	-0.0510682
MAD2L2	1	11674480	11691650	-	0.033965	MAD2L2	ENSG00000116670	MAD2 mitotic arrest deficient-like 2 (yeast) [Source:HGNC Symbol;Acc:HGNC:6764]	4.18669	4.23183	4.52182	4.28843	3.74087	3.49843	4.00384	4.37897
DRAXIN	1	11691729	11725857	+	0	DRAXIN	ENSG00000162490	dorsal inhibitory axon guidance protein [Source:HGNC Symbol;Acc:HGNC:25054]	4.18826	0.997092	1.72374	0.979941	0.702051	0.695025	-0.514673	3.77476
AGTRAP	1	11736084	11750771	+	0.0430245	AGTRAP	ENSG00000177674	angiotensin II receptor-associated protein [Source:HGNC Symbol;Acc:HGNC:13539]	4.52048	4.93925	4.78826	4.83028	4.67567	4.07645	4.82789	4.91743
CLCN6	1	11806096	11843144	+	5.35446e-20	CLCN6	ENSG00000011021	chloride channel, voltage-sensitive 6 [Source:HGNC Symbol;Acc:HGNC:2024]	2.83393	1.8352	1.75921	2.08442	1.82253	1.98543	1.4478	2.33076
NPPA-AS1	1	11841017	11848079	+	7.66006e-10	NPPA-AS1	ENSG00000242349	NPPA antisense RNA 1 [Source:HGNC Symbol;Acc:HGNC:37635]	1.30257	0.217108	-0.0876082	0.689264	-0.627202	-0.204202	-0.934384	0.000575668
NPPA	1	11845709	11848345	-	2.34258e-05	NPPA	ENSG00000175206	natriuretic peptide A [Source:HGNC Symbol;Acc:HGNC:7939]	-0.432127	-1.16187	-1.80577	-0.950741	-3.13937	-2.10654	-4.47067	-3.02335
NPPB	1	11857464	11858931	-	0	NPPB	ENSG00000120937	natriuretic peptide B [Source:HGNC Symbol;Acc:HGNC:7940]	4.98663	3.76664	1.45614	1.15888	1.93302	0.666028	-0.303362	1.7847
PLOD1	1	11934694	11975537	+	3.76222e-09	PLOD1	ENSG00000083444	procollagen-lysine, 2-oxoglutarate 5- dioxygenase 1 [Source:HGNC Symbol;Acc:HGNC:9081]	4.32961	4.93512	5.12627	4.90198	4.84403	4.73423	4.97574	4.70483
MFN2	1	11980181	12013514	+	0.0277999	MFN2	ENSG00000116688	mitofusin 2 [Source:HGNC Symbol;Acc:HGNC:16877]	4.52762	4.64516	4.82798	4.67875	4.68116	4.77235	4.79254	3.99883
MIIP	1	12019466	12032045	+	2.71972e-19	MIIP	ENSG00000116691	migration and invasion inhibitory protein [Source:HGNC Symbol;Acc:HGNC:25715]	4.45408	5.04622	5.08175	5.14193	5.19311	5.07372	5.51972	4.26817
TNFRSF8	1	12063377	12144207	+	8.32643e-20	TNFRSF8	ENSG00000120949	tumor necrosis factor receptor superfamily, member 8 [Source:HGNC Symbol;Acc:HGNC:11923]	-1.82664	2.2169	2.63214	2.57106	4.28303	4.43149	4.19541	0.628934
TNFRSF1B	1	12167003	12209228	+	0.01606	TNFRSF1B	ENSG00000028137	tumor necrosis factor receptor superfamily, member 1B [Source:HGNC Symbol;Acc:HGNC:11917]	-3.63501	-2.39708	-3.11999	-2.46752	-2.20888	-3.58471	-1.5778	-0.949269
DHRS3	1	12567910	12617731	-	8.3932e-05	DHRS3	ENSG00000162496	dehydrogenase/reductase (SDR family) member 3 [Source:HGNC Symbol;Acc:HGNC:17693]	1.6318	3.02571	2.71798	2.90113	1.32267	1.34497	0.517683	2.74955
PRAMEF12	1	12774841	12777906	+	0.00676172	PRAMEF12	ENSG00000116726	PRAME family member 12 [Source:HGNC Symbol;Acc:HGNC:22125]	-1.40375	-4.6462	-5.35431	-5.27326	0.0793535	-0.514714	-3.4206	-5.62854
PRAMEF2	1	12857086	12861909	+	0.0312456	PRAMEF2	ENSG00000120952	PRAME family member 2 [Source:HGNC Symbol;Acc:HGNC:28841]	-2.23926	-5.10391	-5.23304	-5.15198	-0.874804	-1.35581	-4.54497	-5.55793
PDPN	1	13583465	13617957	+	0.000138895	PDPN	ENSG00000162493	podoplanin [Source:HGNC Symbol;Acc:HGNC:29602]	4.29344	4.6541	4.79601	4.67134	4.00768	4.36273	4.0198	4.83212
PRDM2	1	13700198	13825079	+	6.76295e-20	PRDM2	ENSG00000116731	PR domain containing 2, with ZNF domain [Source:HGNC Symbol;Acc:HGNC:9347]	2.49032	2.00397	1.86376	1.95656	2.09968	2.26232	1.31092	1.72298
KAZN	1	14598704	15118043	+	5.3979e-31	KAZN	ENSG00000189337	kazrin, periplakin interacting protein [Source:HGNC Symbol;Acc:HGNC:29173]	0.710511	1.99448	1.79215	2.17269	2.86263	2.77411	2.65962	0.80407
TMEM51-AS1	1	15111815	15152464	-	2.72805e-10	TMEM51-AS1	ENSG00000175147	TMEM51 antisense RNA 1 [Source:HGNC Symbol;Acc:HGNC:26301]	-1.15039	-0.0377284	0.121521	0.571601	1.3177	1.50245	0.557665	-1.79893
FHAD1	1	15247272	15398126	+	0.0222496	FHAD1	ENSG00000142621	forkhead-associated (FHA) phosphopeptide binding domain 1 [Source:HGNC Symbol;Acc:HGNC:29408]	-2.85369	-5.67896	-6.38708	-4.79125	-4.91566	-4.75804	-4.22136	-1.63569
EFHD2	1	15409895	15430343	+	3.59152e-17	EFHD2	ENSG00000142634	EF-hand domain family, member D2 [Source:HGNC Symbol;Acc:HGNC:28670]	3.99932	5.28959	5.27086	5.35862	5.50617	5.53691	5.33941	3.87106
DNAJC16	1	15526813	15576092	+	1.04575e-06	DNAJC16	ENSG00000116138	DnaJ (Hsp40) homolog, subfamily C, member 16 [Source:HGNC Symbol;Acc:HGNC:29157]	2.01048	2.24356	2.35863	2.26713	2.35625	2.48614	2.56405	1.94919
AGMAT	1	15572353	15585110	-	5.88194e-06	AGMAT	ENSG00000116771	agmatine ureohydrolase (agmatinase) [Source:HGNC Symbol;Acc:HGNC:18407]	-1.11092	-0.901979	-0.884331	-1.42408	-0.55948	-0.567478	0.554232	0.417981
RSC1A1	1	15659869	15661722	+	0.00257568	RSC1A1	ENSG00000215695	regulatory solute carrier protein, family 1, member 1 [Source:HGNC Symbol;Acc:HGNC:10458]	3.2659	3.11787	3.70489	3.33584	3.92014	4.05606	3.78053	2.38823
PLEKHM2	1	15684332	15734769	+	0.00129466	PLEKHM2	ENSG00000116786	pleckstrin homology domain containing, family M (with RUN domain) member 2 [Source:HGNC Symbol;Acc:HGNC:29131]	4.08496	3.96029	3.84422	3.86353	3.97229	3.77412	3.64206	3.72696
SLC25A34	1	15736405	15741396	+	3.00976e-08	SLC25A34	ENSG00000162461	solute carrier family 25, member 34 [Source:HGNC Symbol;Acc:HGNC:27653]	-0.41064	-1.43974	-2.09483	-0.791504	-2.7283	-2.38694	-3.44474	-1.03473
TMEM82	1	15742422	15747982	+	0.0226408	TMEM82	ENSG00000162460	transmembrane protein 82 [Source:HGNC Symbol;Acc:HGNC:32350]	-3.3539	0.072736	-0.707015	0.0914146	-0.839655	-1.87513	-1.05844	-0.170638
FBLIM1	1	15756607	15786594	+	4.98022e-07	FBLIM1	ENSG00000162458	filamin binding LIM protein 1 [Source:HGNC Symbol;Acc:HGNC:24686]	3.07058	4.08377	2.88718	3.50105	2.11304	2.53895	2.02527	2.34375
UQCRHL	1	15807169	15809348	-	9.59251e-16	UQCRHL	ENSG00000233954	ubiquinol-cytochrome c reductase hinge protein-like [Source:EntrezGene;Acc:440567]	1.18091	2.381	2.21676	2.19458	2.2904	2.20878	2.69103	1.50553
SPEN	1	15847864	15940460	+	5.38731e-33	SPEN	ENSG00000065526	spen family transcriptional repressor [Source:HGNC Symbol;Acc:HGNC:17575]	3.0708	2.37014	2.87571	2.96411	3.31768	3.31848	1.36838	1.90911
ZBTB17	1	15941869	15976132	-	0.00724718	ZBTB17	ENSG00000116809	zinc finger and BTB domain containing 17 [Source:HGNC Symbol;Acc:HGNC:12936]	3.15673	3.08611	2.64117	2.99311	2.54425	2.76322	2.80985	2.84976
CLCNKB	1	16043736	16057308	+	0.000345707	CLCNKB	ENSG00000184908	chloride channel, voltage-sensitive Kb [Source:HGNC Symbol;Acc:HGNC:2027]	-1.07925	-2.6785	-3.95194	-3.9782	-3.15203	-4.52398	-2.98604	0.228008
FAM131C	1	16057769	16073626	-	1.74027e-05	FAM131C	ENSG00000185519	family with sequence similarity 131, member C [Source:HGNC Symbol;Acc:HGNC:26717]	-1.43331	-4.52008	-5.27887	-5.19782	-5.66314	-5.69292	-5.55379	0.664002
EPHA2	1	16124337	16156087	-	0	EPHA2	ENSG00000142627	EPH receptor A2 [Source:HGNC Symbol;Acc:HGNC:3386]	4.44858	0.470071	-0.841361	-0.783591	-0.789575	-0.696033	-3.04767	3.08345
FBXO42	1	16246839	16352454	-	9.47941e-16	FBXO42	ENSG00000037637	F-box protein 42 [Source:HGNC Symbol;Acc:HGNC:29249]	2.2654	1.92504	1.71119	1.6463	1.47372	1.75921	1.27635	2.74484
NBPF1	1	16562319	16613487	-	5.36555e-28	NBPF1	ENSG00000219481	neuroblastoma breakpoint family, member 1 [Source:HGNC Symbol;Acc:HGNC:26088]	2.96217	1.55997	0.965106	1.34803	1.41925	1.57104	0.9951	1.82232
CROCC	1	16921950	16972979	+	7.31095e-10	CROCC	ENSG00000058453	ciliary rootlet coiled-coil, rootletin [Source:HGNC Symbol;Acc:HGNC:21299]	2.78678	0.843616	1.04549	1.34589	1.70099	1.35795	1.40352	2.70473
MFAP2	1	16974502	16980835	-	1.04057e-13	MFAP2	ENSG00000117122	microfibrillar-associated protein 2 [Source:HGNC Symbol;Acc:HGNC:7033]	4.30493	2.96366	2.84645	2.10359	2.61689	2.56325	2.596	5.14062
SDHB	1	17018722	17054170	-	3.08437e-13	SDHB	ENSG00000117118	succinate dehydrogenase complex, subunit B, iron sulfur (Ip) [Source:HGNC Symbol;Acc:HGNC:10681]	3.7648	4.62608	4.65057	4.47012	4.43905	4.34485	4.7122	4.05803
PADI6	1	17372196	17401699	+	0.00672726	PADI6	ENSG00000276747	peptidyl arginine deiminase, type VI [Source:HGNC Symbol;Acc:HGNC:20449]	-3.8351	0.503572	-0.673545	-0.0330722	-2.62385	-2.7428	-1.46521	-6.1031
RCC2	1	17406760	17439724	-	0.0146198	RCC2	ENSG00000179051	regulator of chromosome condensation 2 [Source:HGNC Symbol;Acc:HGNC:30297]	5.66499	6.20184	6.36594	6.32762	5.93875	6.01812	5.97935	5.55221
ARHGEF10L	1	17539835	17697869	+	0	ARHGEF10L	ENSG00000074964	Rho guanine nucleotide exchange factor (GEF) 10-like [Source:HGNC Symbol;Acc:HGNC:25540]	2.94743	2.65333	1.76244	2.53179	0.483126	0.442628	0.122324	2.62815
IGSF21	1	18107746	18378482	+	0.00127791	IGSF21	ENSG00000117154	immunoglobin superfamily, member 21 [Source:HGNC Symbol;Acc:HGNC:28246]	-2.57571	-5.37614	-5.50527	-5.27221	-5.88953	-5.91932	-5.78019	1.47991
KLHDC7A	1	18480982	18486126	+	2.91011e-10	KLHDC7A	ENSG00000179023	kelch domain containing 7A [Source:HGNC Symbol;Acc:HGNC:26791]	-1.26115	-3.59217	-4.59798	-5.11938	-5.52806	-5.20105	-7.15568	0.917443
PAX7	1	18631006	18748866	+	8.75437e-17	PAX7	ENSG00000009709	paired box 7 [Source:HGNC Symbol;Acc:HGNC:8621]	0.00571471	-3.42853	-7.12524	-3.96792	-7.56018	-6.53332	-7.40017	-2.12434
IFFO2	1	18904281	18956686	-	4.34e-43	IFFO2	ENSG00000169991	intermediate filament family orphan 2 [Source:HGNC Symbol;Acc:HGNC:27006]	2.60557	0.202022	-0.174797	-0.516768	0.743856	0.726186	-0.322903	0.799167
UBR4	1	19074506	19210276	-	1.35791e-19	UBR4	ENSG00000127481	ubiquitin protein ligase E3 component n- recognin 4 [Source:HGNC Symbol;Acc:HGNC:30313]	3.7697	3.33125	3.48805	3.45582	3.63405	3.54354	2.54251	3.01681
EMC1	1	19215664	19251552	-	0.024199	EMC1	ENSG00000127463	ER membrane protein complex subunit 1 [Source:HGNC Symbol;Acc:HGNC:28957]	3.61759	4.02841	4.01407	3.96651	3.83545	3.93154	3.91283	3.38764
MRTO4	1	19251539	19260128	+	4.81521e-06	MRTO4	ENSG00000053372	mRNA turnover 4 homolog (S. cerevisiae) [Source:HGNC Symbol;Acc:HGNC:18477]	4.35481	4.63783	4.87124	4.77262	4.56894	4.80332	4.91793	4.23466
AKR7A2	1	19303965	19312146	-	4.42981e-08	AKR7A2	ENSG00000053371	aldo-keto reductase family 7, member A2 (aflatoxin aldehyde reductase) [Source:HGNC Symbol;Acc:HGNC:389]	4.61334	4.33661	3.87014	4.20048	3.61533	3.08869	3.9842	4.79113
PQLC2	1	19312326	19329300	+	3.10103e-05	PQLC2	ENSG00000040487	PQ loop repeat containing 2 [Source:HGNC Symbol;Acc:HGNC:26001]	3.1825	2.97573	2.39755	2.89576	2.40471	2.38565	2.46153	2.37922
NBL1	1	19640554	19658456	+	6.27996e-21	NBL1	ENSG00000158747	neuroblastoma 1, DAN family BMP antagonist [Source:HGNC Symbol;Acc:HGNC:7650]	2.50666	1.4853	1.88476	0.524092	1.12745	0.57829	0.662928	1.03799
TMCO4	1	19682213	19799917	-	1.16935e-07	TMCO4	ENSG00000162542	transmembrane and coiled-coil domains 4 [Source:HGNC Symbol;Acc:HGNC:27393]	-0.982819	1.02478	1.52025	1.20567	2.03138	1.35794	1.83384	-1.18382
OTUD3	1	19882513	19912945	+	4.40766e-23	OTUD3	ENSG00000169914	OTU deubiquitinase 3 [Source:HGNC Symbol;Acc:HGNC:29038]	2.35626	1.04416	1.43426	1.54925	1.98463	1.95047	1.02631	2.46705
PLA2G2A	1	19975432	19980416	-	1.2092e-16	PLA2G2A	ENSG00000188257	phospholipase A2, group IIA (platelets, synovial fluid) [Source:HGNC Symbol;Acc:HGNC:9031]	2.21319	4.02821	1.32519	2.88395	-0.702942	-0.135672	-4.44975	1.31814
CAMK2N1	1	20482391	20486220	-	5.67147e-12	CAMK2N1	ENSG00000162545	calcium/calmodulin-dependent protein kinase II inhibitor 1 [Source:HGNC Symbol;Acc:HGNC:24190]	0.870653	1.35838	-1.0465	-0.0400204	-0.575455	-0.708094	-1.70462	2.59377
FAM43B	1	20552439	20555010	+	0.0458575	FAM43B	ENSG00000183114	family with sequence similarity 43, member B [Source:HGNC Symbol;Acc:HGNC:31791]	-0.81623	0.387414	-0.926843	-0.124528	-0.194842	0.868787	0.222841	0.812735
CDA	1	20588948	20618908	+	1.34062e-05	CDA	ENSG00000158825	cytidine deaminase [Source:HGNC Symbol;Acc:HGNC:1712]	1.92298	5.00846	4.92477	4.91715	5.28512	4.99281	5.4522	2.80189
PINK1	1	20633455	20651511	+	4.15725e-18	PINK1	ENSG00000158828	PTEN induced putative kinase 1 [Source:HGNC Symbol;Acc:HGNC:14581]	4.02632	5.60199	5.65448	5.75605	5.79312	5.82871	5.98773	3.81436
PINK1-AS	1	20642657	20652193	-	5.5043e-21	PINK1-AS	ENSG00000117242	PINK1 antisense RNA [Source:HGNC Symbol;Acc:HGNC:38872]	3.61952	4.61068	4.60368	4.52147	4.68706	4.74467	4.96785	3.65749
KIF17	1	20664014	20718017	-	0	KIF17	ENSG00000117245	kinesin family member 17 [Source:HGNC Symbol;Acc:HGNC:19167]	-2.36074	-1.08297	-0.716861	-1.55707	1.80262	1.06171	1.84016	1.20956
SH2D5	1	20719732	20732837	-	2.37206e-21	SH2D5	ENSG00000189410	SH2 domain containing 5 [Source:HGNC Symbol;Acc:HGNC:28819]	-0.879744	-0.409791	0.487066	-0.718788	1.26441	1.03458	1.30928	1.18981
HP1BP3	1	20742661	20787323	-	1.00442e-05	HP1BP3	ENSG00000127483	heterochromatin protein 1, binding protein 3 [Source:HGNC Symbol;Acc:HGNC:24973]	4.24519	3.73746	3.712	4.1461	3.92149	4.15049	3.81365	4.02186
EIF4G3	1	20806292	21176888	-	1.50116e-14	EIF4G3	ENSG00000075151	eukaryotic translation initiation factor 4 gamma, 3 [Source:HGNC Symbol;Acc:HGNC:3298]	3.1754	2.1843	1.83908	1.85101	2.63201	2.23371	2.37248	3.64775
ECE1	1	21217247	21345504	-	0	ECE1	ENSG00000117298	endothelin converting enzyme 1 [Source:HGNC Symbol;Acc:HGNC:3146]	3.85346	2.86502	3.10114	2.59368	2.54955	2.55731	1.47912	3.54875
NBPF3	1	21440128	21484900	+	3.68924e-07	NBPF3	ENSG00000142794	neuroblastoma breakpoint family, member 3 [Source:HGNC Symbol;Acc:HGNC:25076]	1.26197	1.77685	1.30107	1.24379	2.09618	1.61596	2.13234	1.72395
ALPL	1	21509372	21578412	+	1.35257e-07	ALPL	ENSG00000162551	alkaline phosphatase, liver/bone/kidney [Source:HGNC Symbol;Acc:HGNC:438]	5.07968	3.93214	4.22445	3.74933	4.48069	4.18352	4.41302	5.41787
RAP1GAP	1	21596215	21669363	-	0.0495069	RAP1GAP	ENSG00000076864	RAP1 GTPase activating protein [Source:HGNC Symbol;Acc:HGNC:9858]	0.902679	1.32072	0.503121	-0.00329247	1.56799	1.07127	1.58548	1.95868
USP48	1	21678298	21783606	-	2.8533e-22	USP48	ENSG00000090686	ubiquitin specific peptidase 48 [Source:HGNC Symbol;Acc:HGNC:18533]	2.71868	3.08608	3.59039	3.22738	3.64028	3.38472	3.69677	2.97464
LDLRAD2	1	21812265	21825221	+	0	LDLRAD2	ENSG00000187942	low density lipoprotein receptor class A domain containing 2 [Source:HGNC Symbol;Acc:HGNC:32071]	2.44444	1.16844	-1.28617	0.0489257	-0.519385	-1.40328	-2.02738	1.91131
HSPG2	1	21822245	21937297	-	0	HSPG2	ENSG00000142798	heparan sulfate proteoglycan 2 [Source:HGNC Symbol;Acc:HGNC:5273]	3.4677	1.85003	-0.431905	0.985741	0.375172	-0.782935	-1.7314	2.49337
LINC00339	1	22025188	22031223	+	0.0444324	LINC00339	ENSG00000218510	long intergenic non-protein coding RNA 339 [Source:HGNC Symbol;Acc:HGNC:25011]	2.36031	2.3547	2.52989	2.23738	2.91134	2.42114	2.81043	3.6118
WNT4	1	22117305	22143969	-	0	WNT4	ENSG00000162552	wingless-type MMTV integration site family, member 4 [Source:HGNC Symbol;Acc:HGNC:12783]	3.33886	-2.44755	-4.95917	-3.78162	-5.78408	-5.18905	-6.15239	0.950402
ZBTB40	1	22451851	22531157	+	3.67911e-10	ZBTB40	ENSG00000184677	zinc finger and BTB domain containing 40 [Source:HGNC Symbol;Acc:HGNC:29045]	2.73398	2.21	2.18764	2.47743	2.3279	2.80765	2.0703	1.60449
EPHB2	1	22710839	22915325	+	1.87632e-27	EPHB2	ENSG00000133216	EPH receptor B2 [Source:HGNC Symbol;Acc:HGNC:3393]	2.20679	1.51456	0.373897	0.667302	0.313341	-0.910996	0.4347	3.4868
LUZP1	1	23084023	23177808	-	1.725e-42	LUZP1	ENSG00000169641	leucine zipper protein 1 [Source:HGNC Symbol;Acc:HGNC:14985]	4.01843	2.95554	3.19971	2.71011	2.92408	2.9516	2.39824	3.53552
HTR1D	1	23191895	23194729	-	1.78751e-25	HTR1D	ENSG00000179546	5-hydroxytryptamine (serotonin) receptor 1D, G protein-coupled [Source:HGNC Symbol;Acc:HGNC:5289]	1.37887	1.35274	-0.572615	0.138576	-1.26983	-1.41508	-1.92729	3.34873
ZNF436	1	23359448	23369442	-	3.29977e-08	ZNF436	ENSG00000125945	zinc finger protein 436 [Source:HGNC Symbol;Acc:HGNC:20814]	1.05626	1.26279	-0.212007	0.154446	-0.561633	-0.0715978	-0.0467356	1.14432
ASAP3	1	23428563	23484568	-	1.48168e-05	ASAP3	ENSG00000088280	ArfGAP with SH3 domain, ankyrin repeat and PH domain 3 [Source:HGNC Symbol;Acc:HGNC:14987]	2.02184	2.33498	1.74428	1.52991	2.51355	1.78333	2.7524	2.99557
E2F2	1	23506430	23531220	-	0.00123584	E2F2	ENSG00000007968	E2F transcription factor 2 [Source:HGNC Symbol;Acc:HGNC:3114]	0.953725	0.800726	1.16404	1.05004	1.74601	1.61053	1.69577	1.47211
ID3	1	23557918	23559794	-	0	ID3	ENSG00000117318	inhibitor of DNA binding 3, dominant negative helix-loop-helix protein [Source:HGNC Symbol;Acc:HGNC:5362]	5.54855	2.34962	-0.468067	1.22401	-0.357193	0.135796	-0.0130038	4.99161
RPL11	1	23691779	23696425	+	0.00122182	RPL11	ENSG00000142676	ribosomal protein L11 [Source:HGNC Symbol;Acc:HGNC:10301]	5.4102	5.70156	5.58645	5.53631	5.43541	5.27377	5.79933	5.26545
TCEB3	1	23743155	23762059	+	0.000219558	TCEB3	ENSG00000011007	transcription elongation factor B (SIII), polypeptide 3 (110kDa, elongin A) [Source:HGNC Symbol;Acc:HGNC:11620]	3.83939	3.75371	3.97748	3.71515	4.03733	4.10976	4.231	3.49557
PITHD1	1	23778405	23788232	+	1.18518e-09	PITHD1	ENSG00000057757	PITH (C-terminal proteasome-interacting domain of thioredoxin-like) domain containing 1 [Source:HGNC Symbol;Acc:HGNC:25022]	4.31702	4.77916	4.93807	4.84306	4.63154	4.84231	5.06618	4.40092
GALE	1	23795599	23800804	-	3.64045e-11	GALE	ENSG00000117308	UDP-galactose-4-epimerase [Source:HGNC Symbol;Acc:HGNC:4116]	3.38836	4.12596	3.87521	3.91692	3.81165	3.53462	4.2958	2.90043
HMGCL	1	23801885	23825459	-	7.60249e-05	HMGCL	ENSG00000117305	3-hydroxymethyl-3-methylglutaryl-CoA lyase [Source:HGNC Symbol;Acc:HGNC:5005]	2.95002	3.73091	3.09213	3.35042	3.24696	2.55299	3.77752	3.89724
FUCA1	1	23845077	23868294	-	1.93777e-25	FUCA1	ENSG00000179163	fucosidase, alpha-L- 1, tissue [Source:HGNC Symbol;Acc:HGNC:4006]	2.81694	4.92575	4.17944	4.59408	4.87963	4.82965	5.25914	2.54669
CNR2	1	23870526	23913362	-	0	CNR2	ENSG00000188822	cannabinoid receptor 2 (macrophage) [Source:HGNC Symbol;Acc:HGNC:2160]	-3.45312	0.41771	2.12354	1.22391	3.18563	3.14832	3.57899	-7.18522
PNRC2	1	23959109	23963462	+	1.8775e-05	PNRC2	ENSG00000189266	proline-rich nuclear receptor coactivator 2 [Source:HGNC Symbol;Acc:HGNC:23158]	5.20565	5.36672	5.50979	5.17254	5.64613	5.59269	5.997	5.72629
SRSF10	1	23964804	23980356	-	6.19341e-10	SRSF10	ENSG00000188529	serine/arginine-rich splicing factor 10 [Source:HGNC Symbol;Acc:HGNC:16713]	4.1187	4.45029	4.6658	4.55235	4.67122	4.82044	4.93561	4.48508
MYOM3	1	24056035	24112175	-	0.0465408	MYOM3	ENSG00000142661	myomesin 3 [Source:HGNC Symbol;Acc:HGNC:26679]	-5.34587	-3.54022	-5.38048	-3.92026	-4.23112	-5.75753	-3.21597	-2.20611
IL22RA1	1	24119771	24143121	-	0.0166464	IL22RA1	ENSG00000142677	interleukin 22 receptor, alpha 1 [Source:HGNC Symbol;Acc:HGNC:13700]	-3.81322	-5.15552	-5.84997	-5.87026	-6.28491	-5.83705	-6.2769	-5.74788
GRHL3	1	24319322	24364482	+	0	GRHL3	ENSG00000158055	grainyhead-like 3 (Drosophila) [Source:HGNC Symbol;Acc:HGNC:25839]	2.95106	2.00382	1.66003	1.94993	-0.633836	-0.530575	-2.69704	-1.82085
STPG1	1	24356999	24415097	-	0.000830077	STPG1	ENSG00000001460	sperm-tail PG-rich repeat containing 1 [Source:HGNC Symbol;Acc:HGNC:28070]	1.54366	1.36484	0.869729	0.988418	0.949648	0.427616	0.983582	2.07419
RCAN3	1	24502351	24541040	+	1.44535e-07	RCAN3	ENSG00000117602	RCAN family member 3 [Source:HGNC Symbol;Acc:HGNC:3042]	2.22768	2.25436	2.29891	2.38575	1.74769	1.89576	1.63885	1.82197
SYF2	1	25222679	25232493	-	0.000509475	SYF2	ENSG00000117614	SYF2 pre-mRNA-splicing factor [Source:HGNC Symbol;Acc:HGNC:19824]	4.05208	4.58744	4.51143	4.40693	4.37961	4.388	4.66188	4.39436
RSRP1	1	25242237	25338213	-	0.0350578	RSRP1	ENSG00000117616	arginine/serine-rich protein 1 [Source:HGNC Symbol;Acc:HGNC:25234]	3.12701	2.65905	2.86265	3.134	2.85247	3.30951	2.82067	3.18084
LDLRAP1	1	25543580	25568886	+	1.06901e-25	LDLRAP1	ENSG00000157978	low density lipoprotein receptor adaptor protein 1 [Source:HGNC Symbol;Acc:HGNC:18640]	2.7321	4.70335	4.65442	4.80411	4.75553	4.72055	4.86039	2.29125
MAN1C1	1	25617468	25786207	+	1.67103e-30	MAN1C1	ENSG00000117643	mannosidase, alpha, class 1C, member 1 [Source:HGNC Symbol;Acc:HGNC:19080]	1.38539	3.99777	3.83149	4.41839	4.40768	4.51772	4.64092	1.21902
SEPN1	1	25800176	25818224	+	3.8928e-11	SEPN1	ENSG00000162430	selenoprotein N, 1 [Source:HGNC Symbol;Acc:HGNC:15999]	4.96592	5.17382	4.98911	5.31404	4.35197	4.10554	3.8202	5.07097
AUNIP	1	25831913	25859458	-	3.85859e-25	AUNIP	ENSG00000127423	aurora kinase A and ninein interacting protein [Source:HGNC Symbol;Acc:HGNC:28363]	2.57305	3.47606	3.77725	3.35588	3.75089	3.85094	3.8915	3.03882
STMN1	1	25885440	25906991	-	0.00177887	STMN1	ENSG00000117632	stathmin 1 [Source:HGNC Symbol;Acc:HGNC:6510]	5.61748	5.98195	6.06536	5.81805	5.83327	5.6389	6.12213	5.92994
PAFAH2	1	25959767	25998157	-	0.00319814	PAFAH2	ENSG00000158006	platelet-activating factor acetylhydrolase 2, 40kDa [Source:HGNC Symbol;Acc:HGNC:8579]	1.97067	2.30563	2.04002	2.05965	2.24726	1.97197	2.45116	2.55714
EXTL1	1	26021780	26036464	+	1.5012e-05	EXTL1	ENSG00000158008	exostosin-like glycosyltransferase 1 [Source:HGNC Symbol;Acc:HGNC:3515]	-1.42378	-3.19876	-2.82786	-4.19479	-2.97678	-2.89778	-3.98681	-0.502469
SLC30A2	1	26037252	26046133	-	2.98528e-15	SLC30A2	ENSG00000158014	solute carrier family 30 (zinc transporter), member 2 [Source:HGNC Symbol;Acc:HGNC:11013]	-1.1247	2.3548	2.63252	2.65745	2.00133	2.15695	2.83927	-6.06378
FAM110D	1	26159020	26162628	+	3.77104e-08	FAM110D	ENSG00000197245	family with sequence similarity 110, member D [Source:HGNC Symbol;Acc:HGNC:25860]	0.857406	0.979661	-0.99579	1.31519	-1.9882	-1.59275	-1.21921	-0.67894
ZNF593	1	26169871	26172060	+	2.22152e-08	ZNF593	ENSG00000142684	zinc finger protein 593 [Source:HGNC Symbol;Acc:HGNC:30943]	3.00588	4.0362	3.75309	3.88961	3.60888	3.50893	4.07374	2.70201
SH3BGRL3	1	26279176	26281522	+	1.3134e-09	SH3BGRL3	ENSG00000142669	SH3 domain binding glutamate-rich protein like 3 [Source:HGNC Symbol;Acc:HGNC:15568]	4.4182	4.10699	3.54989	3.64141	3.54982	3.73184	3.57157	5.09105
UBXN11	1	26281328	26318363	-	0.0460634	UBXN11	ENSG00000158062	UBX domain protein 11 [Source:HGNC Symbol;Acc:HGNC:30600]	2.02251	1.87076	1.60515	1.69285	1.42264	1.39818	1.78446	2.40968
CD52	1	26317957	26320523	+	1.55747e-11	CD52	ENSG00000169442	CD52 molecule [Source:HGNC Symbol;Acc:HGNC:1804]	-0.0384121	3.75905	3.39264	3.65828	2.96819	2.69066	3.09548	0.405889
AIM1L	1	26321859	26354130	-	5.03562e-07	AIM1L	ENSG00000176092	absent in melanoma 1-like [Source:HGNC Symbol;Acc:HGNC:17295]	-0.688696	1.06225	-0.115409	-0.22388	2.45545	2.29653	1.23525	0.111196
LIN28A	1	26410778	26429722	+	0.00332954	LIN28A	ENSG00000131914	lin-28 homolog A (C. elegans) [Source:HGNC Symbol;Acc:HGNC:15986]	7.19742	6.92751	7.13052	6.85265	6.769	6.90846	6.89201	7.62362
DHDDS	1	26432316	26471294	+	0.00638388	DHDDS	ENSG00000117682	dehydrodolichyl diphosphate synthase [Source:HGNC Symbol;Acc:HGNC:20603]	2.96663	3.28257	3.41703	3.17064	3.0781	3.04507	3.37786	2.63574
RPS6KA1	1	26529767	26575025	+	1.30556e-23	RPS6KA1	ENSG00000117676	ribosomal protein S6 kinase, 90kDa, polypeptide 1 [Source:HGNC Symbol;Acc:HGNC:10430]	3.10929	3.59241	4.08837	3.50102	4.15736	4.13537	4.22469	3.23415
ARID1A	1	26696033	26782104	+	6.87756e-40	ARID1A	ENSG00000117713	AT rich interactive domain 1A (SWI-like) [Source:HGNC Symbol;Acc:HGNC:11110]	4.41784	3.77187	3.84425	4.02085	3.74457	3.823	2.18606	3.80196
ZDHHC18	1	26826710	26857602	+	1.46896e-11	ZDHHC18	ENSG00000204160	zinc finger, DHHC-type containing 18 [Source:HGNC Symbol;Acc:HGNC:20712]	3.4376	2.7262	2.56749	2.28944	2.79262	2.89719	2.6306	3.22734
SFN	1	26863138	26864457	+	0.00833391	SFN	ENSG00000175793	stratifin [Source:HGNC Symbol;Acc:HGNC:10773]	1.30525	2.82758	1.57129	1.10788	2.04149	2.65003	2.66693	-0.809177
GPN2	1	26876133	26890297	-	0.0218525	GPN2	ENSG00000142751	GPN-loop GTPase 2 [Source:HGNC Symbol;Acc:HGNC:25513]	3.00557	3.0186	2.81624	2.96733	2.80594	3.02353	2.73262	2.71452
NUDC	1	26900238	26946862	+	4.41224e-08	NUDC	ENSG00000090273	nudC nuclear distribution protein [Source:HGNC Symbol;Acc:HGNC:8045]	4.65108	4.9479	5.02467	4.92454	4.92576	4.91055	5.26788	4.59741
KDF1	1	26949562	26960406	-	0.000116452	KDF1	ENSG00000175707	keratinocyte differentiation factor 1 [Source:HGNC Symbol;Acc:HGNC:26624]	0.727659	3.5137	2.95866	3.15359	2.6679	2.5071	2.90984	0.639178
TRNP1	1	26993707	27000898	+	0.00941694	TRNP1	ENSG00000253368	TMF1-regulated nuclear protein 1 [Source:HGNC Symbol;Acc:HGNC:34348]	1.70481	3.59782	3.8478	3.64622	2.97421	3.16546	2.58834	4.06636
FAM46B	1	27005020	27012836	-	1.17161e-11	FAM46B	ENSG00000158246	family with sequence similarity 46, member B [Source:HGNC Symbol;Acc:HGNC:28273]	4.29446	5.87018	6.03311	5.92369	5.75693	5.78721	5.70169	4.9469
SLC9A1	1	27098815	27166981	-	0.00279708	SLC9A1	ENSG00000090020	solute carrier family 9, subfamily A (NHE1, cation proton antiporter 1), member 1 [Source:HGNC Symbol;Acc:HGNC:11071]	3.17801	3.4581	3.20465	3.19415	4.34921	4.41825	4.02387	1.98219
WDTC1	1	27234516	27308633	+	3.66579e-07	WDTC1	ENSG00000142784	WD and tetratricopeptide repeats 1 [Source:HGNC Symbol;Acc:HGNC:29175]	3.35115	3.28398	2.59728	2.9869	2.60687	2.54355	2.4822	3.16525
TMEM222	1	27322145	27336400	+	2.53408e-08	TMEM222	ENSG00000186501	transmembrane protein 222 [Source:HGNC Symbol;Acc:HGNC:25363]	3.79778	3.71148	3.3238	3.71243	3.17481	3.27951	3.09394	3.19734
MAP3K6	1	27355184	27366892	-	2.44884e-14	MAP3K6	ENSG00000142733	mitogen-activated protein kinase kinase kinase 6 [Source:HGNC Symbol;Acc:HGNC:6858]	1.66653	1.45803	1.52001	1.64065	3.13584	2.96244	3.06334	1.1075
WASF2	1	27404226	27490158	-	3.84329e-08	WASF2	ENSG00000158195	WAS protein family, member 2 [Source:HGNC Symbol;Acc:HGNC:12733]	4.73244	4.65104	4.52415	4.36291	4.51876	4.40707	4.03228	4.49137
AHDC1	1	27534035	27603632	-	0	AHDC1	ENSG00000126705	AT hook, DNA binding motif, containing 1 [Source:HGNC Symbol;Acc:HGNC:25230]	3.56588	1.45374	0.741944	1.16821	1.21836	1.20207	-0.587277	2.10843
IFI6	1	27666061	27672218	-	9.2342e-05	IFI6	ENSG00000126709	interferon, alpha-inducible protein 6 [Source:HGNC Symbol;Acc:HGNC:4054]	1.73523	2.36433	0.136078	0.491081	0.390989	0.707754	0.317636	1.36584
FAM76A	1	27725979	27763122	+	6.74919e-08	FAM76A	ENSG00000009780	family with sequence similarity 76, member A [Source:HGNC Symbol;Acc:HGNC:28530]	1.75261	1.85832	2.12993	1.8382	2.27965	1.97526	2.58398	2.05041
PPP1R8	1	27830778	27851676	+	3.42349e-06	PPP1R8	ENSG00000117751	protein phosphatase 1, regulatory subunit 8 [Source:HGNC Symbol;Acc:HGNC:9296]	4.25199	4.55898	4.61073	4.42639	4.50011	4.53361	4.77667	4.15648
AL109927.1	1	27850574	27850744	-	0.049184	AL109927.1	ENSG00000278868	HCG2032222 {ECO:0000313|EMBL:EAX07737.1}; PRO2047 {ECO:0000313|EMBL:AAF22035.1} [Source:UniProtKB/TrEMBL;Acc:Q9UHS2]	4.88751	5.20938	5.14565	5.07582	5.11376	5.10666	5.38867	4.72409
THEMIS2	1	27872543	27886685	+	7.58191e-27	THEMIS2	ENSG00000130775	thymocyte selection associated family member 2 [Source:HGNC Symbol;Acc:HGNC:16839]	0.224063	0.00981039	0.92492	0.016857	1.94885	1.67768	2.33586	1.87679
RPA2	1	27891524	27914746	-	3.44816e-09	RPA2	ENSG00000117748	replication protein A2, 32kDa [Source:HGNC Symbol;Acc:HGNC:10290]	4.21113	4.62228	4.69142	4.50777	4.60841	4.46325	4.99555	4.51613
SMPDL3B	1	27934993	27959157	+	6.72331e-21	SMPDL3B	ENSG00000130768	sphingomyelin phosphodiesterase, acid-like 3B [Source:HGNC Symbol;Acc:HGNC:21416]	1.10635	0.409607	1.26279	-0.565587	-0.644849	-0.200862	-2.68051	2.76635
XKR8	1	27959462	27968096	+	0.00155441	XKR8	ENSG00000158156	XK, Kell blood group complex subunit-related family, member 8 [Source:HGNC Symbol;Acc:HGNC:25508]	3.14285	3.05935	2.84278	2.91042	2.95918	3.13848	2.7691	3.21886
PTAFR	1	28147166	28193936	-	0.0413415	PTAFR	ENSG00000169403	platelet-activating factor receptor [Source:HGNC Symbol;Acc:HGNC:9582]	-1.96779	-1.99939	-2.50034	-2.35109	-2.72403	-3.03158	-3.21591	-2.25596
MED18	1	28329038	28335967	+	6.66216e-12	MED18	ENSG00000130772	mediator complex subunit 18 [Source:HGNC Symbol;Acc:HGNC:25944]	3.44834	4.08889	3.85377	3.57553	3.97507	3.96826	4.39996	3.84831
PHACTR4	1	28369603	28500369	+	2.07133e-23	PHACTR4	ENSG00000204138	phosphatase and actin regulator 4 [Source:HGNC Symbol;Acc:HGNC:25793]	3.41916	2.7504	2.86881	2.66773	2.70973	3.02841	2.03727	3.18387
RCC1	1	28505943	28539300	+	3.71235e-24	RCC1	ENSG00000180198	regulator of chromosome condensation 1 [Source:HGNC Symbol;Acc:HGNC:1913]	4.21712	4.89853	5.05709	4.97225	4.91283	4.90799	5.10337	4.50161
SNHG12	1	28578538	28582983	-	4.88989e-16	SNHG12	ENSG00000197989	small nucleolar RNA host gene 12 (non- protein coding) [Source:HGNC Symbol;Acc:HGNC:30062]	2.80025	3.23079	3.8444	3.66404	3.85306	3.72567	4.0606	2.20533
RAB42	1	28592200	28595443	+	1.02986e-28	RAB42	ENSG00000188060	RAB42, member RAS oncogene family [Source:HGNC Symbol;Acc:HGNC:28702]	0.0920128	2.12034	2.57068	2.34798	3.18819	3.55339	3.34125	1.26235
TAF12	1	28602850	28643066	-	1.93614e-30	TAF12	ENSG00000120656	TAF12 RNA polymerase II, TATA box binding protein (TBP)-associated factor, 20kDa [Source:HGNC Symbol;Acc:HGNC:11545]	3.19378	3.80379	3.93505	3.70467	4.17708	3.60924	4.56312	3.77363
YTHDF2	1	28736621	28769775	+	7.66542e-11	YTHDF2	ENSG00000198492	YTH domain family, member 2 [Source:HGNC Symbol;Acc:HGNC:31675]	5.18867	5.55869	5.62885	5.61139	5.61691	5.69758	5.79509	5.09739
EPB41	1	28887091	29120046	+	7.22398e-14	EPB41	ENSG00000159023	erythrocyte membrane protein band 4.1 [Source:HGNC Symbol;Acc:HGNC:3377]	3.99368	3.01169	3.12027	2.99649	3.45277	3.27731	3.20954	4.09607
TMEM200B	1	29119428	29123935	-	0.000167584	TMEM200B	ENSG00000253304	transmembrane protein 200B [Source:HGNC Symbol;Acc:HGNC:33785]	2.33041	2.51434	3.43794	2.87446	3.47012	3.33281	2.95193	3.04902
MECR	1	29192873	29230932	-	3.06613e-09	MECR	ENSG00000116353	mitochondrial trans-2-enoyl-CoA reductase [Source:HGNC Symbol;Acc:HGNC:19691]	2.84109	3.31472	3.59335	3.49279	3.45051	3.04154	3.67234	3.04617
PTPRU	1	29236516	29326813	+	3.77515e-09	PTPRU	ENSG00000060656	protein tyrosine phosphatase, receptor type, U [Source:HGNC Symbol;Acc:HGNC:9683]	3.63397	5.11009	5.23664	5.26848	5.33673	5.17556	5.26271	3.31241
SDC3	1	30869467	30908761	-	0	SDC3	ENSG00000162512	syndecan 3 [Source:HGNC Symbol;Acc:HGNC:10660]	3.50052	0.969625	0.954581	0.64711	1.03098	0.646032	0.0529298	3.96605
PUM1	1	30931506	31065991	-	0.0276116	PUM1	ENSG00000134644	pumilio RNA-binding family member 1 [Source:HGNC Symbol;Acc:HGNC:14957]	4.39783	4.35878	4.38527	4.36435	4.45849	4.50201	4.65035	4.57302
NKAIN1	1	31179745	31239554	-	0	NKAIN1	ENSG00000084628	Na+/K+ transporting ATPase interacting 1 [Source:HGNC Symbol;Acc:HGNC:25743]	4.57134	1.45055	0.364152	0.9408	-1.06694	-0.953455	-2.22581	4.37753
FABP3	1	31365625	31376850	-	6.1134e-11	FABP3	ENSG00000121769	fatty acid binding protein 3, muscle and heart (mammary-derived growth inhibitor) [Source:HGNC Symbol;Acc:HGNC:3557]	3.26219	5.09633	5.00366	4.87108	4.72583	4.75687	5.16409	2.78695
SERINC2	1	31409565	31434680	+	7.91137e-28	SERINC2	ENSG00000168528	serine incorporator 2 [Source:HGNC Symbol;Acc:HGNC:23231]	2.54588	1.63022	0.662247	0.378053	-0.334623	-0.681367	-0.426719	2.70933
TINAGL1	1	31576485	31587686	+	1.35166e-06	TINAGL1	ENSG00000142910	tubulointerstitial nephritis antigen-like 1 [Source:HGNC Symbol;Acc:HGNC:19168]	0.707068	2.90585	-0.0506889	-0.0362113	0.370979	0.219577	-1.66223	0.361199
COL16A1	1	31652247	31704319	-	1.44928e-11	COL16A1	ENSG00000084636	collagen, type XVI, alpha 1 [Source:HGNC Symbol;Acc:HGNC:2193]	-1.42914	-3.49528	-3.78711	-3.65067	-4.60121	-5.45564	-7.30894	-0.374926
BAI2	1	31727117	31764893	-	4.58031e-28	BAI2	ENSG00000121753	brain-specific angiogenesis inhibitor 2 [Source:HGNC Symbol;Acc:HGNC:944]	0.373326	-1.9317	-4.20603	-3.69514	-3.07564	-4.0423	-4.49176	2.30397
SPOCD1	1	31790422	31816051	-	0.00171246	SPOCD1	ENSG00000134668	SPOC domain containing 1 [Source:HGNC Symbol;Acc:HGNC:26338]	-2.78274	-2.82955	-5.31464	-5.0386	-5.03224	-6.02502	-5.58956	-0.971074
PTP4A2	1	31906421	31942576	-	3.8596e-09	PTP4A2	ENSG00000184007	protein tyrosine phosphatase type IVA, member 2 [Source:HGNC Symbol;Acc:HGNC:9635]	4.88083	4.69784	4.40902	4.4964	4.19823	4.23547	4.29492	5.05039
KHDRBS1	1	32013829	32043882	+	6.83222e-09	KHDRBS1	ENSG00000121774	KH domain containing, RNA binding, signal transduction associated 1 [Source:HGNC Symbol;Acc:HGNC:18116]	5.98226	5.66014	5.42771	5.51948	5.36408	5.26889	5.45831	6.21526
TMEM39B	1	32072902	32102861	+	8.65465e-08	TMEM39B	ENSG00000121775	transmembrane protein 39B [Source:HGNC Symbol;Acc:HGNC:25510]	3.20908	2.73747	2.18062	2.63746	2.13081	2.05425	2.21019	3.42923
TXLNA	1	32179686	32198285	+	0.000772273	TXLNA	ENSG00000084652	taxilin alpha [Source:HGNC Symbol;Acc:HGNC:30685]	4.23267	3.89517	3.99812	3.9825	4.10915	4.17937	3.9405	3.55035
DCDC2B	1	32209094	32216196	+	0.0283184	DCDC2B	ENSG00000222046	doublecortin domain containing 2B [Source:HGNC Symbol;Acc:HGNC:32576]	-0.800372	-1.76359	-1.77186	-1.47834	-2.45843	-2.32641	-2.43677	-1.35596
TMEM234	1	32216197	32222343	-	0.000812573	TMEM234	ENSG00000160055	transmembrane protein 234 [Source:HGNC Symbol;Acc:HGNC:28837]	2.74096	2.83195	2.66816	2.64722	1.88319	1.9729	2.10546	2.10926
EIF3I	1	32221928	32231604	+	6.31757e-11	EIF3I	ENSG00000084623	eukaryotic translation initiation factor 3, subunit I [Source:HGNC Symbol;Acc:HGNC:3272]	5.4041	5.77831	5.60592	5.55918	5.62453	5.53475	6.05615	5.67446
FAM167B	1	32247233	32248856	+	3.64444e-06	FAM167B	ENSG00000183615	family with sequence similarity 167, member B [Source:HGNC Symbol;Acc:HGNC:28133]	-0.082996	-4.24237	-4.37149	-4.29044	-4.75576	-3.25723	-4.64642	0.959877
LCK	1	32251239	32286165	+	1.34955e-07	LCK	ENSG00000182866	LCK proto-oncogene, Src family tyrosine kinase [Source:HGNC Symbol;Acc:HGNC:6524]	-5.19586	-4.61219	-2.1314	-3.82964	-2.09998	-1.75334	-0.630378	0.0371681
HDAC1	1	32292086	32333635	+	1.02256e-08	HDAC1	ENSG00000116478	histone deacetylase 1 [Source:HGNC Symbol;Acc:HGNC:4852]	4.59813	5.22572	5.28237	5.18283	5.08512	4.96968	5.22729	5.06242
MARCKSL1	1	32333832	32336379	-	1.51801e-26	MARCKSL1	ENSG00000175130	MARCKS-like 1 [Source:HGNC Symbol;Acc:HGNC:7142]	7.53564	7.04683	6.70329	6.8539	5.99896	6.06539	6.16373	7.51521
TSSK3	1	32353454	32364312	+	2.00699e-12	TSSK3	ENSG00000162526	testis-specific serine kinase 3 [Source:HGNC Symbol;Acc:HGNC:15473]	1.33977	-0.195383	-0.522649	0.9621	-0.0314038	0.316502	-1.29526	0.368763
FAM229A	1	32361270	32362243	-	3.91258e-09	FAM229A	ENSG00000225828	family with sequence similarity 229, member A [Source:HGNC Symbol;Acc:HGNC:44652]	1.57075	0.0189758	0.0409085	1.20281	-0.20961	-0.0515893	-1.59755	1.22478
ZBTB8B	1	32465069	32496686	+	0.0326668	ZBTB8B	ENSG00000273274	zinc finger and BTB domain containing 8B [Source:HGNC Symbol;Acc:HGNC:37057]	-1.05024	-1.86643	-1.75275	-2.08891	-1.45346	-1.12826	-1.49836	0.0850501
ZBTB8OS	1	32600172	32650584	-	3.46831e-27	ZBTB8OS	ENSG00000176261	zinc finger and BTB domain containing 8 opposite strand [Source:HGNC Symbol;Acc:HGNC:24094]	2.49145	3.37374	3.53072	3.41275	3.7298	3.48154	4.00581	2.83753
SYNC	1	32680360	32703596	-	1.11265e-05	SYNC	ENSG00000162520	syncoilin, intermediate filament protein [Source:HGNC Symbol;Acc:HGNC:28897]	2.30596	2.82808	3.03642	2.97902	2.75034	2.94701	3.0408	2.71946
YARS	1	32775239	32818153	-	1.0377e-10	YARS	ENSG00000134684	tyrosyl-tRNA synthetase [Source:HGNC Symbol;Acc:HGNC:12840]	4.9642	5.19595	5.3154	5.03832	5.4503	5.25899	5.62928	5.08993
FNDC5	1	32862268	32872480	-	3.10543e-30	FNDC5	ENSG00000160097	fibronectin type III domain containing 5 [Source:HGNC Symbol;Acc:HGNC:20240]	1.63125	-2.47874	-2.31637	-1.64169	-2.32546	-2.42813	-2.72098	1.41359
TMEM54	1	32894595	32901389	-	1.71786e-19	TMEM54	ENSG00000121900	transmembrane protein 54 [Source:HGNC Symbol;Acc:HGNC:24143]	1.08398	2.54185	2.00074	1.03114	3.20898	2.58733	3.61606	2.14838
RNF19B	1	32936445	32964685	-	0.0185126	RNF19B	ENSG00000116514	ring finger protein 19B [Source:HGNC Symbol;Acc:HGNC:26886]	3.83452	4.1508	3.60312	3.80436	4.50201	4.53083	4.37245	2.66014
AK2	1	33007984	33036992	-	6.18789e-35	AK2	ENSG00000004455	adenylate kinase 2 [Source:HGNC Symbol;Acc:HGNC:362]	3.32319	4.20276	4.21552	4.05042	4.1569	4.13974	4.49812	3.99849
AZIN2	1	33081113	33120529	+	0.0208857	AZIN2	ENSG00000142920	antizyme inhibitor 2 [Source:HGNC Symbol;Acc:HGNC:29957]	0.225918	-0.524564	-1.91317	-1.32118	-0.689167	-1.23112	-0.480422	0.315725
TRIM62	1	33145402	33181666	-	9.3332e-17	TRIM62	ENSG00000116525	tripartite motif containing 62 [Source:HGNC Symbol;Acc:HGNC:25574]	1.96681	0.759808	0.476663	0.548184	0.486921	0.315204	0.226379	1.34758
ZNF362	1	33256545	33300719	+	0	ZNF362	ENSG00000160094	zinc finger protein 362 [Source:HGNC Symbol;Acc:HGNC:18079]	3.71211	2.47207	1.87784	2.10261	1.10365	0.607808	1.07254	3.07334
PHC2	1	33323623	33375593	-	0	PHC2	ENSG00000134686	polyhomeotic homolog 2 (Drosophila) [Source:HGNC Symbol;Acc:HGNC:3183]	4.60005	3.5249	1.10805	2.72932	-0.0315074	-0.223383	-1.99175	4.22256
ZSCAN20	1	33472645	33496507	+	2.8079e-07	ZSCAN20	ENSG00000121903	zinc finger and SCAN domain containing 20 [Source:HGNC Symbol;Acc:HGNC:13093]	0.380019	-0.76424	-0.885817	-0.804231	-0.572721	-0.567124	-1.02722	0.16068
CSMD2	1	33513999	34165842	-	2.37388e-12	CSMD2	ENSG00000121904	CUB and Sushi multiple domains 2 [Source:HGNC Symbol;Acc:HGNC:19290]	-2.6272	-6.39074	-6.02472	-6.48066	-5.90414	-5.71205	-8.86509	-0.583746
GJB5	1	34755047	34758512	+	2.50957e-06	GJB5	ENSG00000189280	gap junction protein, beta 5, 31.1kDa [Source:HGNC Symbol;Acc:HGNC:4287]	-4.12008	-1.65003	-0.98406	-1.7957	-1.46358	-0.668836	-0.0812107	-4.02145
GJB4	1	34759741	34763724	+	0.000905786	GJB4	ENSG00000189433	gap junction protein, beta 4, 30.3kDa [Source:HGNC Symbol;Acc:HGNC:4286]	-5.90501	-5.51035	-5.2048	-5.55842	-5.25574	-3.53876	-2.39728	-5.33471
SMIM12	1	34852669	34859816	-	2.72415e-09	SMIM12	ENSG00000163866	small integral membrane protein 12 [Source:HGNC Symbol;Acc:HGNC:25154]	2.42916	2.88598	2.74749	2.75786	2.72734	2.94798	3.11193	2.15179
DLGAP3	1	34865436	34929585	-	0.000125399	DLGAP3	ENSG00000116544	discs, large (Drosophila) homolog-associated protein 3 [Source:HGNC Symbol;Acc:HGNC:30368]	-0.899497	-1.44182	-1.24398	-1.02373	0.141456	0.150477	0.409635	-0.952876
ZMYM6NB	1	34981535	34985353	-	0.0400732	ZMYM6NB	ENSG00000243749	ZMYM6 neighbor [Source:HGNC Symbol;Acc:HGNC:40021]	2.52093	1.84557	1.44834	1.54454	2.44301	1.76528	3.08879	3.97035
ZMYM6	1	34986980	35031968	-	0.00531164	ZMYM6	ENSG00000163867	zinc finger, MYM-type 6 [Source:HGNC Symbol;Acc:HGNC:13050]	1.23646	1.53987	1.75712	1.58857	1.75784	1.89344	1.87335	1.36891
ZMYM1	1	35059786	35115859	+	2.5215e-33	ZMYM1	ENSG00000197056	zinc finger, MYM-type 1 [Source:HGNC Symbol;Acc:HGNC:26253]	1.77622	2.20207	2.96365	2.39623	3.42607	3.15126	3.67707	2.78675
SFPQ	1	35182932	35193148	-	2.98769e-10	SFPQ	ENSG00000116560	splicing factor proline/glutamine-rich [Source:HGNC Symbol;Acc:HGNC:10774]	6.25335	6.01697	6.03703	6.28134	5.6265	6.07816	5.54387	5.26645
NCDN	1	35557473	35567274	+	0.0023036	NCDN	ENSG00000020129	neurochondrin [Source:HGNC Symbol;Acc:HGNC:17597]	3.14737	2.98174	3.05938	3.44007	2.84631	3.18934	2.67325	3.24214
TFAP2E	1	35573370	35595328	+	0.0153146	TFAP2E	ENSG00000116819	transcription factor AP-2 epsilon (activating enhancer binding protein 2 epsilon) [Source:HGNC Symbol;Acc:HGNC:30774]	-1.10229	0.215254	-0.0833966	0.960016	0.0506802	0.278144	-0.00509031	-2.24933
PSMB2	1	35599544	35641844	-	3.08908e-05	PSMB2	ENSG00000126067	proteasome (prosome, macropain) subunit, beta type, 2 [Source:HGNC Symbol;Acc:HGNC:9539]	3.96384	4.48882	4.4469	4.27093	4.18334	4.24989	4.43354	3.68899
CLSPN	1	35720218	35769967	-	0.000186557	CLSPN	ENSG00000092853	claspin [Source:HGNC Symbol;Acc:HGNC:19715]	2.84416	2.52891	3.30527	2.95287	3.27563	3.1723	3.64948	2.82913
AGO3	1	35930718	36072500	+	6.75161e-32	AGO3	ENSG00000126070	argonaute RISC catalytic component 3 [Source:HGNC Symbol;Acc:HGNC:18421]	0.649205	-0.352816	-0.57285	-0.307102	-0.337889	-0.116853	-0.890191	0.343695
TEKT2	1	36084075	36088275	+	1.48648e-06	TEKT2	ENSG00000092850	tektin 2 (testicular) [Source:HGNC Symbol;Acc:HGNC:11725]	0.205195	-3.92311	-3.3349	-2.89705	-3.11672	-2.90694	-2.27052	1.42125
COL8A2	1	36095236	36125220	-	0.0323967	COL8A2	ENSG00000171812	collagen, type VIII, alpha 2 [Source:HGNC Symbol;Acc:HGNC:2216]	-3.6521	-4.93156	-6.357	-6.22528	-3.05721	-4.17727	-6.05294	-1.90001
MAP7D1	1	36155579	36180849	+	0	MAP7D1	ENSG00000116871	MAP7 domain containing 1 [Source:HGNC Symbol;Acc:HGNC:25514]	4.89901	3.66286	1.89207	2.90965	1.66061	1.72591	1.03562	4.2835
SH3D21	1	36306387	36321347	+	1.53391e-08	SH3D21	ENSG00000214193	SH3 domain containing 21 [Source:HGNC Symbol;Acc:HGNC:26236]	0.846993	2.17853	2.52847	3.27632	2.76979	2.66678	2.43092	2.22617
STK40	1	36339624	36385896	-	7e-45	STK40	ENSG00000196182	serine/threonine kinase 40 [Source:HGNC Symbol;Acc:HGNC:21373]	3.59513	2.82905	2.18689	2.46287	1.72795	1.83567	1.42849	2.45227
LSM10	1	36393430	36397892	-	0.00125733	LSM10	ENSG00000181817	LSM10, U7 small nuclear RNA associated [Source:HGNC Symbol;Acc:HGNC:17562]	4.61948	5.01627	5.04166	4.80989	4.76641	4.79694	5.06112	4.7003
OSCP1	1	36415827	36450451	-	1.09969e-08	OSCP1	ENSG00000116885	organic solute carrier partner 1 [Source:HGNC Symbol;Acc:HGNC:29971]	1.26742	0.292952	-0.358352	-0.00817692	-0.718777	-0.987104	-0.194303	1.42937
CSF3R	1	36466043	36483278	-	0.00235884	CSF3R	ENSG00000119535	colony stimulating factor 3 receptor (granulocyte) [Source:HGNC Symbol;Acc:HGNC:2439]	-3.08284	-0.651792	-5.2444	-1.96282	-5.68531	-5.04245	-6.34397	-6.00993
GRIK3	1	36795527	37034129	-	3.6236e-22	GRIK3	ENSG00000163873	glutamate receptor, ionotropic, kainate 3 [Source:HGNC Symbol;Acc:HGNC:4581]	0.799668	-3.77067	-4.18729	-2.8484	-5.49654	-5.64581	-8.03648	-2.82725
LINC01137	1	37454879	37474411	-	0.00787866	LINC01137	ENSG00000233621	long intergenic non-protein coding RNA 1137 [Source:HGNC Symbol;Acc:HGNC:49453]	-1.89676	-1.92794	-2.05707	-2.82303	-0.89584	-1.19249	-0.207334	-1.50879
MEAF6	1	37492575	37514774	-	0.000892972	MEAF6	ENSG00000163875	MYST/Esa1-associated factor 6 [Source:HGNC Symbol;Acc:HGNC:25674]	3.41628	3.61218	3.71319	3.56427	3.75098	3.78004	4.02513	3.66433
SNIP1	1	37534449	37554302	-	1.50722e-06	SNIP1	ENSG00000163877	Smad nuclear interacting protein 1 [Source:HGNC Symbol;Acc:HGNC:30587]	2.25331	2.37584	2.50376	2.27666	2.68186	2.70497	2.91679	2.46998
DNALI1	1	37556919	37566857	+	3.30702e-30	DNALI1	ENSG00000163879	dynein, axonemal, light intermediate chain 1 [Source:HGNC Symbol;Acc:HGNC:14353]	2.47933	-0.063479	-1.11969	-0.820364	-0.863922	-1.12456	0.124415	3.29567
GNL2	1	37566816	37595921	-	2.56292e-06	GNL2	ENSG00000134697	guanine nucleotide binding protein-like 2 (nucleolar) [Source:HGNC Symbol;Acc:HGNC:29925]	4.37292	4.50347	4.75032	4.51442	4.77776	4.71296	5.13074	4.41577
RSPO1	1	37611350	37634923	-	2.79277e-23	RSPO1	ENSG00000169218	R-spondin 1 [Source:HGNC Symbol;Acc:HGNC:21679]	2.60345	-5.91426	-6.14472	-6.06367	-6.52899	-6.60945	-6.41965	0.137718
MANEAL	1	37793802	37801137	+	1.44828e-13	MANEAL	ENSG00000185090	mannosidase, endo-alpha-like [Source:HGNC Symbol;Acc:HGNC:26452]	1.0377	2.00186	2.91454	2.56583	3.49358	3.71806	3.27749	-0.977092
YRDC	1	37802944	37808185	-	4.06137e-07	YRDC	ENSG00000196449	yrdC N(6)-threonylcarbamoyltransferase domain containing [Source:HGNC Symbol;Acc:HGNC:28905]	4.52954	4.92068	4.96971	5.02056	5.06333	5.11648	5.28181	3.70488
INPP5B	1	37860697	37947057	-	1.31219e-09	INPP5B	ENSG00000204084	inositol polyphosphate-5-phosphatase, 75kDa [Source:HGNC Symbol;Acc:HGNC:6077]	1.35164	1.49966	1.75266	1.402	1.92836	1.74238	2.11412	1.83236
SF3A3	1	37956975	37990921	-	0.00878177	SF3A3	ENSG00000183431	splicing factor 3a, subunit 3, 60kDa [Source:HGNC Symbol;Acc:HGNC:10767]	4.35956	4.42864	4.53823	4.37673	4.43813	4.39114	4.72933	4.53926
FHL3	1	37996770	38005505	-	1.25641e-07	FHL3	ENSG00000183386	four and a half LIM domains 3 [Source:HGNC Symbol;Acc:HGNC:3704]	4.26574	4.05541	3.57609	3.59909	3.40718	3.62824	3.46735	3.68927
UTP11L	1	38012742	38024824	+	1.87514e-15	UTP11L	ENSG00000183520	UTP11-like, U3 small nucleolar ribonucleoprotein (yeast) [Source:HGNC Symbol;Acc:HGNC:24329]	3.47676	3.86359	4.06401	3.80149	4.16683	4.15591	4.50851	3.67572
POU3F1	1	38043827	38046794	-	0	POU3F1	ENSG00000185668	POU class 3 homeobox 1 [Source:HGNC Symbol;Acc:HGNC:9214]	2.89673	-0.730875	-1.2126	-0.11014	0.210843	0.28214	-1.15206	4.17209
MYCBP	1	38862964	38874105	-	3.4746e-17	MYCBP	ENSG00000214114	MYC binding protein [Source:HGNC Symbol;Acc:HGNC:7554]	2.75085	3.5309	3.70603	3.33493	3.58323	3.26113	4.2091	3.66517
GJA9-MYCBP	1	38864529	38881602	-	2.53646e-06	GJA9-MYCBP	ENSG00000274944	GJA9-MYCBP readthrough [Source:EntrezGene;Acc:100527950]	3.27962	3.90802	4.05896	3.72316	3.8771	3.61708	4.47343	4.07934
AKIRIN1	1	38991223	39006059	+	3.37076e-07	AKIRIN1	ENSG00000174574	akirin 1 [Source:HGNC Symbol;Acc:HGNC:25744]	5.51395	5.87144	6.04245	6.02577	5.71927	5.72712	6.00606	5.65031
NDUFS5	1	39026318	39034636	+	0.00027414	NDUFS5	ENSG00000168653	NADH dehydrogenase (ubiquinone) Fe-S protein 5, 15kDa (NADH-coenzyme Q reductase) [Source:HGNC Symbol;Acc:HGNC:7712]	6.26368	6.70781	6.61831	6.43136	6.31276	6.16416	6.78471	6.48827
MACF1	1	39081316	39487177	+	0	MACF1	ENSG00000127603	microtubule-actin crosslinking factor 1 [Source:HGNC Symbol;Acc:HGNC:13664]	3.12886	2.46195	2.38069	2.48094	2.2654	1.97503	1.28572	1.90943
HPCAL4	1	39678648	39691689	-	0.00110537	HPCAL4	ENSG00000116983	hippocalcin like 4 [Source:HGNC Symbol;Acc:HGNC:18212]	-3.8854	-3.04017	-6.4445	-6.69678	-6.24978	-6.57589	-7.10343	-2.89596
PPIE	1	39692182	39763914	+	0.00014347	PPIE	ENSG00000084072	peptidylprolyl isomerase E (cyclophilin E) [Source:HGNC Symbol;Acc:HGNC:9258]	2.93759	3.30307	2.95247	3.03245	3.14103	2.94106	3.46721	3.47279
BMP8B	1	39757182	39788861	-	0.0147481	BMP8B	ENSG00000116985	bone morphogenetic protein 8b [Source:HGNC Symbol;Acc:HGNC:1075]	-2.041	-0.280967	-3.01628	-2.04657	-3.41136	-2.99449	-3.24131	-2.49583
OXCT2	1	39769523	39771348	-	0.006691	OXCT2	ENSG00000198754	3-oxoacid CoA transferase 2 [Source:HGNC Symbol;Acc:HGNC:18606]	-4.1605	-3.71516	-5.28493	-4.34223	-2.90877	-4.17067	-1.42026	-1.9567
TRIT1	1	39841022	39883506	-	7.77203e-05	TRIT1	ENSG00000043514	tRNA isopentenyltransferase 1 [Source:HGNC Symbol;Acc:HGNC:20286]	3.30671	3.38049	3.55417	3.28935	3.78382	3.76529	4.17167	4.16376
MYCL	1	39895426	39902256	-	1.42231e-09	MYCL	ENSG00000116990	v-myc avian myelocytomatosis viral oncogene lung carcinoma derived homolog [Source:HGNC Symbol;Acc:HGNC:7555]	2.29634	2.04817	2.42768	2.07275	3.12911	2.79949	3.07955	4.12927
CAP1	1	40040233	40072649	+	0.00252757	CAP1	ENSG00000131236	CAP, adenylate cyclase-associated protein 1 (yeast) [Source:HGNC Symbol;Acc:HGNC:20040]	5.33169	5.62849	5.6667	5.4502	5.4374	5.37798	5.68146	5.02557
RLF	1	40161373	40240921	+	0.00554647	RLF	ENSG00000117000	rearranged L-myc fusion [Source:HGNC Symbol;Acc:HGNC:10025]	2.89581	2.65168	2.84448	2.38622	3.37989	3.41765	3.36339	3.53784
ZMPSTE24	1	40258107	40294184	+	4.5791e-07	ZMPSTE24	ENSG00000084073	zinc metallopeptidase STE24 [Source:HGNC Symbol;Acc:HGNC:12877]	4.11998	4.65329	4.69889	4.47935	4.49439	4.66505	4.86386	3.59186
COL9A2	1	40300487	40317294	-	0	COL9A2	ENSG00000049089	collagen, type IX, alpha 2 [Source:HGNC Symbol;Acc:HGNC:2218]	3.01275	-0.0594381	-0.0483955	-0.317389	-0.878793	-0.944236	-0.863198	1.74305
ZFP69B	1	40450107	40463718	+	0.0357678	ZFP69B	ENSG00000187801	ZFP69 zinc finger protein B [Source:HGNC Symbol;Acc:HGNC:28053]	1.48144	1.16397	1.39701	1.13279	2.26769	2.12536	2.1924	1.59844
ZFP69	1	40477215	40496343	+	0.000255763	ZFP69	ENSG00000187815	ZFP69 zinc finger protein [Source:HGNC Symbol;Acc:HGNC:24708]	0.878232	0.887547	1.03342	0.619577	1.57194	1.64329	1.74103	1.0935
ZNF684	1	40531561	40548169	+	1.40447e-21	ZNF684	ENSG00000117010	zinc finger protein 684 [Source:HGNC Symbol;Acc:HGNC:28418]	0.114142	0.952307	1.5603	1.1638	2.35469	2.3246	2.53422	0.539881
RIMS3	1	40620679	40665657	-	0	RIMS3	ENSG00000117016	regulating synaptic membrane exocytosis 3 [Source:HGNC Symbol;Acc:HGNC:21292]	2.59931	0.76196	1.2735	0.603188	1.14698	0.425311	0.295094	2.97492
NFYC	1	40691570	40771603	+	0.0243644	NFYC	ENSG00000066136	nuclear transcription factor Y, gamma [Source:HGNC Symbol;Acc:HGNC:7806]	3.30197	3.67614	3.45175	3.66042	3.45659	3.47608	3.64051	3.23881
KCNQ4	1	40784012	40840452	+	5.09483e-14	KCNQ4	ENSG00000117013	potassium voltage-gated channel, KQT-like subfamily, member 4 [Source:HGNC Symbol;Acc:HGNC:6298]	0.240726	-1.62182	-1.41761	-1.61845	-1.64773	-2.09947	-2.77615	-0.309599
CITED4	1	40861051	40862366	-	0.00251859	CITED4	ENSG00000179862	Cbp/p300-interacting transactivator, with Glu/Asp-rich carboxy-terminal domain, 4 [Source:HGNC Symbol;Acc:HGNC:18696]	3.58359	3.82088	2.36788	3.40102	2.93536	2.829	2.8783	3.21861
SLFNL1	1	41015597	41023237	-	6.26732e-07	SLFNL1	ENSG00000171790	schlafen-like 1 [Source:HGNC Symbol;Acc:HGNC:26313]	-1.41871	-3.24901	-3.18314	-2.08992	-3.30006	-2.54885	-4.4459	-2.56874
SCMH1	1	41027200	41242116	-	0	SCMH1	ENSG00000010803	sex comb on midleg homolog 1 (Drosophila) [Source:HGNC Symbol;Acc:HGNC:19003]	3.14391	2.31513	1.47186	1.70136	0.902627	0.459699	0.0298079	2.51182
EDN2	1	41478775	41484671	-	0.0170076	EDN2	ENSG00000127129	endothelin 2 [Source:HGNC Symbol;Acc:HGNC:3177]	-2.69099	-3.59862	-4.06108	-4.69737	-5.16269	-4.66415	-5.10401	-3.94533
HIVEP3	1	41506365	41918707	-	4.11894e-24	HIVEP3	ENSG00000127124	human immunodeficiency virus type I enhancer binding protein 3 [Source:HGNC Symbol;Acc:HGNC:13561]	-0.915927	-4.41421	-4.24947	-4.48466	-5.00064	-4.40343	-6.41205	-4.43109
FOXJ3	1	42176539	42335877	-	3.34371e-06	FOXJ3	ENSG00000198815	forkhead box J3 [Source:HGNC Symbol;Acc:HGNC:29178]	2.89342	2.8613	2.66871	2.75028	2.68038	2.7846	2.51653	2.99706
ZMYND12	1	42430329	42456267	-	0.00833942	ZMYND12	ENSG00000066185	zinc finger, MYND-type containing 12 [Source:HGNC Symbol;Acc:HGNC:21192]	-2.41584	-1.71614	-2.11712	-2.22154	-1.27939	-2.731	-0.24551	0.450558
PPCS	1	42456117	42460414	+	3.65512e-23	PPCS	ENSG00000127125	phosphopantothenoylcysteine synthetase [Source:HGNC Symbol;Acc:HGNC:25686]	3.27484	4.25037	3.87982	4.08873	4.01076	3.91464	4.52509	3.68608
CCDC30	1	42482656	42654664	+	2.65697e-06	CCDC30	ENSG00000186409	coiled-coil domain containing 30 [Source:HGNC Symbol;Acc:HGNC:26103]	-1.64998	-3.56496	-5.38175	-3.84651	-5.17349	-3.61831	-5.25913	-1.83228
PPIH	1	42658425	42676758	+	0.0226595	PPIH	ENSG00000171960	peptidylprolyl isomerase H (cyclophilin H) [Source:HGNC Symbol;Acc:HGNC:14651]	3.17293	3.47006	3.51521	3.33824	3.24352	3.25492	3.61249	3.32975
CLDN19	1	42733093	42740254	-	0.030463	CLDN19	ENSG00000164007	claudin 19 [Source:HGNC Symbol;Acc:HGNC:2040]	-0.258877	1.14186	-1.26516	0.388684	-0.505515	-0.0859643	-1.00061	2.69702
LEPRE1	1	42746335	42767084	-	3.24439e-25	LEPRE1	ENSG00000117385	leucine proline-enriched proteoglycan (leprecan) 1 [Source:HGNC Symbol;Acc:HGNC:19316]	4.24009	3.64259	3.06931	3.35941	3.35657	3.25186	3.20743	4.37318
CCDC23	1	42807052	42817252	-	0.000379261	CCDC23	ENSG00000177868	coiled-coil domain containing 23 [Source:HGNC Symbol;Acc:HGNC:29204]	4.42618	4.51112	3.7777	4.05047	3.56413	3.56744	3.84731	4.79083
ERMAP	1	42817131	42844989	+	8.52559e-09	ERMAP	ENSG00000164010	erythroblast membrane-associated protein (Scianna blood group) [Source:HGNC Symbol;Acc:HGNC:15743]	0.991962	1.27299	0.274309	1.0133	-0.396924	-0.372647	-0.159072	1.43989
SLC2A1	1	42925381	42958859	-	8.88601e-07	SLC2A1	ENSG00000117394	solute carrier family 2 (facilitated glucose transporter), member 1 [Source:HGNC Symbol;Acc:HGNC:11005]	5.00304	5.23959	5.23366	5.1375	5.11574	5.43909	5.59688	6.40147
FAM183A	1	43145153	43156396	+	2.36921e-06	FAM183A	ENSG00000186973	family with sequence similarity 183, member A [Source:HGNC Symbol;Acc:HGNC:34347]	0.422233	-0.521751	-2.2048	-0.801823	-2.48176	-3.47454	-4.19706	-0.218709
EBNA1BP2	1	43164175	43172570	-	2.01326e-17	EBNA1BP2	ENSG00000117395	EBNA1 binding protein 2 [Source:HGNC Symbol;Acc:HGNC:15531]	4.24333	4.70505	4.80306	4.71965	4.80814	4.78096	5.24655	4.08437
CFAP57	1	43172149	43254358	+	0.000319334	CFAP57	ENSG00000243710	cilia and flagella associated protein 57 [Source:HGNC Symbol;Acc:HGNC:26485]	-0.510311	-0.260226	-0.364441	0.0243627	-0.252551	-0.147253	0.400785	-0.890892
TMEM125	1	43269994	43274002	+	0.000292653	TMEM125	ENSG00000179178	transmembrane protein 125 [Source:HGNC Symbol;Acc:HGNC:28275]	-2.42388	0.44444	0.0675694	-0.660423	-0.952631	-0.942654	0.117867	-1.16981
ELOVL1	1	43363397	43368074	-	0.0497198	ELOVL1	ENSG00000066322	ELOVL fatty acid elongase 1 [Source:HGNC Symbol;Acc:HGNC:14418]	3.8119	4.50014	4.24821	4.09922	3.63389	3.57589	3.5831	3.30507
SZT2	1	43389882	43452633	+	0.000537835	SZT2	ENSG00000198198	seizure threshold 2 homolog (mouse) [Source:HGNC Symbol;Acc:HGNC:29040]	1.46404	1.29211	1.22831	1.65925	1.23885	1.07792	0.725373	0.731954
SZT2-AS1	1	43447776	43448644	-	0.0330825	SZT2-AS1	ENSG00000229372	SZT2 antisense RNA 1 [Source:HGNC Symbol;Acc:HGNC:41225]	1.43441	1.0238	1.05706	1.87819	0.958221	0.872891	0.330203	0.814761
KDM4A	1	43650158	43705515	+	2.62632e-08	KDM4A	ENSG00000066135	lysine (K)-specific demethylase 4A [Source:HGNC Symbol;Acc:HGNC:22978]	4.18779	4.6532	4.93061	4.82223	4.89011	4.99379	4.86493	4.50082
KDM4A-AS1	1	43699765	43708138	-	0.000116375	KDM4A-AS1	ENSG00000236200	KDM4A antisense RNA 1 [Source:HGNC Symbol;Acc:HGNC:40528]	2.70371	3.19972	3.41492	3.34304	3.37613	3.46471	3.35935	3.12726
ST3GAL3	1	43707533	43931165	+	8.2926e-32	ST3GAL3	ENSG00000126091	ST3 beta-galactoside alpha-2,3- sialyltransferase 3 [Source:HGNC Symbol;Acc:HGNC:10866]	2.09844	0.143102	-0.186981	0.142331	-0.451822	-1.35758	-0.682253	2.96298
ARTN	1	43933320	43937241	+	1.03663e-05	ARTN	ENSG00000117407	artemin [Source:HGNC Symbol;Acc:HGNC:727]	-2.14363	-3.64082	-2.85762	-2.65177	-0.358208	-0.311012	0.177894	1.31957
IPO13	1	43946939	43968022	+	0.00154246	IPO13	ENSG00000117408	importin 13 [Source:HGNC Symbol;Acc:HGNC:16853]	2.96118	2.70802	2.81554	2.66863	2.83157	3.00517	2.56386	2.484
DPH2	1	43970004	43973369	+	1.40202e-33	DPH2	ENSG00000132768	DPH2 homolog (S. cerevisiae) [Source:HGNC Symbol;Acc:HGNC:3004]	4.08467	4.54659	4.99149	4.64033	4.87523	5.10764	5.21754	3.75061
B4GALT2	1	43979202	43991170	+	2.1899e-15	B4GALT2	ENSG00000117411	UDP-Gal:betaGlcNAc beta 1,4- galactosyltransferase, polypeptide 2 [Source:HGNC Symbol;Acc:HGNC:925]	4.30874	3.48643	3.40518	3.29444	3.34324	3.06453	3.39616	4.5366
SLC6A9	1	43991500	44031462	-	3.37962e-05	SLC6A9	ENSG00000196517	solute carrier family 6 (neurotransmitter transporter, glycine), member 9 [Source:HGNC Symbol;Acc:HGNC:11056]	2.3177	1.47025	2.14976	1.68649	1.55245	1.71954	1.52066	1.72969
CCDC24	1	43991608	43996528	+	0.000100535	CCDC24	ENSG00000159214	coiled-coil domain containing 24 [Source:HGNC Symbol;Acc:HGNC:28688]	1.68796	1.00353	0.787686	0.919505	0.585869	-0.0963683	0.706783	2.57764
KLF17	1	44118850	44135140	+	0	KLF17	ENSG00000171872	Kruppel-like factor 17 [Source:HGNC Symbol;Acc:HGNC:18830]	-3.48897	-1.12229	1.76436	0.119822	3.2906	3.64515	3.30714	-6.4891
DMAP1	1	44213455	44220681	+	0.000137155	DMAP1	ENSG00000178028	DNA methyltransferase 1 associated protein 1 [Source:HGNC Symbol;Acc:HGNC:18291]	3.90783	4.49858	4.26012	4.43685	4.05313	4.11637	4.39076	3.97565
ERI3	1	44221070	44355260	-	0.000353346	ERI3	ENSG00000117419	ERI1 exoribonuclease family member 3 [Source:HGNC Symbol;Acc:HGNC:17276]	4.07094	4.24633	4.01206	4.18597	3.6545	3.51626	3.75336	4.33576
RNF220	1	44405194	44651724	+	1.99182e-06	RNF220	ENSG00000187147	ring finger protein 220 [Source:HGNC Symbol;Acc:HGNC:25552]	3.64269	4.06941	4.06954	4.01246	4.12455	4.12816	4.21922	4.00896
TMEM53	1	44635238	44674555	-	0.000549166	TMEM53	ENSG00000126106	transmembrane protein 53 [Source:HGNC Symbol;Acc:HGNC:26186]	2.1364	2.90732	2.4411	2.78092	2.5221	2.28198	2.70043	2.27044
KIF2C	1	44739818	44767767	+	6.469e-16	KIF2C	ENSG00000142945	kinesin family member 2C [Source:HGNC Symbol;Acc:HGNC:6393]	3.61883	4.03451	4.47988	4.14648	4.43431	4.29378	4.63433	4.46014
RPS8	1	44775437	44778779	+	0.021795	RPS8	ENSG00000142937	ribosomal protein S8 [Source:HGNC Symbol;Acc:HGNC:10441]	6.86931	7.29694	6.9724	6.93109	6.74446	6.67687	7.15965	6.88504
BTBD19	1	44808482	44814129	+	1.56782e-06	BTBD19	ENSG00000222009	BTB (POZ) domain containing 19 [Source:HGNC Symbol;Acc:HGNC:27145]	0.110362	-0.638261	-3.15652	-1.05735	-2.48415	-2.09628	-3.1858	-1.37813
PTCH2	1	44819844	44843063	-	0.000366534	PTCH2	ENSG00000117425	patched 2 [Source:HGNC Symbol;Acc:HGNC:9586]	-0.742815	-0.920271	-0.247638	-0.0697912	-1.23943	-0.687718	-2.13998	-2.21595
EIF2B3	1	44850522	44986722	-	4.19986e-08	EIF2B3	ENSG00000070785	eukaryotic translation initiation factor 2B, subunit 3 gamma, 58kDa [Source:HGNC Symbol;Acc:HGNC:3259]	3.08354	3.63501	3.86812	3.46206	3.58411	3.5414	3.91228	3.48725
UROD	1	45012147	45015575	+	0.000377133	UROD	ENSG00000126088	uroporphyrinogen decarboxylase [Source:HGNC Symbol;Acc:HGNC:12591]	4.62197	4.93858	4.82471	4.68622	4.63129	4.47265	5.07569	4.58492
ZSWIM5	1	45016399	45206556	-	3.83568e-23	ZSWIM5	ENSG00000162415	zinc finger, SWIM-type containing 5 [Source:HGNC Symbol;Acc:HGNC:29299]	1.86787	1.24661	0.158037	0.935752	0.505556	1.0607	0.266888	1.78483
HPDL	1	45326905	45328533	+	3.94246e-29	HPDL	ENSG00000186603	4-hydroxyphenylpyruvate dioxygenase-like [Source:HGNC Symbol;Acc:HGNC:28242]	2.33772	4.59175	4.04592	4.45347	4.72609	4.48443	5.11477	1.19227
TESK2	1	45343883	45491166	-	1.28424e-33	TESK2	ENSG00000070759	testis-specific kinase 2 [Source:HGNC Symbol;Acc:HGNC:11732]	1.10463	2.65733	2.46784	2.54459	3.05012	3.16516	3.33577	1.97646
MMACHC	1	45500053	45513382	+	0	MMACHC	ENSG00000132763	methylmalonic aciduria (cobalamin deficiency) cblC type, with homocystinuria [Source:HGNC Symbol;Acc:HGNC:24525]	3.83752	5.04866	4.93588	4.6631	4.83101	4.69679	5.25068	3.96238
PRDX1	1	45511036	45523047	-	0	PRDX1	ENSG00000117450	peroxiredoxin 1 [Source:HGNC Symbol;Acc:HGNC:9352]	6.24712	7.36131	7.25008	7.07234	7.1826	7.02667	7.56117	6.24244
AKR1A1	1	45550543	45570049	+	9.79932e-14	AKR1A1	ENSG00000117448	aldo-keto reductase family 1, member A1 (aldehyde reductase) [Source:HGNC Symbol;Acc:HGNC:380]	4.67802	5.16817	5.06525	5.07204	5.17852	4.92614	5.42355	4.86414
CCDC17	1	45620045	45624057	-	0.00678661	CCDC17	ENSG00000159588	coiled-coil domain containing 17 [Source:HGNC Symbol;Acc:HGNC:26574]	-0.521882	-0.781834	-1.18545	0.00161418	-1.55891	-0.876048	-1.73626	-0.134848
GPBP1L1	1	45627304	45686630	-	4.60349e-14	GPBP1L1	ENSG00000159592	GC-rich promoter binding protein 1-like 1 [Source:HGNC Symbol;Acc:HGNC:28843]	4.07359	4.40375	4.58214	4.41549	4.63921	4.63774	4.82848	4.62918
TMEM69	1	45687214	45694443	+	3.40641e-22	TMEM69	ENSG00000159596	transmembrane protein 69 [Source:HGNC Symbol;Acc:HGNC:28035]	3.3043	4.06208	4.09575	3.91239	4.08043	3.7345	4.43863	4.06484
IPP	1	45694324	45750650	-	0.00821927	IPP	ENSG00000197429	intracisternal A particle-promoted polypeptide [Source:HGNC Symbol;Acc:HGNC:6108]	1.7206	2.36908	2.00534	2.11303	1.94093	1.91076	2.18798	1.96516
PIK3R3	1	46040140	46133036	-	4.15993e-31	PIK3R3	ENSG00000117461	phosphoinositide-3-kinase, regulatory subunit 3 (gamma) [Source:HGNC Symbol;Acc:HGNC:8981]	3.92652	2.56716	1.86906	2.50324	2.49702	2.98938	2.2994	2.92479
POMGNT1	1	46188682	46220305	-	7.0248e-08	POMGNT1	ENSG00000085998	protein O-linked mannose N- acetylglucosaminyltransferase 1 (beta 1,2-) [Source:HGNC Symbol;Acc:HGNC:19139]	3.65604	3.50287	3.21682	3.21253	3.10208	2.91202	3.09307	3.65697
LURAP1	1	46203334	46221261	+	1.51912e-09	LURAP1	ENSG00000171357	leucine rich adaptor protein 1 [Source:HGNC Symbol;Acc:HGNC:32327]	-1.31471	-0.174904	-0.282768	-0.621242	1.23424	1.14805	1.1174	0.920584
RAD54L	1	46247688	46278473	+	0.0185906	RAD54L	ENSG00000085999	RAD54-like (S. cerevisiae) [Source:HGNC Symbol;Acc:HGNC:9826]	3.45437	3.44341	4.06603	3.66451	3.81866	3.68024	3.83731	3.76438
UQCRH	1	46303631	46316776	+	1.21743e-21	UQCRH	ENSG00000173660	ubiquinol-cytochrome c reductase hinge protein [Source:HGNC Symbol;Acc:HGNC:12590]	6.14448	7.09204	6.96097	6.80575	6.85088	6.77402	7.22099	6.28763
NSUN4	1	46340177	46362192	+	6.18026e-19	NSUN4	ENSG00000117481	NOP2/Sun domain family, member 4 [Source:HGNC Symbol;Acc:HGNC:31802]	1.8857	2.75151	2.66617	2.72793	2.86073	2.84977	3.03098	1.66059
FAAH	1	46394265	46413845	+	0.0146473	FAAH	ENSG00000117480	fatty acid amide hydrolase [Source:HGNC Symbol;Acc:HGNC:3553]	2.82937	4.29091	4.30579	4.62586	2.49229	2.26103	2.34207	3.44388
LINC00505	1	46455823	46482475	+	6.08792e-08	LINC00505	ENSG00000225667	long intergenic non-protein coding RNA 505 [Source:HGNC Symbol;Acc:HGNC:43556]	-1.98862	2.19208	1.83019	2.41993	1.93071	1.38509	2.27857	1.63194
DMBX1	1	46506996	46514226	+	2.59693e-20	DMBX1	ENSG00000197587	diencephalon/mesencephalon homeobox 1 [Source:HGNC Symbol;Acc:HGNC:19026]	0.535448	0.815015	2.45267	1.80949	2.71831	3.05835	2.7825	1.23442
MOB3C	1	46607715	46616891	-	5.55668e-10	MOB3C	ENSG00000142961	MOB kinase activator 3C [Source:HGNC Symbol;Acc:HGNC:29800]	-1.68768	-3.66461	-4.88711	-5.65416	-5.39617	-3.80005	-6.53846	-1.14024
EFCAB14	1	46675159	46719064	-	6.36224e-19	EFCAB14	ENSG00000159658	EF-hand calcium binding domain 14 [Source:HGNC Symbol;Acc:HGNC:29051]	3.30875	3.85665	3.9581	3.7697	4.20914	4.20129	4.19295	3.26979
CYP4X1	1	47023568	47050751	+	0.00157891	CYP4X1	ENSG00000186377	cytochrome P450, family 4, subfamily X, polypeptide 1 [Source:HGNC Symbol;Acc:HGNC:20244]	-3.86807	-2.12801	-3.01757	-2.59436	-1.69668	-1.24548	-1.36866	-1.12253
STIL	1	47250139	47314147	-	0	STIL	ENSG00000123473	SCL/TAL1 interrupting locus [Source:HGNC Symbol;Acc:HGNC:10879]	2.61217	3.57009	4.28486	3.75655	3.96342	4.05419	4.06652	3.17269
CMPK1	1	47333797	47378839	+	1.57673e-08	CMPK1	ENSG00000162368	cytidine monophosphate (UMP-CMP) kinase 1, cytosolic [Source:HGNC Symbol;Acc:HGNC:18170]	3.62305	4.28226	3.92063	3.86012	4.23073	4.22862	4.4266	3.54897
FOXE3	1	47416072	47418052	+	0.0189012	FOXE3	ENSG00000186790	forkhead box E3 [Source:HGNC Symbol;Acc:HGNC:3808]	-1.81776	-1.83271	-3.91116	-2.03267	-4.54109	-3.54741	-4.18609	-4.09174
TRABD2B	1	47760528	47996895	-	6.0512e-05	TRABD2B	ENSG00000269113	TraB domain containing 2B [Source:HGNC Symbol;Acc:HGNC:44200]	0.281518	-0.53126	-0.259467	0.0770223	0.113865	0.374725	-1.08675	0.521927
SLC5A9	1	48222685	48248644	+	0.0032237	SLC5A9	ENSG00000117834	solute carrier family 5 (sodium/sugar cotransporter), member 9 [Source:HGNC Symbol;Acc:HGNC:22146]	-2.9522	-3.02921	-2.4262	-2.96998	-3.32799	-3.4748	-6.11956	-0.475194
AGBL4	1	48532855	50023913	-	7.36109e-06	AGBL4	ENSG00000186094	ATP/GTP binding protein-like 4 [Source:HGNC Symbol;Acc:HGNC:25892]	-4.46729	-4.12544	-3.69306	-3.49518	-2.5928	-1.9258	-1.91224	-6.70425
BEND5	1	48727523	48776918	-	3.3817e-16	BEND5	ENSG00000162373	BEN domain containing 5 [Source:HGNC Symbol;Acc:HGNC:25668]	1.74075	-1.02308	-1.64203	-2.03266	-0.348027	-0.35835	-0.853175	3.67982
ELAVL4	1	50048014	50203786	+	2.1597e-07	ELAVL4	ENSG00000162374	ELAV like neuron-specific RNA binding protein 4 [Source:HGNC Symbol;Acc:HGNC:3315]	-1.82646	-6.23988	-6.753	-6.62128	-6.7026	-6.30541	-6.64393	-5.39757
DMRTA2	1	50417550	50423500	-	1.73266e-17	DMRTA2	ENSG00000142700	DMRT-like family A2 [Source:HGNC Symbol;Acc:HGNC:13908]	1.45602	-0.497755	-3.57114	-1.3352	-2.43319	-1.28511	-1.21757	-1.79356
FAF1	1	50439478	50960263	-	5.02034e-15	FAF1	ENSG00000185104	Fas (TNFRSF6) associated factor 1 [Source:HGNC Symbol;Acc:HGNC:3578]	3.22374	3.68142	3.72405	3.67561	3.80763	3.69437	4.03822	3.37006
TTC39A	1	51287258	51345116	-	3.82196e-07	TTC39A	ENSG00000085831	tetratricopeptide repeat domain 39A [Source:HGNC Symbol;Acc:HGNC:18657]	-1.09167	0.349004	-2.57481	-1.75753	-2.86201	-3.06397	-3.12851	-0.637387
EPS15	1	51354263	51519328	-	9.76088e-11	EPS15	ENSG00000085832	epidermal growth factor receptor pathway substrate 15 [Source:HGNC Symbol;Acc:HGNC:3419]	2.87324	3.30404	3.29851	3.02017	3.57015	3.56191	3.70627	3.46508
OSBPL9	1	51577179	51798427	+	0.000264197	OSBPL9	ENSG00000117859	oxysterol binding protein-like 9 [Source:HGNC Symbol;Acc:HGNC:16386]	3.74534	3.70401	3.38721	3.40808	3.22204	2.97342	3.37211	3.98699
NRD1	1	51789191	51878937	-	6.01058e-14	NRD1	ENSG00000078618	nardilysin (N-arginine dibasic convertase) [Source:HGNC Symbol;Acc:HGNC:7995]	4.5119	4.79206	4.98272	4.82696	5.13316	4.9518	5.34522	4.62897
TXNDC12	1	52020131	52056171	-	2.1e-44	TXNDC12	ENSG00000117862	thioredoxin domain containing 12 (endoplasmic reticulum) [Source:HGNC Symbol;Acc:HGNC:24626]	4.16465	4.94611	4.95841	4.78686	5.30977	5.22299	5.74113	4.42213
KTI12	1	52032103	52033816	-	2.201e-42	KTI12	ENSG00000198841	KTI12 homolog, chromatin associated (S. cerevisiae) [Source:HGNC Symbol;Acc:HGNC:25160]	3.19581	4.34983	4.42943	4.39613	5.21827	5.43825	5.48802	2.64693
BTF3L4	1	52056125	52090716	+	5.81722e-07	BTF3L4	ENSG00000134717	basic transcription factor 3-like 4 [Source:HGNC Symbol;Acc:HGNC:30547]	3.37249	4.04099	3.87006	3.89226	3.79998	3.77642	3.98312	3.95507
ZFYVE9	1	52142094	52346686	+	3.05507e-32	ZFYVE9	ENSG00000157077	zinc finger, FYVE domain containing 9 [Source:HGNC Symbol;Acc:HGNC:6775]	2.89171	3.3514	3.51266	3.25872	4.06969	4.13705	4.258	3.07483
CC2D1B	1	52350593	52366193	-	2.1923e-05	CC2D1B	ENSG00000154222	coiled-coil and C2 domain containing 1B [Source:HGNC Symbol;Acc:HGNC:29386]	2.57782	2.67085	2.51235	2.74675	2.17403	2.34437	2.06265	1.56392
ORC1	1	52372829	52404459	-	5.58497e-17	ORC1	ENSG00000085840	origin recognition complex, subunit 1 [Source:HGNC Symbol;Acc:HGNC:8487]	3.67319	3.97317	4.48859	4.19231	4.57639	4.49218	4.75528	4.25844
ZCCHC11	1	52408282	52553487	-	1.49992e-06	ZCCHC11	ENSG00000134744	zinc finger, CCHC domain containing 11 [Source:HGNC Symbol;Acc:HGNC:28981]	2.53994	1.89785	2.15933	2.13018	2.18319	2.13175	1.83118	2.64159
GPX7	1	52602372	52609051	+	0.000572078	GPX7	ENSG00000116157	glutathione peroxidase 7 [Source:HGNC Symbol;Acc:HGNC:4559]	2.60112	1.84747	2.10003	1.98832	1.81659	1.64563	1.81051	3.90891
COA7	1	52684451	52698366	-	0	COA7	ENSG00000162377	cytochrome c oxidase assembly factor 7 (putative) [Source:HGNC Symbol;Acc:HGNC:25716]	2.96233	3.69607	4.25374	3.98112	4.55196	4.80506	4.76244	3.1817
ZYG11A	1	52842511	52894998	+	8.50267e-38	ZYG11A	ENSG00000203995	zyg-11 family member A, cell cycle regulator [Source:HGNC Symbol;Acc:HGNC:32058]	0.521446	3.4073	3.94701	3.78727	4.48542	4.62211	4.70702	-1.94487
ECHDC2	1	52895910	52921774	-	0.000125766	ECHDC2	ENSG00000121310	enoyl CoA hydratase domain containing 2 [Source:HGNC Symbol;Acc:HGNC:23408]	0.403569	2.46429	2.30434	2.74496	2.68096	3.02388	2.11019	1.51702
SCP2	1	52927229	53051703	+	2.13853e-08	SCP2	ENSG00000116171	sterol carrier protein 2 [Source:HGNC Symbol;Acc:HGNC:10606]	1.89322	2.80802	2.5724	2.54959	2.60483	2.48808	2.77446	2.51838
LRP8	1	53245539	53328054	-	0.00142905	LRP8	ENSG00000157193	low density lipoprotein receptor-related protein 8, apolipoprotein e receptor [Source:HGNC Symbol;Acc:HGNC:6700]	1.96951	0.932581	2.08101	1.12635	1.72798	1.72949	1.41985	3.18714
DMRTB1	1	53459399	53467488	+	2.152e-08	DMRTB1	ENSG00000143006	DMRT-like family B with proline-rich C- terminal, 1 [Source:HGNC Symbol;Acc:HGNC:13913]	-5.33269	-4.39605	-1.71391	-2.40103	0.290621	0.827037	-0.0677369	-5.77604
NDC1	1	53765460	53838860	-	3.31308e-13	NDC1	ENSG00000058804	NDC1 transmembrane nucleoporin [Source:HGNC Symbol;Acc:HGNC:25525]	3.83392	4.27446	4.69598	4.24501	4.72503	4.72493	4.99426	4.67188
HSPB11	1	53916574	53945929	-	0.000476244	HSPB11	ENSG00000081870	heat shock protein family B (small), member 11 [Source:HGNC Symbol;Acc:HGNC:25019]	2.28016	1.99162	1.54878	1.65847	1.18822	1.23522	1.59269	2.70146
LRRC42	1	53946077	53968168	+	5.25994e-16	LRRC42	ENSG00000116212	leucine rich repeat containing 42 [Source:HGNC Symbol;Acc:HGNC:28792]	4.27514	3.89127	3.31133	3.21595	3.08693	3.21504	3.27962	4.57752
TMEM59	1	54031663	54053504	-	3.70486e-05	TMEM59	ENSG00000116209	transmembrane protein 59 [Source:HGNC Symbol;Acc:HGNC:1239]	3.05898	3.66845	3.32856	3.39505	3.27255	3.26298	3.67713	3.68989
TCEANC2	1	54053601	54099743	+	1.23407e-19	TCEANC2	ENSG00000116205	transcription elongation factor A (SII) N- terminal and central domain containing 2 [Source:HGNC Symbol;Acc:HGNC:26494]	1.34175	1.13686	1.58362	1.0717	2.34535	2.14033	2.68355	2.01885
CYB5RL	1	54174419	54196404	-	2.69664e-05	CYB5RL	ENSG00000215883	cytochrome b5 reductase-like [Source:HGNC Symbol;Acc:HGNC:32220]	1.35868	0.435643	0.766851	0.635891	0.292169	0.0586005	0.123707	1.93878
MRPL37	1	54200167	54225464	+	5.75527e-07	MRPL37	ENSG00000116221	mitochondrial ribosomal protein L37 [Source:HGNC Symbol;Acc:HGNC:14034]	4.79782	5.32918	5.22986	5.1788	5.03069	4.90562	5.29899	5.06365
SSBP3	1	54225433	54413479	-	0	SSBP3	ENSG00000157216	single stranded DNA binding protein 3 [Source:HGNC Symbol;Acc:HGNC:15674]	4.71235	4.11491	3.71936	4.00415	3.10348	3.19287	2.74979	4.27765
SSBP3-AS1	1	54236440	54239063	+	1.13327e-09	SSBP3-AS1	ENSG00000198711	SSBP3 antisense RNA 1 [Source:HGNC Symbol;Acc:HGNC:32328]	-0.356335	-1.82562	-2.04758	-1.69914	-2.30108	-1.4333	-4.39664	-1.3145
ACOT11	1	54548228	54639192	+	5.09887e-19	ACOT11	ENSG00000162390	acyl-CoA thioesterase 11 [Source:HGNC Symbol;Acc:HGNC:18156]	-2.28439	0.319377	-0.517356	-0.249358	2.51883	2.27501	3.11418	-0.85286
FAM151A	1	54609182	54623556	-	4.66284e-08	FAM151A	ENSG00000162391	family with sequence similarity 151, member A [Source:HGNC Symbol;Acc:HGNC:25032]	-0.181469	2.68075	0.645276	1.55812	5.4395	5.27485	5.99947	-0.711283
TTC4	1	54715822	54742657	+	1.69361e-09	TTC4	ENSG00000243725	tetratricopeptide repeat domain 4 [Source:HGNC Symbol;Acc:HGNC:12394]	3.34012	3.45529	3.67895	3.31203	3.65964	3.57876	4.10398	3.54359
PARS2	1	54756898	54764514	-	1.33648e-08	PARS2	ENSG00000162396	prolyl-tRNA synthetase 2, mitochondrial (putative) [Source:HGNC Symbol;Acc:HGNC:30563]	2.07525	2.78494	2.90557	2.58497	3.07175	2.887	3.14307	2.49571
TTC22	1	54779712	54801267	-	2.82275e-20	TTC22	ENSG00000006555	tetratricopeptide repeat domain 22 [Source:HGNC Symbol;Acc:HGNC:26067]	-3.63095	-1.83994	-3.58003	-3.18648	-0.286698	-0.816282	0.444107	-3.33811
DHCR24	1	54849633	54887218	-	5.69964e-13	DHCR24	ENSG00000116133	24-dehydrocholesterol reductase [Source:HGNC Symbol;Acc:HGNC:2859]	6.39188	6.98017	6.67359	6.55615	5.96197	6.04672	5.64919	6.38649
PCSK9	1	55039548	55064852	+	1.86914e-12	PCSK9	ENSG00000169174	proprotein convertase subtilisin/kexin type 9 [Source:HGNC Symbol;Acc:HGNC:20001]	2.59708	3.04375	3.3712	3.23319	2.39941	2.91706	1.1486	4.528
USP24	1	55066359	55215113	-	5.68237e-05	USP24	ENSG00000162402	ubiquitin specific peptidase 24 [Source:HGNC Symbol;Acc:HGNC:12623]	2.99711	2.42076	2.42354	2.31466	2.78216	2.81696	2.52818	2.93935
PPAP2B	1	56494747	56579568	-	0	PPAP2B	ENSG00000162407	phosphatidic acid phosphatase type 2B [Source:HGNC Symbol;Acc:HGNC:9229]	4.02938	3.43701	2.23979	2.81487	1.76528	1.90802	0.92092	3.23152
PRKAA2	1	56645322	56715335	+	1.01023e-23	PRKAA2	ENSG00000162409	protein kinase, AMP-activated, alpha 2 catalytic subunit [Source:HGNC Symbol;Acc:HGNC:9377]	0.40208	-4.02897	-5.53452	-6.64846	-3.76701	-3.40741	-7.96742	1.82891
OMA1	1	58467927	58546802	-	1.17262e-24	OMA1	ENSG00000162600	OMA1 zinc metallopeptidase [Source:HGNC Symbol;Acc:HGNC:29661]	0.753881	1.73446	2.22424	1.73269	2.37355	1.94613	2.68675	1.65263
TACSTD2	1	58575423	58577773	-	3.36107e-29	TACSTD2	ENSG00000184292	tumor-associated calcium signal transducer 2 [Source:HGNC Symbol;Acc:HGNC:11530]	-2.76926	-0.774459	-0.179134	-1.19853	1.88597	2.17995	1.91153	-4.91777
MYSM1	1	58654739	58700092	-	1.10461e-29	MYSM1	ENSG00000162601	Myb-like, SWIRM and MPN domains 1 [Source:HGNC Symbol;Acc:HGNC:29401]	2.74998	3.41798	4.39255	3.99321	4.7918	4.40296	4.64378	2.74942
JUN	1	58780788	58784327	-	0.0016774	JUN	ENSG00000177606	jun proto-oncogene [Source:HGNC Symbol;Acc:HGNC:6204]	4.66015	4.60904	3.46496	4.33619	4.07456	4.07478	4.2693	4.29619
TM2D1	1	61681046	61725423	-	0.00112983	TM2D1	ENSG00000162604	TM2 domain containing 1 [Source:HGNC Symbol;Acc:HGNC:24142]	0.780336	1.27116	1.31751	1.27973	1.31181	1.18327	1.53549	1.38938
INADL	1	61742477	62163920	+	5.88929e-10	INADL	ENSG00000132849	InaD-like (Drosophila) [Source:HGNC Symbol;Acc:HGNC:28881]	1.60631	3.31168	3.22167	2.92569	2.90051	2.86832	3.07311	1.26522
L1TD1	1	62194831	62212328	+	8.8018e-29	L1TD1	ENSG00000240563	LINE-1 type transposase domain containing 1 [Source:HGNC Symbol;Acc:HGNC:25595]	2.15652	5.10529	5.7128	5.56297	5.58126	5.58758	5.54747	4.42115
KANK4	1	62236979	62319414	-	0.000264112	KANK4	ENSG00000132854	KN motif and ankyrin repeat domains 4 [Source:HGNC Symbol;Acc:HGNC:27263]	0.592559	2.72567	1.79357	2.35258	0.115318	0.70123	-0.55799	-3.96234
USP1	1	62436297	62451804	+	0.00105152	USP1	ENSG00000162607	ubiquitin specific peptidase 1 [Source:HGNC Symbol;Acc:HGNC:12607]	4.10894	4.32881	4.68804	4.38116	4.57591	4.57759	4.74726	4.41864
DOCK7	1	62454728	62688368	-	3.77849e-11	DOCK7	ENSG00000116641	dedicator of cytokinesis 7 [Source:HGNC Symbol;Acc:HGNC:19190]	2.89154	2.59906	2.45038	2.38533	2.5235	2.38084	2.02288	3.01351
ATG4C	1	62784135	62865513	+	5.07401e-08	ATG4C	ENSG00000125703	autophagy related 4C, cysteine peptidase [Source:HGNC Symbol;Acc:HGNC:16040]	1.59587	1.96229	2.41892	1.57392	2.67836	2.25027	2.89565	2.92113
FOXD3	1	63323041	63325126	+	1.93342e-07	FOXD3	ENSG00000187140	forkhead box D3 [Source:HGNC Symbol;Acc:HGNC:3804]	0.315369	2.62537	2.23995	3.19339	-0.104225	0.715911	-2.20798	1.34318
ALG6	1	63367590	63438562	+	0.00154107	ALG6	ENSG00000088035	ALG6, alpha-1,3-glucosyltransferase [Source:HGNC Symbol;Acc:HGNC:23157]	1.96905	2.62148	2.67262	2.45565	2.3366	2.17505	2.63493	2.86017
ITGB3BP	1	63440773	63523215	-	0.00898216	ITGB3BP	ENSG00000142856	integrin beta 3 binding protein (beta3- endonexin) [Source:HGNC Symbol;Acc:HGNC:6157]	2.94349	3.13968	3.20012	2.83903	3.22883	3.03006	3.55769	3.93807
EFCAB7	1	63523390	63572693	+	0.044115	EFCAB7	ENSG00000203965	EF-hand calcium binding domain 7 [Source:HGNC Symbol;Acc:HGNC:29379]	0.733561	0.433802	-0.314071	-0.332601	-0.243599	-0.40987	0.156477	1.44061
PGM1	1	63593276	63660245	+	0	PGM1	ENSG00000079739	phosphoglucomutase 1 [Source:HGNC Symbol;Acc:HGNC:8905]	3.7379	3.8031	3.72354	3.56619	2.55658	2.51325	0.987356	5.35416
ROR1	1	63774022	64181498	+	0	ROR1	ENSG00000185483	receptor tyrosine kinase-like orphan receptor 1 [Source:HGNC Symbol;Acc:HGNC:10256]	2.87632	-0.112722	-1.35539	-0.988984	-1.0251	-0.428176	-5.72515	4.23858
CACHD1	1	64470792	64693058	+	0	CACHD1	ENSG00000158966	cache domain containing 1 [Source:HGNC Symbol;Acc:HGNC:29314]	4.46766	3.0001	3.12029	2.61991	2.59519	2.82465	2.08462	5.04006
RAVER2	1	64745095	64833232	+	7.83653e-36	RAVER2	ENSG00000162437	ribonucleoprotein, PTB-binding 2 [Source:HGNC Symbol;Acc:HGNC:25577]	2.45525	0.359138	0.452556	-0.18886	0.103808	0.0768294	-0.0283418	3.08158
JAK1	1	64833229	64966504	-	4.39173e-09	JAK1	ENSG00000162434	Janus kinase 1 [Source:HGNC Symbol;Acc:HGNC:6190]	2.95199	3.61805	3.17162	3.11953	3.76175	3.71198	4.0078	2.11593
AK4	1	65147549	65232145	+	7.71448e-37	AK4	ENSG00000162433	adenylate kinase 4 [Source:HGNC Symbol;Acc:HGNC:363]	2.39767	4.25553	4.66847	4.51211	4.71765	4.84448	5.06023	4.3584
DNAJC6	1	65254462	65415869	+	5.34e-43	DNAJC6	ENSG00000116675	DnaJ (Hsp40) homolog, subfamily C, member 6 [Source:HGNC Symbol;Acc:HGNC:15469]	1.0229	0.260242	-0.731252	-0.146191	-0.821356	-0.564575	-2.18489	1.19196
LEPROT	1	65420587	65436007	+	9.67825e-16	LEPROT	ENSG00000213625	leptin receptor overlapping transcript [Source:HGNC Symbol;Acc:HGNC:29477]	3.35594	3.26532	2.65873	2.99161	2.44455	2.33865	2.40456	3.15932
LEPR	1	65420652	65641559	+	1.13936e-08	LEPR	ENSG00000116678	leptin receptor [Source:HGNC Symbol;Acc:HGNC:6554]	-0.57288	-1.76275	-1.82868	-1.88166	-1.8936	-2.93404	-2.17069	0.198098
PDE4B	1	65792514	66374579	+	3.68522e-12	PDE4B	ENSG00000184588	phosphodiesterase 4B, cAMP-specific [Source:HGNC Symbol;Acc:HGNC:8781]	-1.1966	-1.96173	-1.55141	-1.07845	-4.68491	-3.75519	-7.42621	-1.6079
TCTEX1D1	1	66752460	66778787	+	0.0473524	TCTEX1D1	ENSG00000152760	Tctex1 domain containing 1 [Source:HGNC Symbol;Acc:HGNC:26882]	-3.77018	-5.38918	-5.5183	-5.43725	-5.90257	-5.93236	-5.79323	-0.780468
WDR78	1	66812885	66924887	-	3.37633e-09	WDR78	ENSG00000152763	WD repeat domain 78 [Source:HGNC Symbol;Acc:HGNC:26252]	-1.14518	-2.52387	-3.05975	-3.46978	-3.54052	-5.47506	-4.04444	-0.838891
SLC35D1	1	66999332	67054099	-	4.52497e-08	SLC35D1	ENSG00000116704	solute carrier family 35 (UDP-GlcA/UDP- GalNAc transporter), member D1 [Source:HGNC Symbol;Acc:HGNC:20800]	1.56467	1.19641	1.47317	1.43733	1.2539	1.52177	0.729871	0.759432
IL12RB2	1	67307364	67396900	+	0.0112979	IL12RB2	ENSG00000081985	interleukin 12 receptor, beta 2 [Source:HGNC Symbol;Acc:HGNC:5972]	-2.91523	-2.83443	-4.76099	-2.67694	-4.5859	-3.52707	-5.08658	-0.270463
SERBP1	1	67407810	67430415	-	7.01192e-08	SERBP1	ENSG00000142864	SERPINE1 mRNA binding protein 1 [Source:HGNC Symbol;Acc:HGNC:17860]	5.31684	5.62243	5.72129	5.50949	5.74964	5.65646	5.98639	5.90887
GADD45A	1	67685061	67688338	+	1.97487e-12	GADD45A	ENSG00000116717	growth arrest and DNA-damage-inducible, alpha [Source:HGNC Symbol;Acc:HGNC:4095]	5.11235	4.69235	3.15438	4.04308	3.84841	3.67243	3.69602	3.38261
GNG12-AS1	1	67832303	68202987	+	2.52491e-21	GNG12-AS1	ENSG00000232284	GNG12 antisense RNA 1 [Source:HGNC Symbol;Acc:HGNC:43938]	0.392468	-1.32958	-1.82171	-1.68647	-2.64256	-3.37153	-4.1076	-1.86686
DIRAS3	1	68045962	68051631	-	2.12196e-06	DIRAS3	ENSG00000162595	DIRAS family, GTP-binding RAS-like 3 [Source:HGNC Symbol;Acc:HGNC:687]	-0.279555	-1.7762	-1.62601	-0.909331	-2.2038	-2.11842	-4.73578	-2.62777
WLS	1	68098473	68233120	-	0	WLS	ENSG00000116729	wntless Wnt ligand secretion mediator [Source:HGNC Symbol;Acc:HGNC:30238]	6.13093	4.66379	4.16029	4.2004	3.07748	3.0316	1.68701	4.68632
RPE65	1	68428822	68449959	-	0.00591456	RPE65	ENSG00000116745	retinal pigment epithelium-specific protein 65kDa [Source:HGNC Symbol;Acc:HGNC:10294]	-3.37954	-3.42551	-2.28338	-2.65378	-4.25261	-3.62939	-6.17656	-5.59687
LRRC7	1	69568398	70123488	+	0.0134856	LRRC7	ENSG00000033122	leucine rich repeat containing 7 [Source:HGNC Symbol;Acc:HGNC:18531]	-5.41546	-6.46144	-7.55356	-7.47251	-7.93783	-7.96761	-7.82848	-3.92155
ANKRD13C	1	70260588	70354734	-	2.55603e-07	ANKRD13C	ENSG00000118454	ankyrin repeat domain 13C [Source:HGNC Symbol;Acc:HGNC:25374]	2.60832	3.03747	3.38753	3.1917	3.38964	3.31868	3.47711	2.69597
HHLA3	1	70354805	70385339	+	0.00655628	HHLA3	ENSG00000197568	HERV-H LTR-associating 3 [Source:HGNC Symbol;Acc:HGNC:4906]	2.39518	2.35968	1.64912	1.93826	1.47822	0.851854	1.74988	3.24792
CTH	1	70411218	70439851	+	0	CTH	ENSG00000116761	cystathionine gamma-lyase [Source:HGNC Symbol;Acc:HGNC:2501]	2.15593	3.32621	3.47345	3.29896	4.41773	4.16983	5.10004	2.59969
NEGR1	1	71395940	72282734	-	0.000408719	NEGR1	ENSG00000172260	neuronal growth regulator 1 [Source:HGNC Symbol;Acc:HGNC:17302]	-5.02023	-5.89469	-8.11757	-7.70319	-8.50184	-7.85899	-8.49384	-1.40838
TNNI3K	1	74235401	74544424	+	0.00929857	TNNI3K	ENSG00000116783	TNNI3 interacting kinase [Source:HGNC Symbol;Acc:HGNC:19661]	-3.44668	-6.17896	-6.35875	-5.84303	-6.16403	-6.38881	-6.53234	-1.98106
ERICH3	1	74568111	74673738	-	0.0295842	ERICH3	ENSG00000178965	glutamate-rich 3 [Source:HGNC Symbol;Acc:HGNC:25346]	-5.15772	-7.274	-7.4538	-7.32208	-7.83806	-6.54807	-7.67805	-7.06135
CRYZ	1	74705482	74733408	-	0.0141629	CRYZ	ENSG00000116791	crystallin, zeta (quinone reductase) [Source:HGNC Symbol;Acc:HGNC:2419]	2.49552	2.66779	2.49227	2.39295	2.83388	2.46251	3.17868	3.26837
TYW3	1	74733152	74766674	+	7.22901e-15	TYW3	ENSG00000162623	tRNA-yW synthesizing protein 3 homolog (S. cerevisiae) [Source:HGNC Symbol;Acc:HGNC:24757]	1.41679	2.01622	2.22472	2.18474	2.94726	3.03342	3.28028	2.12341
LHX8	1	75128434	75161533	+	4.45824e-18	LHX8	ENSG00000162624	LIM homeobox 8 [Source:HGNC Symbol;Acc:HGNC:28838]	-2.59578	-1.85507	-3.68704	-2.65666	1.4995	1.90085	1.70944	-2.28331
SLC44A5	1	75202131	75611116	-	3.63313e-14	SLC44A5	ENSG00000137968	solute carrier family 44, member 5 [Source:HGNC Symbol;Acc:HGNC:28524]	0.0438172	-0.397305	-0.836339	-0.332651	-0.690686	-1.20364	-2.11989	-0.370418
ACADM	1	75724347	75763679	+	0.00594689	ACADM	ENSG00000117054	acyl-CoA dehydrogenase, C-4 to C-12 straight chain [Source:HGNC Symbol;Acc:HGNC:89]	3.54891	4.16429	4.30383	4.07773	3.97197	3.84414	4.10401	4.18526
RABGGTB	1	75786201	75795079	+	1.44436e-08	RABGGTB	ENSG00000137955	Rab geranylgeranyltransferase, beta subunit [Source:HGNC Symbol;Acc:HGNC:9796]	4.60854	5.13701	5.14289	5.13133	5.15096	5.03343	5.35807	4.49982
MSH4	1	75796882	75913238	+	0.0103933	MSH4	ENSG00000057468	mutS homolog 4 [Source:HGNC Symbol;Acc:HGNC:7327]	-3.17469	-2.69235	-2.33137	-1.80967	-2.85278	-2.49473	-6.06536	-6.11533
ST6GALNAC3	1	76074719	76634601	+	0.0116329	ST6GALNAC3	ENSG00000184005	ST6 (alpha-N-acetyl-neuraminyl-2,3-beta- galactosyl-1,3)-N-acetylgalactosaminide alpha-2,6- sialyltransferase 3 [Source:HGNC Symbol;Acc:HGNC:19343]	1.40541	1.45799	0.924898	1.49603	1.70988	1.6179	2.02935	2.58234
ST6GALNAC5	1	76867441	77065711	+	1.85482e-22	ST6GALNAC5	ENSG00000117069	ST6 (alpha-N-acetyl-neuraminyl-2,3-beta- galactosyl-1,3)-N-acetylgalactosaminide alpha-2,6- sialyltransferase 5 [Source:HGNC Symbol;Acc:HGNC:19342]	0.820265	-0.987754	-1.26165	-0.827137	-0.839515	-1.2444	-2.40534	2.51087
PIGK	1	77088990	77219430	-	0.000681984	PIGK	ENSG00000142892	phosphatidylinositol glycan anchor biosynthesis, class K [Source:HGNC Symbol;Acc:HGNC:8965]	1.75615	2.1363	2.2185	2.02015	2.03725	1.91635	2.44618	2.12794
AK5	1	77282051	77559969	+	1.18396e-24	AK5	ENSG00000154027	adenylate kinase 5 [Source:HGNC Symbol;Acc:HGNC:365]	-4.86365	-5.68147	-5.33891	-5.59119	0.00328763	-0.0124454	0.639076	-1.22311
ZZZ3	1	77564500	77683419	-	0.0131241	ZZZ3	ENSG00000036549	zinc finger, ZZ-type containing 3 [Source:HGNC Symbol;Acc:HGNC:24523]	3.24538	3.42361	3.38217	3.38463	3.5969	3.72195	3.76048	3.35965
FAM73A	1	77779624	77879539	+	1.68095e-24	FAM73A	ENSG00000180488	family with sequence similarity 73, member A [Source:HGNC Symbol;Acc:HGNC:24741]	1.05978	1.62563	1.65245	1.52641	2.45257	2.4138	2.53807	0.975063
NEXN-AS1	1	77881348	77889539	-	5.64278e-05	NEXN-AS1	ENSG00000235927	NEXN antisense RNA 1 [Source:HGNC Symbol;Acc:HGNC:31983]	-1.06119	-1.8879	-2.39387	-1.31382	-2.7625	-2.98345	-3.33946	-1.33429
NEXN	1	77888513	77943895	+	8.02098e-19	NEXN	ENSG00000162614	nexilin (F actin binding protein) [Source:HGNC Symbol;Acc:HGNC:29557]	2.51914	1.77272	1.45131	1.64775	0.249422	0.432736	-0.422809	1.13899
FUBP1	1	77948405	77979110	-	0.0150382	FUBP1	ENSG00000162613	far upstream element (FUSE) binding protein 1 [Source:HGNC Symbol;Acc:HGNC:4004]	4.75773	4.06939	4.15595	4.19056	4.24836	4.43427	4.49084	4.7849
DNAJB4	1	77980184	78017964	+	3.25905e-25	DNAJB4	ENSG00000162616	DnaJ (Hsp40) homolog, subfamily B, member 4 [Source:HGNC Symbol;Acc:HGNC:14886]	2.43483	3.12745	3.21614	2.91316	3.85857	4.2242	4.24368	3.05013
GIPC2	1	78045902	78138449	+	1.84908e-36	GIPC2	ENSG00000137960	GIPC PDZ domain containing family, member 2 [Source:HGNC Symbol;Acc:HGNC:18177]	-2.19628	0.989928	0.22496	0.333121	1.41794	1.76949	1.93345	-5.77255
LPHN2	1	81306166	81992423	+	0	LPHN2	ENSG00000117114	latrophilin 2 [Source:HGNC Symbol;Acc:HGNC:18582]	4.7305	3.93396	4.01333	3.92303	3.13402	3.50698	2.7877	5.168
TTLL7	1	83865028	83999150	-	1.02359e-23	TTLL7	ENSG00000137941	tubulin tyrosine ligase-like family, member 7 [Source:HGNC Symbol;Acc:HGNC:26242]	0.355144	-3.20599	-3.11228	-3.30875	-3.24673	-2.37644	-3.87092	1.11902
PRKACB	1	84078062	84238498	+	6.82463e-28	PRKACB	ENSG00000142875	protein kinase, cAMP-dependent, catalytic, beta [Source:HGNC Symbol;Acc:HGNC:9381]	2.5123	0.339962	0.782228	-0.00307279	0.653695	0.697488	0.212688	2.7055
RPF1	1	84479259	84497790	+	8.64657e-08	RPF1	ENSG00000117133	ribosome production factor 1 homolog (S. cerevisiae) [Source:HGNC Symbol;Acc:HGNC:30350]	3.70563	4.12286	4.04096	3.9766	3.92537	3.93112	4.41987	4.20849
GNG5	1	84498325	84506565	-	0.0160665	GNG5	ENSG00000174021	guanine nucleotide binding protein (G protein), gamma 5 [Source:HGNC Symbol;Acc:HGNC:4408]	5.29016	5.37899	5.15575	5.27443	4.66691	4.60132	5.07482	5.19275
LINC01555	1	84628230	84635020	-	0.0025028	LINC01555	ENSG00000180869	long intergenic non-protein coding RNA 1555 [Source:HGNC Symbol;Acc:HGNC:26647]	-3.32857	-2.76641	-4.27765	-2.64865	-6.27792	-5.68573	-6.32058	-6.37054
LPAR3	1	84811602	84893213	-	4.59232e-08	LPAR3	ENSG00000171517	lysophosphatidic acid receptor 3 [Source:HGNC Symbol;Acc:HGNC:14298]	-1.68968	-2.44417	-1.15579	-2.43307	-0.848905	-0.500687	0.194254	0.117631
MCOLN3	1	85018082	85048470	-	0.00263135	MCOLN3	ENSG00000055732	mucolipin 3 [Source:HGNC Symbol;Acc:HGNC:13358]	-1.9447	-2.41858	-2.01455	-2.51542	-0.505189	-0.00686818	-0.602462	-3.50339
SYDE2	1	85156873	85201046	-	6.93163e-13	SYDE2	ENSG00000097096	synapse defective 1, Rho GTPase, homolog 2 (C. elegans) [Source:HGNC Symbol;Acc:HGNC:25841]	1.4109	-0.238488	0.70496	0.161039	0.819008	0.612268	0.0665406	0.597347
BCL10	1	85266248	85277090	-	3.82381e-10	BCL10	ENSG00000142867	B-cell CLL/lymphoma 10 [Source:HGNC Symbol;Acc:HGNC:989]	2.76113	3.20242	3.14739	3.02356	3.29603	3.59434	3.61632	2.97763
DDAH1	1	85318481	85578363	-	0	DDAH1	ENSG00000153904	dimethylarginine dimethylaminohydrolase 1 [Source:HGNC Symbol;Acc:HGNC:2715]	3.31871	0.876582	0.980229	0.173314	1.07004	0.961803	0.693812	3.12897
CYR61	1	85580761	85583962	+	0	CYR61	ENSG00000142871	cysteine-rich, angiogenic inducer, 61 [Source:HGNC Symbol;Acc:HGNC:2654]	5.73675	3.95551	3.7714	3.51977	3.4843	3.17608	3.06487	4.07103
ZNHIT6	1	85649423	85708433	-	3.70119e-07	ZNHIT6	ENSG00000117174	zinc finger, HIT-type containing 6 [Source:HGNC Symbol;Acc:HGNC:26089]	1.86803	1.9982	2.19063	2.03984	2.23345	2.48908	2.55419	1.53922
ODF2L	1	86346824	86396342	-	4.77168e-05	ODF2L	ENSG00000122417	outer dense fiber of sperm tails 2-like [Source:HGNC Symbol;Acc:HGNC:29225]	0.714391	0.373963	0.384031	0.657794	0.136064	-0.0408332	-0.393425	1.05845
CLCA2	1	86424086	86456558	+	0.0212028	CLCA2	ENSG00000137975	chloride channel accessory 2 [Source:HGNC Symbol;Acc:HGNC:2016]	-4.50933	-3.40951	-6.52657	-6.01085	-5.94785	-5.25433	-6.8015	-6.85146
SH3GLB1	1	86704570	86748184	+	6.90608e-32	SH3GLB1	ENSG00000097033	SH3-domain GRB2-like endophilin B1 [Source:HGNC Symbol;Acc:HGNC:10833]	3.56596	3.40299	2.957	3.05052	2.51262	2.75518	2.30896	3.26336
2015-09-01	1	86862445	86914424	-	3.90514e-12	2015-09-01	ENSG00000183291	15 kDa selenoprotein isoform 1 precursor [Source:RefSeq peptide;Acc:NP_004252]	4.78443	5.46074	5.45253	5.19581	5.3974	5.33891	5.75634	5.17162
HS2ST1	1	86914648	87109998	+	0.00144018	HS2ST1	ENSG00000153936	heparan sulfate 2-O-sulfotransferase 1 [Source:HGNC Symbol;Acc:HGNC:5193]	3.36717	3.40404	2.94005	3.06732	2.9889	3.16425	2.95114	2.88638
RP5-1052I5.2	1	86993009	87169204	+	0.000864587	RP5-1052I5.2	ENSG00000267561	Heparan sulfate 2-O-sulfotransferase 1 {ECO:0000313|Ensembl:ENSP00000467253} [Source:UniProtKB/TrEMBL;Acc:K7EP71]	2.68703	2.56764	2.23406	2.33276	2.14676	2.42054	2.16095	2.09543
LMO4	1	87328468	87348923	+	4.60322e-08	LMO4	ENSG00000143013	LIM domain only 4 [Source:HGNC Symbol;Acc:HGNC:6644]	2.5704	2.83524	2.88072	2.93129	3.26661	3.3655	3.23983	3.01434
PKN2-AS1	1	88537513	88685204	-	0.0404518	PKN2-AS1	ENSG00000237505	PKN2 antisense RNA 1 [Source:HGNC Symbol;Acc:HGNC:50597]	-4.61465	-6.23365	-6.36277	-6.28172	-6.69637	-6.77683	-6.6377	-2.19719
PKN2	1	88684222	88836255	+	2.73522e-05	PKN2	ENSG00000065243	protein kinase N2 [Source:HGNC Symbol;Acc:HGNC:9406]	2.79719	3.30744	3.08813	3.22928	3.77143	3.71991	3.57903	2.9087
GTF2B	1	88852932	88891618	-	6.51341e-08	GTF2B	ENSG00000137947	general transcription factor IIB [Source:HGNC Symbol;Acc:HGNC:4648]	3.69553	4.36507	4.08368	4.0952	4.07948	4.16805	4.57586	3.46239
CCBL2	1	88935773	88992953	-	0.00504815	CCBL2	ENSG00000137944	cysteine conjugate-beta lyase 2 [Source:HGNC Symbol;Acc:HGNC:33238]	3.39056	3.71195	3.73885	3.46829	3.75511	3.10698	3.92989	4.21666
RBMXL1	1	88979456	88992960	-	6.8647e-41	RBMXL1	ENSG00000213516	RNA binding motif protein, X-linked-like 1 [Source:HGNC Symbol;Acc:HGNC:25073]	2.57371	3.3154	3.59052	3.38968	4.06792	3.98841	4.19916	2.26816
GBP2	1	89108000	89126114	-	1.28771e-05	GBP2	ENSG00000162645	guanylate binding protein 2, interferon- inducible [Source:HGNC Symbol;Acc:HGNC:4183]	-1.22775	-0.0450039	-4.58035	-4.43509	-5.42275	-5.74887	-5.1244	-5.03004
LRRC8B	1	89524836	89597864	+	1.52887e-20	LRRC8B	ENSG00000197147	leucine rich repeat containing 8 family, member B [Source:HGNC Symbol;Acc:HGNC:30692]	2.07373	1.25388	0.921289	1.13226	0.101329	-0.112262	0.809284	2.36393
LRRC8C	1	89633072	89719533	+	2.60925e-33	LRRC8C	ENSG00000171488	leucine rich repeat containing 8 family, member C [Source:HGNC Symbol;Acc:HGNC:25075]	0.700565	-3.25212	-3.9791	-4.35469	-3.97799	-3.93279	-4.67229	0.190593
LRRC8D	1	89821014	89936611	+	0.0184303	LRRC8D	ENSG00000171492	leucine rich repeat containing 8 family, member D [Source:HGNC Symbol;Acc:HGNC:16992]	3.10787	3.27838	3.18087	3.03305	3.40506	3.1311	3.44146	3.36456
ZNF326	1	89995115	90035531	+	0.00309477	ZNF326	ENSG00000162664	zinc finger protein 326 [Source:HGNC Symbol;Acc:HGNC:14104]	2.01295	2.15444	2.4204	2.38532	2.4123	2.38811	2.56517	2.20881
BARHL2	1	90711539	90717237	-	0.000286661	BARHL2	ENSG00000143032	BarH-like homeobox 2 [Source:HGNC Symbol;Acc:HGNC:954]	0.029735	-5.37323	-5.40102	-5.4213	-1.72486	-1.12784	-1.74882	-1.10297
ZNF644	1	90915298	91022272	-	0.0394341	ZNF644	ENSG00000122482	zinc finger protein 644 [Source:HGNC Symbol;Acc:HGNC:29222]	3.20774	2.80108	3.14837	2.88158	2.86353	3.0495	2.8082	3.44508
HFM1	1	91260766	91404869	-	0.00586078	HFM1	ENSG00000162669	HFM1, ATP-dependent DNA helicase homolog (S. cerevisiae) [Source:HGNC Symbol;Acc:HGNC:20193]	-1.13694	-3.06088	-2.10327	-2.72828	-1.93233	-2.75842	-2.41864	-0.453454
TGFBR3	1	91680345	91906335	-	0	TGFBR3	ENSG00000069702	transforming growth factor, beta receptor III [Source:HGNC Symbol;Acc:HGNC:11774]	-0.49999	-0.324592	-0.340284	-0.715214	3.54306	3.52896	3.57267	0.97939
BRDT	1	91949371	92014426	+	4.07534e-22	BRDT	ENSG00000137948	bromodomain, testis-specific [Source:HGNC Symbol;Acc:HGNC:1105]	-4.04481	1.0997	1.66789	1.52456	4.04308	3.78187	4.1361	-6.81393
EPHX4	1	92029982	92063536	+	0.00252622	EPHX4	ENSG00000172031	epoxide hydrolase 4 [Source:HGNC Symbol;Acc:HGNC:23758]	-0.876546	0.438634	-1.24555	-0.241207	-0.490736	0.0137156	0.718096	-0.897407
SETSIP	1	92074533	92075441	-	0.000955714	SETSIP	ENSG00000230667	SET-like protein [Source:HGNC Symbol;Acc:HGNC:42937]	0.803477	1.14796	1.45365	1.18831	1.4866	1.49636	1.9136	1.43635
BTBD8	1	92080305	92147836	+	5.39413e-07	BTBD8	ENSG00000189195	BTB (POZ) domain containing 8 [Source:HGNC Symbol;Acc:HGNC:21019]	-2.11938	-1.58637	-1.154	-1.34296	0.0680959	-1.40117	0.297504	-0.540026
GLMN	1	92246402	92298976	-	0.00203075	GLMN	ENSG00000174842	glomulin, FKBP associated protein [Source:HGNC Symbol;Acc:HGNC:14373]	2.6155	2.728	2.97937	2.76647	2.98938	3.03871	3.4802	2.93744
GFI1	1	92474762	92486876	-	0.037785	GFI1	ENSG00000162676	growth factor independent 1 transcription repressor [Source:HGNC Symbol;Acc:HGNC:4237]	-2.8984	-2.33495	-3.23805	-1.82367	-1.86798	-2.91615	-1.54019	-6.02322
FAM69A	1	92832737	92961522	-	7.00065e-13	FAM69A	ENSG00000154511	family with sequence similarity 69, member A [Source:HGNC Symbol;Acc:HGNC:32213]	1.80887	1.73317	1.64453	1.39413	1.01377	0.848404	0.38431	2.41551
MTF2	1	93079235	93139081	+	5.18428e-05	MTF2	ENSG00000143033	metal response element binding transcription factor 2 [Source:HGNC Symbol;Acc:HGNC:29535]	3.45558	3.79508	3.91768	3.76919	3.9338	3.86037	4.17644	4.31804
TMED5	1	93149742	93180728	-	8.06657e-14	TMED5	ENSG00000117500	transmembrane emp24 protein transport domain containing 5 [Source:HGNC Symbol;Acc:HGNC:24251]	2.74907	3.87555	3.70402	3.61548	4.06075	4.24487	4.27932	2.49505
CCDC18	1	93179919	93278730	+	1.57032e-05	CCDC18	ENSG00000122483	coiled-coil domain containing 18 [Source:HGNC Symbol;Acc:HGNC:30370]	1.12271	1.40303	1.94315	2.03124	2.0926	2.0871	2.2291	1.5132
DR1	1	93345888	93369498	+	1.00459e-16	DR1	ENSG00000117505	down-regulator of transcription 1, TBP- binding (negative cofactor 2) [Source:HGNC Symbol;Acc:HGNC:3017]	2.811	2.98575	3.08542	2.94695	3.39172	3.44967	3.63078	3.26996
BCAR3	1	93561786	93847150	-	9.55445e-28	BCAR3	ENSG00000137936	breast cancer anti-estrogen resistance 3 [Source:HGNC Symbol;Acc:HGNC:973]	2.82281	2.62695	2.15258	2.29616	1.16571	0.872205	0.899393	1.5332
DNTTIP2	1	93866283	93879206	-	8.40076e-05	DNTTIP2	ENSG00000067334	deoxynucleotidyltransferase, terminal, interacting protein 2 [Source:HGNC Symbol;Acc:HGNC:24013]	3.01333	3.33375	3.62452	3.10616	3.5081	3.43781	3.91673	2.82577
ABCA4	1	93992835	94121132	-	2.39975e-13	ABCA4	ENSG00000198691	ATP-binding cassette, sub-family A (ABC1), member 4 [Source:HGNC Symbol;Acc:HGNC:34]	-1.37534	-6.10652	-5.57655	-4.69915	-6.28658	-5.88056	-6.56124	-5.83723
F3	1	94529225	94541800	-	7.0836e-26	F3	ENSG00000117525	coagulation factor III (thromboplastin, tissue factor) [Source:HGNC Symbol;Acc:HGNC:3541]	2.07267	4.07726	4.3628	4.62823	3.96706	3.86331	4.21498	0.431691
CNN3	1	94896949	94927278	-	0.00247286	CNN3	ENSG00000117519	calponin 3, acidic [Source:HGNC Symbol;Acc:HGNC:2157]	6.2062	6.00941	5.74918	5.75336	5.63563	5.59257	5.8365	6.08817
TMEM56	1	95117338	95197607	+	1.32191e-18	TMEM56	ENSG00000152078	transmembrane protein 56 [Source:HGNC Symbol;Acc:HGNC:26477]	-0.382109	0.497005	-2.56086	-1.38778	-2.3538	-2.4959	-3.23689	-0.136909
PTBP2	1	96721783	96823738	+	1.66252e-08	PTBP2	ENSG00000117569	polypyrimidine tract binding protein 2 [Source:HGNC Symbol;Acc:HGNC:17662]	1.62526	0.833781	0.876265	0.973998	0.867011	1.0146	0.493177	2.43139
DPYD	1	97077743	97921049	-	3.59873e-07	DPYD	ENSG00000188641	dihydropyrimidine dehydrogenase [Source:HGNC Symbol;Acc:HGNC:3012]	-2.43688	-6.15835	-7.00481	-6.53976	-7.38908	-6.89055	-7.27974	-3.28512
SNX7	1	98661701	98760500	+	9.86207e-08	SNX7	ENSG00000162627	sorting nexin 7 [Source:HGNC Symbol;Acc:HGNC:14971]	3.27874	4.28894	3.89817	3.94926	3.93493	4.11982	4.05771	3.74692
LPPR5	1	98890245	99005032	-	0.000373407	LPPR5	ENSG00000117598	Lipid phosphate phosphatase-related protein type 5 [Source:UniProtKB/Swiss-Prot;Acc:Q32ZL2]	-3.35228	-6.39229	-6.57208	-6.49103	-6.90568	-7.03681	-6.84701	-0.696618
LPPR4	1	99263953	99309590	+	2.01855e-05	LPPR4	ENSG00000117600	Lipid phosphate phosphatase-related protein type 4 [Source:UniProtKB/Swiss-Prot;Acc:Q7Z2D5]	-3.16791	-6.27935	-6.40848	-5.61009	-6.35808	-5.29422	-7.26239	-4.34191
PALMD	1	99645943	99694541	+	7.01636e-07	PALMD	ENSG00000099260	palmdelphin [Source:HGNC Symbol;Acc:HGNC:15846]	-1.5703	-5.77874	-5.95853	-5.82681	-6.3428	-5.70592	-6.23346	-6.18209
FRRS1	1	99708703	99765793	-	2.22689e-11	FRRS1	ENSG00000156869	ferric-chelate reductase 1 [Source:HGNC Symbol;Acc:HGNC:27622]	0.418856	2.2428	1.61469	1.71261	1.97873	2.17461	2.10279	1.04203
AGL	1	99850084	99924023	+	0	AGL	ENSG00000162688	amylo-alpha-1, 6-glucosidase, 4-alpha- glucanotransferase [Source:HGNC Symbol;Acc:HGNC:321]	2.73206	4.97069	4.86702	5.01256	5.31933	5.45309	5.76797	2.35885
SLC35A3	1	99969789	100026974	+	3.1e-44	SLC35A3	ENSG00000117620	solute carrier family 35 (UDP-N- acetylglucosamine (UDP-GlcNAc) transporter), member A3 [Source:HGNC Symbol;Acc:HGNC:11023]	1.28108	1.992	2.29152	2.17904	2.80276	2.74186	3.00013	1.77261
HIAT1	1	100038097	100083377	+	0.0063945	HIAT1	ENSG00000156875	hippocampus abundant transcript 1 [Source:HGNC Symbol;Acc:HGNC:23363]	4.12294	4.34287	4.30295	4.25392	4.4707	4.50771	4.51611	4.41191
SASS6	1	100083563	100132955	-	5.23051e-10	SASS6	ENSG00000156876	spindle assembly 6 homolog (C. elegans) [Source:HGNC Symbol;Acc:HGNC:25403]	1.39287	1.709	2.40711	1.92146	2.66308	2.75331	3.02037	2.21278
TRMT13	1	100133150	100150497	+	7.59619e-10	TRMT13	ENSG00000122435	tRNA methyltransferase 13 homolog (S. cerevisiae) [Source:HGNC Symbol;Acc:HGNC:25502]	1.67116	1.8876	2.52415	2.05925	3.05376	3.24797	3.37376	2.02487
LRRC39	1	100148449	100178273	-	1.87764e-05	LRRC39	ENSG00000122477	leucine rich repeat containing 39 [Source:HGNC Symbol;Acc:HGNC:28228]	0.407608	0.38336	0.847416	0.525839	1.42987	1.61558	1.74437	0.588186
DBT	1	100186919	100249834	-	5.34221e-18	DBT	ENSG00000137992	dihydrolipoamide branched chain transacylase E2 [Source:HGNC Symbol;Acc:HGNC:2698]	1.11404	1.45784	1.65781	1.60196	1.85267	1.82438	2.23104	1.59773
RTCA	1	100266207	100292769	+	0.000417548	RTCA	ENSG00000137996	RNA 3'-terminal phosphate cyclase [Source:HGNC Symbol;Acc:HGNC:17981]	3.08119	3.59428	3.46565	3.47696	3.30052	3.25995	3.58092	3.28501
CDC14A	1	100351734	100520277	+	0.000682096	CDC14A	ENSG00000079335	cell division cycle 14A [Source:HGNC Symbol;Acc:HGNC:1718]	0.839176	-0.0221515	-0.592064	-0.31575	-0.184732	-0.379294	0.165731	1.16579
SLC30A7	1	100896076	100981753	+	2.36444e-11	SLC30A7	ENSG00000162695	solute carrier family 30 (zinc transporter), member 7 [Source:HGNC Symbol;Acc:HGNC:19306]	1.52734	1.82634	1.87266	1.77978	2.38899	2.55857	2.51193	1.27826
DPH5	1	100990063	101025775	-	5.23431e-07	DPH5	ENSG00000117543	diphthamide biosynthesis 5 [Source:HGNC Symbol;Acc:HGNC:24270]	3.96746	4.50673	4.33639	4.2483	4.30649	4.10604	4.7053	4.62921
S1PR1	1	101236888	101241518	+	2.20303e-11	S1PR1	ENSG00000170989	sphingosine-1-phosphate receptor 1 [Source:HGNC Symbol;Acc:HGNC:3165]	-0.449467	-2.6252	-5.14578	-4.76841	-5.40525	-5.53638	-5.37004	0.386452
OLFM3	1	101802574	101997030	-	6.34487e-17	OLFM3	ENSG00000118733	olfactomedin 3 [Source:HGNC Symbol;Acc:HGNC:17990]	0.431353	-4.04277	-3.50522	-3.39099	-3.34762	-2.60746	-2.85428	0.531925
COL11A1	1	102876467	103108496	-	1.1572e-29	COL11A1	ENSG00000060718	collagen, type XI, alpha 1 [Source:HGNC Symbol;Acc:HGNC:2186]	1.03376	-5.02047	-6.82508	-6.22168	-4.29578	-4.46516	-7.62833	2.10144
VAV3	1	107571160	107965144	-	0.00094652	VAV3	ENSG00000134215	vav 3 guanine nucleotide exchange factor [Source:HGNC Symbol;Acc:HGNC:12659]	-1.13379	-1.35131	-3.81534	-3.71868	-2.7598	-2.77308	-2.42926	-0.766389
SLC25A24	1	108134036	108200849	-	8.6274e-22	SLC25A24	ENSG00000085491	solute carrier family 25 (mitochondrial carrier; phosphate carrier), member 24 [Source:HGNC Symbol;Acc:HGNC:20662]	3.00066	2.10096	1.67442	1.50611	1.5316	1.15446	1.53956	2.93029
FAM102B	1	108560089	108644900	+	0	FAM102B	ENSG00000162636	family with sequence similarity 102, member B [Source:HGNC Symbol;Acc:HGNC:27637]	2.19624	3.85501	3.91836	4.16354	4.35811	4.29674	4.37811	2.29947
HENMT1	1	108648290	108661526	-	0	HENMT1	ENSG00000162639	HEN1 methyltransferase homolog 1 (Arabidopsis) [Source:HGNC Symbol;Acc:HGNC:26400]	1.08519	3.3258	3.40826	3.32266	3.82948	3.64945	4.38855	2.38346
PRPF38B	1	108692323	108701803	+	0.0261368	PRPF38B	ENSG00000134186	pre-mRNA processing factor 38B [Source:HGNC Symbol;Acc:HGNC:25512]	3.52878	3.64701	4.11548	4.00094	4.04928	4.08822	4.01944	3.88139
STXBP3	1	108746688	108809526	+	0.00184366	STXBP3	ENSG00000116266	syntaxin binding protein 3 [Source:HGNC Symbol;Acc:HGNC:11446]	2.7874	3.29226	3.20814	3.0675	3.10593	3.06556	3.56096	3.49607
AKNAD1	1	108815898	108857094	-	0.0297825	AKNAD1	ENSG00000162641	AKNA domain containing 1 [Source:HGNC Symbol;Acc:HGNC:28398]	-5.77419	-2.55489	-4.35068	-1.88751	-2.96097	-2.9571	-3.30582	-6.44954
CLCC1	1	108929508	108963457	-	0.025139	CLCC1	ENSG00000121940	chloride channel CLIC-like 1 [Source:HGNC Symbol;Acc:HGNC:29675]	2.62618	2.93133	3.21121	2.98365	3.11524	2.70537	2.98728	2.53486
WDR47	1	108970214	109042113	-	2.31534e-25	WDR47	ENSG00000085433	WD repeat domain 47 [Source:HGNC Symbol;Acc:HGNC:29141]	2.43204	2.89791	2.99226	2.85851	3.80751	3.83085	4.03436	1.5199
TAF13	1	109064140	109076002	-	2.8e-45	TAF13	ENSG00000197780	TAF13 RNA polymerase II, TATA box binding protein (TBP)-associated factor, 18kDa [Source:HGNC Symbol;Acc:HGNC:11546]	4.13387	5.45093	5.75702	5.38173	6.08171	6.20836	6.58583	3.40013
TMEM167B	1	109089803	109096934	+	4.72367e-06	TMEM167B	ENSG00000215717	transmembrane protein 167B [Source:HGNC Symbol;Acc:HGNC:30187]	2.87312	3.17759	3.1979	2.87628	3.44036	3.15823	3.5629	3.1251
SCARNA2	1	109100193	109100619	+	0.0237177	SCARNA2	ENSG00000278249	Small Cajal body-specific RNA 2 [Source:RFAM;Acc:RF01268]	0.358377	-1.90145	-1.50226	-0.152086	-1.55319	-0.675491	-1.6895	-1.16048
SARS	1	109213918	109238148	+	0.00641795	SARS	ENSG00000031698	seryl-tRNA synthetase [Source:HGNC Symbol;Acc:HGNC:10537]	5.50006	5.81824	5.66598	5.56283	5.62192	5.35414	5.80791	5.51079
CELSR2	1	109250019	109275750	+	6.6378e-41	CELSR2	ENSG00000143126	cadherin, EGF LAG seven-pass G-type receptor 2 [Source:HGNC Symbol;Acc:HGNC:3231]	2.88241	2.47228	2.33671	2.84566	1.61188	1.55818	-0.107131	2.58305
PSMA5	1	109399031	109426351	-	0.0421971	PSMA5	ENSG00000143106	proteasome (prosome, macropain) subunit, alpha type, 5 [Source:HGNC Symbol;Acc:HGNC:9534]	2.82885	3.31856	3.18641	3.10111	2.76404	2.73397	3.13098	2.92243
SYPL2	1	109466628	109482137	+	9.00887e-13	SYPL2	ENSG00000143028	synaptophysin-like 2 [Source:HGNC Symbol;Acc:HGNC:27638]	-2.49627	-0.938932	0.228534	-0.634833	1.21652	1.26626	0.655042	-1.81269
ATXN7L2	1	109483939	109492796	+	1.14191e-07	ATXN7L2	ENSG00000162650	ataxin 7-like 2 [Source:HGNC Symbol;Acc:HGNC:28713]	2.06751	1.493	1.08988	1.8135	1.13823	1.35037	0.945612	1.41072
CYB561D1	1	109494052	109502932	+	5.78436e-08	CYB561D1	ENSG00000174151	cytochrome b561 family, member D1 [Source:HGNC Symbol;Acc:HGNC:26804]	1.45136	1.61792	1.13878	1.33316	0.83531	1.17548	0.614364	0.822325
AMIGO1	1	109504175	109509738	-	0.0462842	AMIGO1	ENSG00000181754	adhesion molecule with Ig-like domain 1 [Source:HGNC Symbol;Acc:HGNC:20824]	0.827533	-0.0769639	-0.101311	-0.262196	0.138156	0.261087	0.500911	1.2539
AMPD2	1	109616104	109632051	+	9.47927e-14	AMPD2	ENSG00000116337	adenosine monophosphate deaminase 2 [Source:HGNC Symbol;Acc:HGNC:469]	2.93132	1.66018	1.75914	1.52772	1.92762	2.05371	1.72513	2.94369
GSTM4	1	109656081	109674836	+	1.20802e-20	GSTM4	ENSG00000168765	glutathione S-transferase mu 4 [Source:HGNC Symbol;Acc:HGNC:4636]	1.04774	1.80795	2.23122	1.72547	2.5206	2.40475	2.40596	1.82571
GSTM2	1	109668022	109709549	+	1.79201e-05	GSTM2	ENSG00000213366	glutathione S-transferase mu 2 (muscle) [Source:HGNC Symbol;Acc:HGNC:4634]	-0.27187	-2.00677	-2.18552	-2.67883	-1.32204	-1.4289	-1.59833	0.63966
GSTM3	1	109733932	109741038	-	0.000189809	GSTM3	ENSG00000134202	glutathione S-transferase mu 3 (brain) [Source:HGNC Symbol;Acc:HGNC:4635]	-0.54062	-1.24226	-2.56835	-2.19345	-2.55087	-2.21224	-1.73212	0.782207
CSF1	1	109910242	109930992	+	0	CSF1	ENSG00000184371	colony stimulating factor 1 (macrophage) [Source:HGNC Symbol;Acc:HGNC:2432]	1.5977	0.938052	-0.294664	-0.92027	-0.0346136	-0.349913	-2.32453	-0.489949
AHCYL1	1	109984686	110023741	+	0.000645577	AHCYL1	ENSG00000168710	adenosylhomocysteinase-like 1 [Source:HGNC Symbol;Acc:HGNC:344]	4.2122	3.91577	4.07754	3.84659	4.71427	4.3518	4.64574	4.38003
STRIP1	1	110031577	110054641	+	0.0135472	STRIP1	ENSG00000143093	striatin interacting protein 1 [Source:HGNC Symbol;Acc:HGNC:25916]	3.72241	3.66617	3.73197	3.85367	3.68711	3.68031	3.51506	3.29632
ALX3	1	110059994	110070700	-	0.0161024	ALX3	ENSG00000156150	ALX homeobox 3 [Source:HGNC Symbol;Acc:HGNC:449]	1.351	1.1206	1.29478	1.55463	1.47188	0.915644	0.668332	1.04833
RBM15	1	110338506	110346681	+	0.000404192	RBM15	ENSG00000162775	RNA binding motif protein 15 [Source:HGNC Symbol;Acc:HGNC:14959]	2.62551	2.6275	2.97972	2.98656	3.49555	3.61008	3.07854	3.14925
SLC16A4	1	110362848	110391082	-	2.61686e-13	SLC16A4	ENSG00000168679	solute carrier family 16, member 4 [Source:HGNC Symbol;Acc:HGNC:10925]	0.885236	2.45549	0.269677	1.37932	-0.713562	-0.45511	-1.36345	-0.742835
LAMTOR5	1	110401249	110407942	-	2.8768e-05	LAMTOR5	ENSG00000134248	late endosomal/lysosomal adaptor, MAPK and MTOR activator 5 [Source:HGNC Symbol;Acc:HGNC:17955]	3.90834	4.77123	4.6488	4.54353	4.23821	4.29568	4.5175	3.98547
KCNA2	1	110593580	110631474	-	8.52487e-05	KCNA2	ENSG00000177301	potassium voltage-gated channel, shaker- related subfamily, member 2 [Source:HGNC Symbol;Acc:HGNC:6220]	-2.71318	-5.95415	-6.08327	-5.75657	-5.49858	-4.2457	-6.7422	-4.56006
KCNA3	1	110672465	110675033	-	0.0355807	KCNA3	ENSG00000259834	potassium voltage-gated channel, shaker- related subfamily, member 3 [Source:EntrezGene;Acc:3738]	-4.02336	-5.699	-5.87879	-5.79774	-6.21239	-6.29285	-6.15372	-2.26693
CD53	1	110873154	110899928	+	0	CD53	ENSG00000143119	CD53 molecule [Source:HGNC Symbol;Acc:HGNC:1686]	-0.499453	3.64912	3.08325	3.29007	4.87678	4.91779	4.2638	-2.29647
LRIF1	1	110947185	110964079	-	1.51713e-15	LRIF1	ENSG00000121931	ligand dependent nuclear receptor interacting factor 1 [Source:HGNC Symbol;Acc:HGNC:30299]	2.33141	2.74298	3.02377	2.52496	3.40399	3.24731	3.49029	2.35224
DRAM2	1	111117333	111140216	-	0.00032614	DRAM2	ENSG00000156171	DNA-damage regulated autophagy modulator 2 [Source:HGNC Symbol;Acc:HGNC:28769]	2.92232	3.51205	3.18979	3.12713	3.37384	3.04526	3.50647	3.56629
CEPT1	1	111139627	111185102	+	9.99256e-05	CEPT1	ENSG00000134255	choline/ethanolamine phosphotransferase 1 [Source:HGNC Symbol;Acc:HGNC:24289]	3.00644	3.62268	3.42682	3.36262	3.52026	3.49709	3.79377	3.36576
CHI3L2	1	111200771	111243440	+	0.00692279	CHI3L2	ENSG00000064886	chitinase 3-like 2 [Source:HGNC Symbol;Acc:HGNC:1933]	-2.31609	1.88761	-0.267055	1.53624	-0.655813	-0.137754	0.66919	-6.32188
PIFO	1	111346288	111353013	+	1.33036e-05	PIFO	ENSG00000173947	primary cilia formation [Source:HGNC Symbol;Acc:HGNC:27009]	1.7587	4.18633	3.75786	4.19745	2.50647	2.41371	2.9066	0.169999
OVGP1	1	111414314	111427777	-	7.98315e-05	OVGP1	ENSG00000085465	oviductal glycoprotein 1, 120kDa [Source:HGNC Symbol;Acc:HGNC:8524]	0.324422	1.41021	0.63461	1.18399	1.17756	1.72034	1.73025	-0.569436
WDR77	1	111439890	111449376	-	0.000288486	WDR77	ENSG00000116455	WD repeat domain 77 [Source:HGNC Symbol;Acc:HGNC:29652]	4.41799	4.90254	5.04609	4.83858	4.56762	4.68912	4.87206	4.60261
ATP5F1	1	111448936	111462773	+	4.52829e-07	ATP5F1	ENSG00000116459	ATP synthase, H+ transporting, mitochondrial Fo complex, subunit B1 [Source:HGNC Symbol;Acc:HGNC:840]	4.53177	5.24518	5.12035	5.0103	4.79465	4.70047	5.13704	4.66938
RAP1A	1	111542218	111716691	+	1.27951e-17	RAP1A	ENSG00000116473	RAP1A, member of RAS oncogene family [Source:HGNC Symbol;Acc:HGNC:9855]	2.31991	3.42388	2.82159	2.98313	3.12951	3.14331	3.45484	2.29809
LINC01160	1	111599655	111608723	-	0	LINC01160	ENSG00000231346	long intergenic non-protein coding RNA 1160 [Source:HGNC Symbol;Acc:HGNC:49525]	-2.70267	0.133637	-0.322366	0.0471385	3.50948	3.55572	3.80346	-4.48533
FAM212B	1	111722064	111755824	-	2.28258e-28	FAM212B	ENSG00000197852	family with sequence similarity 212, member B [Source:HGNC Symbol;Acc:HGNC:28045]	0.594627	-0.662006	-1.24694	-1.12955	-1.93625	-1.32443	-2.40899	0.0496782
FAM212B-AS1	1	111739841	111747798	+	0.000449365	FAM212B-AS1	ENSG00000227811	FAM212B antisense RNA 1 [Source:HGNC Symbol;Acc:HGNC:49446]	-0.933873	-2.03786	-2.719	-2.6663	-2.92308	-3.39351	-2.99881	-0.641465
DDX20	1	111755305	111768016	+	5.33566e-06	DDX20	ENSG00000064703	DEAD (Asp-Glu-Ala-Asp) box polypeptide 20 [Source:HGNC Symbol;Acc:HGNC:2743]	2.56712	2.82531	2.94209	2.68235	2.93608	2.96392	3.21242	2.45102
KCND3	1	111770662	111989155	-	2.71091e-07	KCND3	ENSG00000171385	potassium voltage-gated channel, Shal- related subfamily, member 3 [Source:HGNC Symbol;Acc:HGNC:6239]	-2.72191	-5.32642	-6.863	-6.25961	-5.39917	-6.46608	-7.38359	-4.55078
CTTNBP2NL	1	112396181	112461164	+	1.67809e-13	CTTNBP2NL	ENSG00000143079	CTTNBP2 N-terminal like [Source:HGNC Symbol;Acc:HGNC:25330]	3.13241	2.39268	2.17708	2.09605	2.20836	2.21288	2.19248	2.91519
WNT2B	1	112466541	112530165	+	3.66789e-34	WNT2B	ENSG00000134245	wingless-type MMTV integration site family, member 2B [Source:HGNC Symbol;Acc:HGNC:12781]	1.18752	-1.5619	-1.85146	-1.48159	-1.30636	-0.859117	-1.82118	-0.387203
ST7L	1	112523518	112619418	-	0.000573223	ST7L	ENSG00000007341	suppression of tumorigenicity 7 like [Source:HGNC Symbol;Acc:HGNC:18441]	1.30678	0.740655	0.4903	0.804797	0.47783	0.649658	0.610103	1.00261
CAPZA1	1	112619173	112671619	+	6.55873e-10	CAPZA1	ENSG00000116489	capping protein (actin filament) muscle Z- line, alpha 1 [Source:HGNC Symbol;Acc:HGNC:1488]	4.69731	5.27924	5.21906	5.00284	5.18177	5.14956	5.54278	4.81945
MOV10	1	112674421	112700746	+	1.51387e-05	MOV10	ENSG00000155363	Mov10 RISC complex RNA helicase [Source:HGNC Symbol;Acc:HGNC:7200]	2.96648	3.57012	1.98336	3.15281	2.45621	2.3209	2.3772	3.35856
RHOC	1	112701106	112707434	-	0.00776259	RHOC	ENSG00000155366	ras homolog family member C [Source:HGNC Symbol;Acc:HGNC:669]	4.46152	5.17337	4.06006	4.65605	3.82269	3.78394	4.15489	3.30678
PPM1J	1	112709994	112715477	-	0.0092429	PPM1J	ENSG00000155367	protein phosphatase, Mg2+/Mn2+ dependent, 1J [Source:HGNC Symbol;Acc:HGNC:20785]	-0.413447	1.46441	0.789728	1.68284	0.441429	0.0704242	0.85182	2.41959
SLC16A1	1	112911847	112957013	-	6.23989e-05	SLC16A1	ENSG00000155380	solute carrier family 16 (monocarboxylate transporter), member 1 [Source:HGNC Symbol;Acc:HGNC:10922]	5.35934	5.7722	5.75465	5.56367	5.60367	5.63732	5.93331	6.15481
SLC16A1-AS1	1	112956415	112999496	+	0.000636876	SLC16A1-AS1	ENSG00000226419	SLC16A1 antisense RNA 1 [Source:HGNC Symbol;Acc:HGNC:49445]	0.0346563	-0.214378	-0.150771	0.154487	-0.127691	0.124857	-0.686267	0.458329
LRIG2	1	113073209	113132260	+	2.04731e-18	LRIG2	ENSG00000198799	leucine-rich repeats and immunoglobulin-like domains 2 [Source:HGNC Symbol;Acc:HGNC:20889]	1.28199	1.60176	2.26963	1.93838	2.52812	2.49264	2.27367	1.95599
MAGI3	1	113390749	113685923	+	4.30497e-11	MAGI3	ENSG00000081026	membrane associated guanylate kinase, WW and PDZ domain containing 3 [Source:HGNC Symbol;Acc:HGNC:29647]	1.47746	1.8653	1.46799	1.65795	1.07996	1.19895	0.5011	1.59198
PHTF1	1	113697202	113759476	-	8.17458e-21	PHTF1	ENSG00000116793	putative homeodomain transcription factor 1 [Source:HGNC Symbol;Acc:HGNC:8939]	3.45283	2.38538	2.33428	2.33885	2.42562	2.90573	2.19367	3.43074
DCLRE1B	1	113905141	113914086	+	2.1884e-09	DCLRE1B	ENSG00000118655	DNA cross-link repair 1B [Source:HGNC Symbol;Acc:HGNC:17641]	2.42263	2.45589	2.76416	2.50775	3.27301	3.35332	3.21822	2.20363
HIPK1	1	113929192	113977804	+	7.42619e-18	HIPK1	ENSG00000163349	homeodomain interacting protein kinase 1 [Source:HGNC Symbol;Acc:HGNC:19006]	3.40322	2.9174	3.23062	2.95124	3.18489	3.35684	2.63266	3.43199
OLFML3	1	113979391	113982254	+	1.26693e-21	OLFML3	ENSG00000116774	olfactomedin-like 3 [Source:HGNC Symbol;Acc:HGNC:24956]	4.1707	4.87661	4.45643	4.6768	4.29831	4.60378	1.92801	6.0918
SYT6	1	114089292	114153919	-	2.69129e-06	SYT6	ENSG00000134207	synaptotagmin VI [Source:HGNC Symbol;Acc:HGNC:18638]	-0.15946	0.548702	1.01036	1.11954	-0.175097	0.621625	-1.50294	3.3981
TRIM33	1	114392777	114511160	-	9.12356e-07	TRIM33	ENSG00000197323	tripartite motif containing 33 [Source:HGNC Symbol;Acc:HGNC:16290]	3.33716	3.43715	3.54376	3.47754	3.82454	3.79932	3.96293	3.56322
BCAS2	1	114567557	114581639	-	1.17431e-09	BCAS2	ENSG00000116752	breast carcinoma amplified sequence 2 [Source:HGNC Symbol;Acc:HGNC:975]	4.27935	4.60424	4.69722	4.47585	4.69606	4.65656	5.22898	4.61523
DENND2C	1	114582848	114670111	-	2.29788e-11	DENND2C	ENSG00000175984	DENN/MADD domain containing 2C [Source:HGNC Symbol;Acc:HGNC:24748]	-1.22119	-0.688074	-0.176114	-1.07338	0.389548	0.769611	0.578553	-0.146483
SIKE1	1	114769479	114780685	-	2.55747e-11	SIKE1	ENSG00000052723	suppressor of IKBKE 1 [Source:HGNC Symbol;Acc:HGNC:26119]	3.24851	3.37976	3.51129	3.55845	3.8155	3.90046	4.15139	3.5409
SYCP1	1	114854803	114995370	+	0.0479299	SYCP1	ENSG00000198765	synaptonemal complex protein 1 [Source:HGNC Symbol;Acc:HGNC:11487]	-5.6098	-3.86218	-4.2505	-2.62211	-4.00995	-3.31768	-3.05375	-5.23449
TSPAN2	1	115048011	115089500	-	5.00779e-31	TSPAN2	ENSG00000134198	tetraspanin 2 [Source:HGNC Symbol;Acc:HGNC:20659]	1.36066	-3.4307	-4.57064	-5.02673	-3.25397	-4.69122	-3.36308	1.72011
NGF	1	115285918	115338236	-	2.22067e-12	NGF	ENSG00000134259	nerve growth factor (beta polypeptide) [Source:HGNC Symbol;Acc:HGNC:7808]	1.31001	-2.24607	-4.19984	-4.50279	-2.49035	-3.75224	-4.47477	-2.27299
VANGL1	1	115641953	115698224	+	9.36702e-10	VANGL1	ENSG00000173218	VANGL planar cell polarity protein 1 [Source:HGNC Symbol;Acc:HGNC:15512]	1.88644	2.2906	2.21923	1.9574	1.81689	2.13461	1.1788	1.4218
NHLH2	1	115836377	115843917	-	2.30634e-10	NHLH2	ENSG00000177551	nescient helix loop helix 2 [Source:HGNC Symbol;Acc:HGNC:7818]	-1.77265	-4.76123	-6.17302	-6.05496	-3.85865	-3.73026	-6.02694	-1.65844
SLC22A15	1	115976498	116070054	+	2.66041e-06	SLC22A15	ENSG00000163393	solute carrier family 22, member 15 [Source:HGNC Symbol;Acc:HGNC:20301]	-1.63684	-1.87223	-0.476734	-0.896476	0.477511	0.389886	-0.0686179	-1.06692
ATP1A1	1	116372668	116410261	+	0.0438061	ATP1A1	ENSG00000163399	ATPase, Na+/K+ transporting, alpha 1 polypeptide [Source:HGNC Symbol;Acc:HGNC:799]	5.48341	5.27064	5.2854	5.07619	5.22912	5.21068	5.35865	5.16704
CD58	1	116514535	116571039	-	1.78519e-05	CD58	ENSG00000116815	CD58 molecule [Source:HGNC Symbol;Acc:HGNC:1688]	0.885876	0.691519	-0.140364	-0.179792	-0.512458	0.238133	-0.648235	0.641834
IGSF3	1	116574399	116667755	-	2.37996e-17	IGSF3	ENSG00000143061	immunoglobulin superfamily, member 3 [Source:HGNC Symbol;Acc:HGNC:5950]	3.95435	4.33552	4.30005	4.32557	3.73331	3.91614	3.19092	3.2146
CD2	1	116754385	116769228	+	0.0238506	CD2	ENSG00000116824	CD2 molecule [Source:HGNC Symbol;Acc:HGNC:1639]	-3.21477	-3.87675	-4.25153	-4.17047	-5.64945	-5.72991	-5.54011	-1.24812
PTGFRN	1	116910057	116990358	+	0.00357042	PTGFRN	ENSG00000134247	prostaglandin F2 receptor inhibitor [Source:HGNC Symbol;Acc:HGNC:9601]	3.56301	4.08356	3.98719	4.09179	3.93832	4.07303	3.23921	3.00661
CD101	1	117001750	117036417	+	1.18996e-06	CD101	ENSG00000134256	CD101 molecule [Source:HGNC Symbol;Acc:HGNC:5949]	-0.476714	-0.465761	-0.223695	-0.325041	-0.620099	-0.0143777	-2.36289	-2.99804
TRIM45	1	117111060	117122587	-	8.0383e-14	TRIM45	ENSG00000134253	tripartite motif containing 45 [Source:HGNC Symbol;Acc:HGNC:19018]	1.87992	0.865927	0.593577	0.64911	0.617398	0.337161	0.548277	2.14977
VTCN1	1	117143587	117210960	-	4.18288e-10	VTCN1	ENSG00000134258	V-set domain containing T cell activation inhibitor 1 [Source:HGNC Symbol;Acc:HGNC:28873]	-0.509752	2.05141	-1.00112	-1.02738	-3.40885	-2.90649	-4.95477	-3.02586
GDAP2	1	117863485	117929630	-	1.04863e-05	GDAP2	ENSG00000196505	ganglioside induced differentiation associated protein 2 [Source:HGNC Symbol;Acc:HGNC:18010]	0.803855	0.926941	0.818744	0.841454	1.52655	1.55184	1.48116	1.02287
WDR3	1	117929720	117966542	+	1.41394e-21	WDR3	ENSG00000065183	WD repeat domain 3 [Source:HGNC Symbol;Acc:HGNC:12755]	2.01029	2.27956	2.62862	2.24628	2.9546	2.88388	3.22052	2.25627
TBX15	1	118883046	118989556	-	0.0474215	TBX15	ENSG00000092607	T-box 15 [Source:HGNC Symbol;Acc:HGNC:11594]	-2.90896	-5.39075	-6.44586	-5.9808	-4.67812	-4.32277	-5.02083	-6.38675
WARS2	1	119031216	119140671	-	0.000161113	WARS2	ENSG00000116874	tryptophanyl tRNA synthetase 2, mitochondrial [Source:HGNC Symbol;Acc:HGNC:12730]	1.92797	2.5196	2.34115	2.38815	2.5368	2.29094	2.57134	2.42182
ZNF697	1	119619422	119647773	-	9.30087e-06	ZNF697	ENSG00000143067	zinc finger protein 697 [Source:HGNC Symbol;Acc:HGNC:32034]	2.3859	2.32109	2.66249	2.28569	3.40522	3.28655	3.16411	2.16427
NOTCH2	1	119911553	120069626	-	0	NOTCH2	ENSG00000134250	notch 2 [Source:HGNC Symbol;Acc:HGNC:7882]	4.42264	1.66478	2.25667	1.45603	1.20492	1.32678	-1.2018	2.75796
LINC00869	1	120913275	121009291	+	2.56152e-08	LINC00869	ENSG00000226067	long intergenic non-protein coding RNA 869 [Source:EntrezGene;Acc:57234]	0.45863	-0.360536	-1.21379	-0.776494	-1.4341	-1.96512	-1.83196	1.23447
FAM72B	1	121167646	121185539	-	7.79216e-10	FAM72B	ENSG00000188610	family with sequence similarity 72, member B [Source:HGNC Symbol;Acc:HGNC:24805]	0.0830384	0.322771	1.34733	0.695223	1.41235	1.02965	1.53569	2.49441
SRGAP2C	1	121184810	121392822	+	0.00450781	SRGAP2C	ENSG00000171943	SLIT-ROBO Rho GTPase activating protein 2C [Source:HGNC Symbol;Acc:HGNC:30584]	0.105545	-0.677904	-0.830063	-0.801266	-0.247662	-0.634694	-0.543643	0.810611
FAM72C	1	143944179	143971965	-	5.56254e-05	FAM72C	ENSG00000263513	family with sequence similarity 72, member C [Source:HGNC Symbol;Acc:HGNC:30602]	-1.85241	-1.11916	-0.515313	-1.42346	0.00464544	-0.362663	-0.0414671	0.850921
NBPF15	1	144421386	144461647	-	0.0014917	NBPF15	ENSG00000266338	neuroblastoma breakpoint family, member 15 [Source:HGNC Symbol;Acc:HGNC:28791]	1.95245	1.51963	1.37454	1.77944	1.80748	1.7946	1.53245	1.33822
SRGAP2B	1	144887265	145095528	-	0.00844524	SRGAP2B	ENSG00000196369	SLIT-ROBO Rho GTPase activating protein 2B [Source:HGNC Symbol;Acc:HGNC:35237]	-0.551615	-1.88505	-1.15581	-1.41128	-0.934337	-1.33976	-1.30365	-0.260891
FAM72D	1	145096000	145112696	+	2.09245e-06	FAM72D	ENSG00000215784	family with sequence similarity 72, member D [Source:HGNC Symbol;Acc:HGNC:33593]	-0.80181	-0.499565	0.424587	-0.378478	0.931536	0.478	0.783956	1.60457
RNVU1-14	1	145281116	145281462	+	0.0321183	RNVU1-14	ENSG00000207501	RNA, variant U1 small nuclear 14 [Source:HGNC Symbol;Acc:HGNC:48319]	-1.04748	-2.86146	-2.99059	-2.33055	-2.7452	-2.10832	-3.26552	-0.188539
PDZK1	1	145670852	145708148	-	0.02053	PDZK1	ENSG00000174827	PDZ domain containing 1 [Source:HGNC Symbol;Acc:HGNC:8821]	-2.17515	-0.392859	-2.72943	-2.50011	-4.0962	-3.81015	-4.28702	-2.91597
CD160	1	145719471	145739288	+	0.000171667	CD160	ENSG00000117281	CD160 molecule [Source:HGNC Symbol;Acc:HGNC:17013]	-1.99002	-2.9002	-2.86997	-2.71479	-4.21103	-3.1522	-4.5227	-4.56669
RNF115	1	145738868	145824077	-	0.000484698	RNF115	ENSG00000265491	ring finger protein 115 [Source:HGNC Symbol;Acc:HGNC:18154]	2.07783	2.56861	2.33011	2.47048	2.36116	2.56971	2.49836	1.79032
POLR3C	1	145824176	145842505	+	7.06908e-19	POLR3C	ENSG00000186141	polymerase (RNA) III (DNA directed) polypeptide C (62kD) [Source:HGNC Symbol;Acc:HGNC:30076]	3.76272	4.39842	4.26088	4.27058	4.39259	4.35893	4.79647	3.48427
NUDT17	1	145845629	145848953	+	0.00138893	NUDT17	ENSG00000186364	nudix (nucleoside diphosphate linked moiety X)-type motif 17 [Source:HGNC Symbol;Acc:HGNC:26618]	2.15988	1.34426	1.1631	0.997249	1.62879	1.54403	1.45035	2.85703
PIAS3	1	145848522	145859836	-	5.36771e-06	PIAS3	ENSG00000131788	protein inhibitor of activated STAT, 3 [Source:HGNC Symbol;Acc:HGNC:16861]	3.27539	2.29013	2.47911	2.37802	2.94675	2.70906	2.58974	3.72617
ITGA10	1	145891208	145910189	-	0.0236057	ITGA10	ENSG00000143127	integrin, alpha 10 [Source:HGNC Symbol;Acc:HGNC:6135]	-2.44368	-3.81417	-3.63233	-3.03163	-3.32893	-2.55707	-3.9429	-3.79788
PEX11B	1	145911350	145918837	-	3.53071e-06	PEX11B	ENSG00000131779	peroxisomal biogenesis factor 11 beta [Source:HGNC Symbol;Acc:HGNC:8853]	2.81448	3.7702	3.46267	3.51505	3.18031	3.04932	3.53299	3.27726
RBM8A	1	145921556	145927495	-	0.00674044	RBM8A	ENSG00000265241	RNA binding motif protein 8A [Source:HGNC Symbol;Acc:HGNC:9905]	4.33971	4.63943	4.59964	4.6322	4.5288	4.49246	4.80193	4.27272
ANKRD34A	1	145959442	145964582	-	8.27528e-10	ANKRD34A	ENSG00000272031	ankyrin repeat domain 34A [Source:HGNC Symbol;Acc:HGNC:27639]	-1.77154	-1.85782	-1.4948	-1.61002	1.11755	0.763712	0.312856	-1.69582
POLR3GL	1	145964703	145978848	+	0.0080803	POLR3GL	ENSG00000121851	polymerase (RNA) III (DNA directed) polypeptide G (32kD)-like [Source:HGNC Symbol;Acc:HGNC:28466]	2.42131	2.35431	1.52831	1.61282	2.48663	1.39263	3.0543	3.26569
TXNIP	1	145992435	145996600	-	6.22387e-11	TXNIP	ENSG00000265972	thioredoxin interacting protein [Source:HGNC Symbol;Acc:HGNC:16952]	4.74011	4.29746	2.68894	3.48541	3.62556	3.68565	3.88737	4.84552
HFE2	1	146017468	146021918	-	0.000288059	HFE2	ENSG00000168509	hemochromatosis type 2 (juvenile) [Source:HGNC Symbol;Acc:HGNC:4887]	-5.6695	-5.50683	-4.14465	-3.72429	-1.5324	-2.26526	-2.19543	-5.1362
NBPF10	1	146064699	146144942	-	3.86863e-05	NBPF10	ENSG00000271425	neuroblastoma breakpoint family, member 10 [Source:HGNC Symbol;Acc:HGNC:31992]	-2.2145	-4.54301	-3.38487	-3.76437	-3.97702	-3.95718	-3.7956	-3.70218
NOTCH2NL	1	146113652	146229026	-	5.08475e-08	NOTCH2NL	ENSG00000213240	notch 2 N-terminal like [Source:HGNC Symbol;Acc:HGNC:31862]	-1.1517	-2.60948	-2.61378	-2.01602	-2.81652	-2.49485	-3.35175	-2.37629
NBPF12	1	146938744	146996202	+	0.00354229	NBPF12	ENSG00000268043	neuroblastoma breakpoint family, member 12 [Source:HGNC Symbol;Acc:HGNC:24297]	0.977416	1.34614	1.69929	2.04246	1.81013	2.00637	1.59503	-0.0538609
PRKAB2	1	147155106	147172544	-	8.5731e-12	PRKAB2	ENSG00000131791	protein kinase, AMP-activated, beta 2 non- catalytic subunit [Source:HGNC Symbol;Acc:HGNC:9379]	3.31682	3.42046	3.82725	3.43527	4.28489	4.09333	4.20926	3.67079
FMO5	1	147184305	147225873	-	1.12531e-07	FMO5	ENSG00000131781	flavin containing monooxygenase 5 [Source:HGNC Symbol;Acc:HGNC:3773]	-1.82968	0.150909	0.232325	-0.0499318	0.386755	-0.0168824	0.640096	-2.39435
CHD1L	1	147242641	147295766	+	1.17493e-08	CHD1L	ENSG00000131778	chromodomain helicase DNA binding protein 1- like [Source:HGNC Symbol;Acc:HGNC:1916]	4.06015	4.34082	4.49125	4.33843	4.5704	4.34592	4.64967	4.4184
LINC00624	1	147258885	147517875	-	0	LINC00624	ENSG00000278811	long intergenic non-protein coding RNA 624 [Source:HGNC Symbol;Acc:HGNC:44254]	-0.802506	0.454475	0.267336	0.352611	2.7114	2.56941	2.8085	-0.993364
BCL9	1	147541412	147626216	+	6.25355e-18	BCL9	ENSG00000116128	B-cell CLL/lymphoma 9 [Source:HGNC Symbol;Acc:HGNC:1008]	4.10091	4.12834	4.22417	4.40856	3.74916	3.8657	2.81555	3.8137
ACP6	1	147629652	147670496	-	0.0316018	ACP6	ENSG00000162836	acid phosphatase 6, lysophosphatidic [Source:HGNC Symbol;Acc:HGNC:29609]	0.340747	-0.355058	-0.425374	-0.224208	-0.337311	-0.595624	0.0112704	1.29084
GJA5	1	147756199	147773362	-	2.31002e-05	GJA5	ENSG00000265107	gap junction protein, alpha 5, 40kDa [Source:HGNC Symbol;Acc:HGNC:4279]	-1.58727	-1.79264	-4.44891	-2.83423	-5.07884	-4.94682	-4.6928	0.703268
NBPF11	1	148102046	148152322	-	1.82849e-25	NBPF11	ENSG00000263956	neuroblastoma breakpoint family, member 11 [Source:HGNC Symbol;Acc:HGNC:31993]	1.10325	1.79679	2.20781	2.48567	2.54795	2.66427	2.47937	0.666256
LINC01138	1	148362995	148460150	-	6.93635e-07	LINC01138	ENSG00000274020	long intergenic non-protein coding RNA 1138 [Source:HGNC Symbol;Acc:HGNC:49454]	-0.186317	-1.01659	-1.82741	-1.43087	-1.55962	-2.08072	-1.95142	0.725033
NBPF14	1	148531385	148679751	-	4.3171e-09	NBPF14	ENSG00000270629	neuroblastoma breakpoint family, member 14 [Source:HGNC Symbol;Acc:HGNC:25232]	-0.913546	-1.53429	-1.6833	-2.11847	-1.82289	-1.99842	-2.49266	-1.78357
NBPF9	1	149054027	149103561	-	3.90528e-20	NBPF9	ENSG00000269713	neuroblastoma breakpoint family, member 9 [Source:HGNC Symbol;Acc:HGNC:31991]	1.93104	2.37621	2.61113	2.82996	3.04926	3.05827	3.04269	0.942349
NBPF14	1	149390623	149556361	+	3.34071e-15	NBPF14	ENSG00000270629	neuroblastoma breakpoint family, member 14 [Source:HGNC Symbol;Acc:HGNC:25232]	-0.351947	-1.29232	-0.820446	-0.869315	-1.17912	-1.00983	-1.81373	-1.47786
LINC00869	1	149606334	149679523	+	4.65567e-14	LINC00869	ENSG00000226067	long intergenic non-protein coding RNA 869 [Source:EntrezGene;Acc:57234]	-0.435332	-1.13644	-2.07357	-2.05941	-2.88449	-2.78945	-2.97509	-0.0798793
HIST2H2BE	1	149842204	149886652	-	0.000366534	HIST2H2BE	ENSG00000184678	histone cluster 2, H2be [Source:HGNC Symbol;Acc:HGNC:4760]	1.79478	0.526902	-0.847407	-0.210056	0.704611	0.93453	0.46949	1.46183
BOLA1	1	149887890	149900792	+	1.91315e-05	BOLA1	ENSG00000178096	bolA family member 1 [Source:HGNC Symbol;Acc:HGNC:24263]	1.71805	2.67517	1.62095	2.01145	1.94383	1.53707	2.80138	3.2373
SV2A	1	149903318	149917882	-	0	SV2A	ENSG00000159164	synaptic vesicle glycoprotein 2A [Source:HGNC Symbol;Acc:HGNC:20566]	3.44304	0.412746	-0.189308	-0.5433	-0.9226	-0.435498	-1.61501	4.0454
PLEKHO1	1	150149183	150160065	+	0	PLEKHO1	ENSG00000023902	pleckstrin homology domain containing, family O member 1 [Source:HGNC Symbol;Acc:HGNC:24310]	4.24735	2.98736	2.05454	2.20379	0.778741	1.94022	0.0235753	4.09938
ANP32E	1	150218417	150236156	-	0.000275833	ANP32E	ENSG00000143401	acidic (leucine-rich) nuclear phosphoprotein 32 family, member E [Source:HGNC Symbol;Acc:HGNC:16673]	4.94158	4.6339	5.1196	4.63653	5.35184	5.01353	5.70803	5.45555
CA14	1	150257159	150265078	+	0	CA14	ENSG00000118298	carbonic anhydrase XIV [Source:HGNC Symbol;Acc:HGNC:1372]	3.69174	-0.39445	-0.787027	-1.37944	-1.17661	-1.31603	-3.00059	4.04324
APH1A	1	150265399	150269303	-	0.00126732	APH1A	ENSG00000117362	APH1A gamma secretase subunit [Source:HGNC Symbol;Acc:HGNC:29509]	5.14757	5.36591	5.07777	5.07206	4.78213	4.67442	4.92187	4.86029
MRPS21	1	150293720	150308979	+	0.000352636	MRPS21	ENSG00000266472	mitochondrial ribosomal protein S21 [Source:HGNC Symbol;Acc:HGNC:14046]	4.71967	5.07796	4.95379	4.96599	4.94904	4.69727	5.18343	4.84118
PRPF3	1	150321476	150353195	+	0.00199158	PRPF3	ENSG00000117360	pre-mRNA processing factor 3 [Source:HGNC Symbol;Acc:HGNC:17348]	4.05525	4.11453	4.40955	4.16035	4.33844	4.37641	4.50926	4.07867
RPRD2	1	150364650	150476566	+	1.84634e-05	RPRD2	ENSG00000163125	regulation of nuclear pre-mRNA domain containing 2 [Source:HGNC Symbol;Acc:HGNC:29039]	2.77438	2.60062	2.78805	2.69729	2.87418	2.84089	2.2945	2.55572
TARS2	1	150487364	150507609	+	1.92244e-08	TARS2	ENSG00000143374	threonyl-tRNA synthetase 2, mitochondrial (putative) [Source:HGNC Symbol;Acc:HGNC:30740]	3.4265	3.62069	3.87385	3.70264	3.80302	3.63853	4.21387	3.8297
ECM1	1	150508076	150513789	+	3.05218e-10	ECM1	ENSG00000143369	extracellular matrix protein 1 [Source:HGNC Symbol;Acc:HGNC:3153]	1.10288	3.1087	-0.620093	0.94206	-1.31185	-1.32198	-1.63746	-0.412096
MCL1	1	150574551	150579738	-	0	MCL1	ENSG00000143384	myeloid cell leukemia 1 [Source:HGNC Symbol;Acc:HGNC:6943]	5.72905	6.11037	6.24029	6.0151	6.77637	6.70061	7.02127	5.49519
ENSA	1	150600851	150629596	-	3.29013e-05	ENSA	ENSG00000143420	endosulfine alpha [Source:HGNC Symbol;Acc:HGNC:3360]	4.23009	4.7612	4.62448	4.50571	4.57907	4.55596	4.73401	4.71723
GOLPH3L	1	150646225	150697144	-	7.45843e-05	GOLPH3L	ENSG00000143457	golgi phosphoprotein 3-like [Source:HGNC Symbol;Acc:HGNC:24882]	2.74779	2.98138	2.97357	3.02739	2.59862	2.6168	2.25722	3.71958
HORMAD1	1	150698060	150720885	-	1.37705e-12	HORMAD1	ENSG00000143452	HORMA domain containing 1 [Source:HGNC Symbol;Acc:HGNC:25245]	-0.72697	2.88123	3.42208	3.2718	4.36477	3.96958	4.45559	-5.76391
CTSS	1	150730196	150765957	-	0.000470812	CTSS	ENSG00000163131	cathepsin S [Source:HGNC Symbol;Acc:HGNC:2545]	-0.357458	1.06991	-2.4199	-0.972265	0.994743	0.961248	1.56227	-6.44589
CTSK	1	150796208	150808323	-	5.21815e-05	CTSK	ENSG00000143387	cathepsin K [Source:HGNC Symbol;Acc:HGNC:2536]	0.649688	0.287419	-0.295896	0.356178	0.134793	0.268533	-0.779309	2.0101
CERS2	1	150963670	150975004	-	2.15132e-28	CERS2	ENSG00000143418	ceramide synthase 2 [Source:HGNC Symbol;Acc:HGNC:14076]	4.97863	4.94148	4.40516	4.48994	3.89858	3.94687	3.87322	4.84475
ANXA9	1	150982017	150995634	+	1.56771e-05	ANXA9	ENSG00000143412	annexin A9 [Source:HGNC Symbol;Acc:HGNC:547]	-0.142956	0.123073	-1.63181	-1.5818	-1.47296	-1.68854	-2.31295	0.135818
FAM63A	1	150996086	151008375	-	1.36115e-05	FAM63A	ENSG00000143409	family with sequence similarity 63, member A [Source:HGNC Symbol;Acc:HGNC:25648]	1.38281	0.879704	-0.244843	0.114604	0.209452	0.0372203	0.612088	1.61249
CDC42SE1	1	151050971	151070325	-	0.00383493	CDC42SE1	ENSG00000197622	CDC42 small effector 1 [Source:HGNC Symbol;Acc:HGNC:17719]	4.34132	4.42048	3.99575	3.86525	4.29063	4.1837	4.13065	4.09235
MLLT11	1	151057758	151068497	+	0	MLLT11	ENSG00000213190	myeloid/lymphoid or mixed-lineage leukemia (trithorax homolog, Drosophila); translocated to, 11 [Source:HGNC Symbol;Acc:HGNC:16997]	4.49304	3.40431	2.23853	2.33433	2.14494	2.08119	1.42186	4.26605
SEMA6C	1	151131685	151146664	-	2.71947e-06	SEMA6C	ENSG00000143434	sema domain, transmembrane domain (TM), and cytoplasmic domain, (semaphorin) 6C [Source:HGNC Symbol;Acc:HGNC:10740]	1.33824	-0.146609	-0.695716	0.0101578	0.992745	0.0513668	0.291938	1.95742
LYSMD1	1	151159748	151165948	-	0.0272599	LYSMD1	ENSG00000163155	LysM, putative peptidoglycan-binding, domain containing 1 [Source:HGNC Symbol;Acc:HGNC:32070]	1.96184	2.1862	2.03045	1.74117	2.39946	2.24144	2.38602	2.27805
PSMD4	1	151254703	151267479	+	0.00336096	PSMD4	ENSG00000159352	proteasome (prosome, macropain) 26S subunit, non-ATPase, 4 [Source:HGNC Symbol;Acc:HGNC:9561]	5.15507	5.37214	5.25917	5.25585	5.07331	4.91898	5.49851	5.22096
ZNF687	1	151281618	151292180	+	1.0538e-08	ZNF687	ENSG00000143373	zinc finger protein 687 [Source:HGNC Symbol;Acc:HGNC:29277]	3.04643	2.91851	2.71845	2.94768	2.76063	2.51557	2.22196	3.34272
PI4KB	1	151291797	151327715	-	6.87201e-05	PI4KB	ENSG00000143393	phosphatidylinositol 4-kinase, catalytic, beta [Source:HGNC Symbol;Acc:HGNC:8984]	3.5048	3.60587	3.41678	3.45113	3.24666	3.30395	3.08081	3.25639
RFX5	1	151340640	151347357	-	6.80895e-12	RFX5	ENSG00000143390	regulatory factor X, 5 (influences HLA class II expression) [Source:HGNC Symbol;Acc:HGNC:9986]	3.49979	3.10379	2.83714	2.93048	2.39146	2.47798	2.47604	3.89087
SELENBP1	1	151364302	151372733	-	2.52831e-31	SELENBP1	ENSG00000143416	selenium binding protein 1 [Source:HGNC Symbol;Acc:HGNC:10719]	3.42485	3.35888	1.83783	2.84279	0.87691	0.68243	1.78212	3.68236
POGZ	1	151402724	151459465	-	1.747e-42	POGZ	ENSG00000143442	pogo transposable element with ZNF domain [Source:HGNC Symbol;Acc:HGNC:18801]	3.83082	3.31015	3.20374	3.33779	2.89826	2.94716	2.42365	3.72122
CGN	1	151510510	151538692	+	0.000141325	CGN	ENSG00000143375	cingulin [Source:HGNC Symbol;Acc:HGNC:17429]	3.20297	4.04926	4.13963	4.1825	2.92709	2.85458	2.58749	1.90426
TUFT1	1	151540305	151583583	+	4.89444e-08	TUFT1	ENSG00000143367	tuftelin 1 [Source:HGNC Symbol;Acc:HGNC:12422]	3.26768	3.74647	2.84829	3.37924	2.45163	2.52221	2.48748	2.22287
CELF3	1	151702404	151716814	-	1.64571e-06	CELF3	ENSG00000159409	CUGBP, Elav-like family member 3 [Source:HGNC Symbol;Acc:HGNC:11967]	-0.906694	-6.0369	-5.78202	-5.50598	-5.5873	-5.86274	-4.28297	-0.894552
MRPL9	1	151759643	151763564	-	4.48177e-06	MRPL9	ENSG00000143436	mitochondrial ribosomal protein L9 [Source:HGNC Symbol;Acc:HGNC:14277]	4.87367	5.2912	5.13251	5.21566	5.02885	4.9558	5.39788	4.90366
TDRKH	1	151771564	151791416	-	1.83685e-09	TDRKH	ENSG00000182134	tudor and KH domain containing [Source:HGNC Symbol;Acc:HGNC:11713]	2.1426	2.22982	2.30554	2.04081	2.55672	2.03464	2.99028	2.90614
S100A11	1	152032506	152037035	-	0.00113335	S100A11	ENSG00000163191	S100 calcium binding protein A11 [Source:HGNC Symbol;Acc:HGNC:10488]	5.93994	5.79499	5.44091	5.23181	6.1543	6.03558	6.38234	5.12929
FLG-AS1	1	152168125	152366692	+	0.000681984	FLG-AS1	ENSG00000237975	FLG antisense RNA 1 [Source:HGNC Symbol;Acc:HGNC:27913]	-7.16678	-7.10545	-7.23457	-7.10285	-3.41629	-3.69321	-3.89054	-7.55946
HRNR	1	152212082	152224193	-	0.0292081	HRNR	ENSG00000197915	hornerin [Source:HGNC Symbol;Acc:HGNC:20846]	-6.89163	-7.65494	-7.40007	-7.70302	-3.43894	-3.03672	-3.94205	-8.10896
FLG	1	152302175	152325203	-	0.0253866	FLG	ENSG00000143631	filaggrin [Source:HGNC Symbol;Acc:HGNC:3748]	-7.0712	-7.07409	-8.18967	-7.07149	-2.47708	-2.75614	-3.70401	-8.46389
S100A4	1	153543613	153550136	-	1.05125e-12	S100A4	ENSG00000196154	S100 calcium binding protein A4 [Source:HGNC Symbol;Acc:HGNC:10494]	1.57446	2.14663	-2.21997	0.223571	-3.85981	-4.6576	-4.03313	3.32013
S100A3	1	153547329	153549372	-	0.00601304	S100A3	ENSG00000188015	S100 calcium binding protein A3 [Source:HGNC Symbol;Acc:HGNC:10493]	-1.65994	-0.927953	-4.34982	-3.74045	-4.40075	-3.51225	-4.67541	-2.90073
S100A16	1	153606886	153613083	-	2.34816e-07	S100A16	ENSG00000188643	S100 calcium binding protein A16 [Source:HGNC Symbol;Acc:HGNC:20441]	2.51175	4.78503	2.79799	4.115	2.4144	2.64759	4.40203	3.40239
S100A14	1	153614255	153616986	-	0.0235065	S100A14	ENSG00000189334	S100 calcium binding protein A14 [Source:HGNC Symbol;Acc:HGNC:18901]	2.64168	4.77445	2.06686	3.30538	2.98606	3.1416	4.48649	-4.0939
S100A13	1	153618799	153634092	-	1.24214e-07	S100A13	ENSG00000189171	S100 calcium binding protein A13 [Source:HGNC Symbol;Acc:HGNC:10490]	3.9747	5.03372	4.00688	4.9373	3.85255	3.91984	4.77812	3.91942
INTS3	1	153728067	153774808	+	1.84853e-10	INTS3	ENSG00000143624	integrator complex subunit 3 [Source:HGNC Symbol;Acc:HGNC:26153]	3.62911	3.22689	3.28304	3.29262	3.07351	3.32603	2.89171	3.37378
SLC27A3	1	153774354	153780157	+	0.000158793	SLC27A3	ENSG00000143554	solute carrier family 27 (fatty acid transporter), member 3 [Source:HGNC Symbol;Acc:HGNC:10997]	1.44955	2.28656	2.42997	2.57893	2.23151	1.62509	2.26351	2.56953
GATAD2B	1	153804725	153922975	-	2.37597e-25	GATAD2B	ENSG00000143614	GATA zinc finger domain containing 2B [Source:HGNC Symbol;Acc:HGNC:30778]	2.26933	1.75554	1.70438	1.88001	1.50088	1.64081	0.574008	2.28513
DENND4B	1	153929501	153946696	-	0.000166249	DENND4B	ENSG00000198837	DENN/MADD domain containing 4B [Source:HGNC Symbol;Acc:HGNC:29044]	3.13371	2.93015	3.00309	3.02555	2.93684	2.62781	2.44164	3.16046
CRTC2	1	153947675	153958625	-	0.000368582	CRTC2	ENSG00000160741	CREB regulated transcription coactivator 2 [Source:HGNC Symbol;Acc:HGNC:27301]	3.13034	2.55364	2.48646	2.72034	2.50835	2.71191	2.33952	2.35836
SLC39A1	1	153959099	153968184	-	0.00870013	SLC39A1	ENSG00000143570	solute carrier family 39 (zinc transporter), member 1 [Source:HGNC Symbol;Acc:HGNC:12876]	5.12956	5.00302	5.37777	4.92437	5.23054	5.21448	5.42938	5.44486
CREB3L4	1	153967892	153974363	+	0.000660041	CREB3L4	ENSG00000143578	cAMP responsive element binding protein 3- like 4 [Source:HGNC Symbol;Acc:HGNC:18854]	2.54131	2.87452	3.04529	2.86869	2.45971	2.09132	3.09433	3.74531
JTB	1	153974269	153977688	-	0.0126525	JTB	ENSG00000143543	jumping translocation breakpoint [Source:HGNC Symbol;Acc:HGNC:6201]	4.80561	5.37825	5.19296	5.18182	4.86188	4.81032	5.13731	4.6938
UBAP2L	1	154220179	154271510	+	0.00842619	UBAP2L	ENSG00000143569	ubiquitin associated protein 2-like [Source:HGNC Symbol;Acc:HGNC:29877]	4.50928	4.50745	4.60341	4.57005	4.38986	4.48608	4.26144	4.0472
HAX1	1	154272511	154275875	+	1.08951e-14	HAX1	ENSG00000143575	HCLS1 associated protein X-1 [Source:HGNC Symbol;Acc:HGNC:16915]	4.66776	5.28896	5.15841	5.02918	5.17687	4.85942	5.47927	4.92538
ATP8B2	1	154325553	154351307	+	0	ATP8B2	ENSG00000143515	ATPase, aminophospholipid transporter, class I, type 8B, member 2 [Source:HGNC Symbol;Acc:HGNC:13534]	3.37076	4.0183	4.73288	4.43125	4.84261	4.75202	5.02764	3.33687
IL6R	1	154405193	154469450	+	1.3474e-09	IL6R	ENSG00000160712	interleukin 6 receptor [Source:HGNC Symbol;Acc:HGNC:6019]	-0.0996852	3.43594	3.79848	3.76716	4.07698	4.16708	4.14454	-2.87482
SHE	1	154469772	154502113	-	5.41348e-11	SHE	ENSG00000169291	Src homology 2 domain containing E [Source:HGNC Symbol;Acc:HGNC:27004]	-4.21125	-3.49406	-2.5099	-3.36382	0.163047	-0.279321	-0.995433	-3.92965
TDRD10	1	154502219	154548147	+	0.000564147	TDRD10	ENSG00000163239	tudor domain containing 10 [Source:HGNC Symbol;Acc:HGNC:25316]	-4.57971	-3.7444	-2.41402	-3.28976	-0.646288	-1.11529	-1.48682	-4.97239
UBE2Q1	1	154548577	154558633	-	0.00131637	UBE2Q1	ENSG00000160714	ubiquitin-conjugating enzyme E2Q family member 1 [Source:HGNC Symbol;Acc:HGNC:15698]	3.98646	4.01853	3.9406	3.83044	3.62856	3.80289	3.74532	3.78475
CHRNB2	1	154567781	154580026	+	5.70308e-06	CHRNB2	ENSG00000160716	cholinergic receptor, nicotinic, beta 2 (neuronal) [Source:HGNC Symbol;Acc:HGNC:1962]	-1.44351	-4.6583	-3.87511	-3.77305	-3.93954	-3.55231	-3.39569	-2.02585
ADAR	1	154582062	154627964	-	3.48971e-05	ADAR	ENSG00000160710	adenosine deaminase, RNA-specific [Source:HGNC Symbol;Acc:HGNC:225]	5.20234	5.36702	5.41364	5.35507	5.15702	5.07447	4.9404	5.24103
KCNN3	1	154697455	154870280	-	3.08336e-10	KCNN3	ENSG00000143603	potassium intermediate/small conductance calcium-activated channel, subfamily N, member 3 [Source:HGNC Symbol;Acc:HGNC:6292]	-2.50705	-6.56113	-8.23224	-8.10052	-7.01788	-6.84885	-6.87751	-0.613397
PYGO2	1	154957026	154962036	-	7.46661e-13	PYGO2	ENSG00000163348	pygopus family PHD finger 2 [Source:HGNC Symbol;Acc:HGNC:30257]	4.26807	4.11428	3.97147	4.05267	3.79619	3.86814	3.42974	4.00478
SHC1	1	154962298	154974395	-	5.59088e-07	SHC1	ENSG00000160691	SHC (Src homology 2 domain containing) transforming protein 1 [Source:HGNC Symbol;Acc:HGNC:10840]	4.63195	4.49267	4.28909	4.32157	4.32466	4.2302	4.19757	4.71879
CKS1B	1	154974653	154979249	+	8.92091e-05	CKS1B	ENSG00000173207	CDC28 protein kinase regulatory subunit 1B [Source:HGNC Symbol;Acc:HGNC:19083]	4.44919	5.02565	5.14031	4.93367	4.64835	4.74677	5.05578	4.9838
FLAD1	1	154983352	154993111	+	5.9511e-34	FLAD1	ENSG00000160688	flavin adenine dinucleotide synthetase 1 [Source:HGNC Symbol;Acc:HGNC:24671]	3.55551	4.21132	4.33752	4.172	4.51652	4.38547	4.80014	3.53913
ZBTB7B	1	155002630	155018522	+	0.0171077	ZBTB7B	ENSG00000160685	zinc finger and BTB domain containing 7B [Source:HGNC Symbol;Acc:HGNC:18668]	2.56821	3.58726	2.73163	3.17775	2.52995	2.80539	1.90771	2.13244
ADAM15	1	155051286	155062775	+	2.66399e-05	ADAM15	ENSG00000143537	ADAM metallopeptidase domain 15 [Source:HGNC Symbol;Acc:HGNC:193]	3.29644	2.87121	2.04466	2.08858	2.7139	2.63303	2.85852	2.93804
EFNA4	1	155063731	155069553	+	2.21802e-06	EFNA4	ENSG00000243364	ephrin-A4 [Source:HGNC Symbol;Acc:HGNC:3224]	3.8425	4.70171	4.50755	4.63653	4.14359	4.26335	4.47155	4.23684
EFNA1	1	155127460	155134857	+	9.91166e-26	EFNA1	ENSG00000169242	ephrin-A1 [Source:HGNC Symbol;Acc:HGNC:3221]	3.77868	4.37455	3.41649	3.8466	1.4714	2.15168	1.76955	0.906925
KRTCAP2	1	155169408	155173333	-	0.0497026	KRTCAP2	ENSG00000163463	keratinocyte associated protein 2 [Source:HGNC Symbol;Acc:HGNC:28942]	4.78916	4.88287	4.63039	4.69831	4.33414	4.15176	4.56168	4.60662
TRIM46	1	155173787	155184971	+	2.95407e-06	TRIM46	ENSG00000163462	tripartite motif containing 46 [Source:HGNC Symbol;Acc:HGNC:19019]	-0.809614	-2.85934	-2.7721	-3.36828	-2.11364	-2.39982	-2.68331	1.67445
MUC1	1	155185824	155192915	-	6.88439e-11	MUC1	ENSG00000185499	mucin 1, cell surface associated [Source:HGNC Symbol;Acc:HGNC:7508]	-0.713038	0.144982	-3.29322	-0.840499	-3.66185	-3.01263	-5.48446	-1.78199
THBS3	1	155195588	155207981	-	0	THBS3	ENSG00000169231	thrombospondin 3 [Source:HGNC Symbol;Acc:HGNC:11787]	3.56315	0.414707	-0.820168	-0.278605	-0.903388	-0.913068	-2.1912	2.1077
FAM189B	1	155247205	155255483	-	1.09898e-12	FAM189B	ENSG00000160767	family with sequence similarity 189, member B [Source:HGNC Symbol;Acc:HGNC:1233]	3.8557	3.02897	2.07769	2.56122	2.47195	2.36269	2.52589	4.00547
CLK2	1	155262868	155273516	-	0.0271137	CLK2	ENSG00000176444	CDC-like kinase 2 [Source:HGNC Symbol;Acc:HGNC:2069]	3.99066	3.96629	4.08545	4.16556	4.17183	4.0255	4.35273	4.11573
HCN3	1	155277583	155289848	+	1.01869e-09	HCN3	ENSG00000143630	hyperpolarization activated cyclic nucleotide-gated potassium channel 3 [Source:HGNC Symbol;Acc:HGNC:19183]	1.45394	-0.339693	0.0335203	-0.0765747	0.414952	-0.118711	-0.0461563	0.975577
FDPS	1	155308748	155320666	+	0.0220412	FDPS	ENSG00000160752	farnesyl diphosphate synthase [Source:HGNC Symbol;Acc:HGNC:3631]	5.36789	5.39163	5.29303	5.23548	4.8761	4.67274	5.15311	5.52116
RUSC1-AS1	1	155316863	155324176	-	0.00277672	RUSC1-AS1	ENSG00000225855	RUSC1 antisense RNA 1 [Source:HGNC Symbol;Acc:HGNC:26680]	3.63555	3.59245	3.50409	3.52271	3.07727	2.92494	3.27639	3.80017
ASH1L	1	155335268	155562807	-	1.27978e-07	ASH1L	ENSG00000116539	ash1 (absent, small, or homeotic)-like (Drosophila) [Source:HGNC Symbol;Acc:HGNC:19088]	1.72873	1.43791	1.79529	1.72949	2.1831	2.14815	1.22105	1.49298
ASH1L-AS1	1	155562042	155563944	+	0.000363649	ASH1L-AS1	ENSG00000235919	ASH1L antisense RNA 1 [Source:HGNC Symbol;Acc:HGNC:44146]	0.775851	1.09215	0.950451	1.38045	1.67704	1.18105	1.88564	1.6596
MSTO1	1	155610225	155614967	+	2.88475e-14	MSTO1	ENSG00000125459	misato 1, mitochondrial distribution and morphology regulator [Source:HGNC Symbol;Acc:HGNC:29678]	2.61028	3.63414	3.74192	3.74254	3.57524	3.37401	3.93203	2.23691
YY1AP1	1	155659443	155689000	-	1.18316e-12	YY1AP1	ENSG00000163374	YY1 associated protein 1 [Source:HGNC Symbol;Acc:HGNC:30935]	3.72604	4.20832	4.21969	4.06859	4.48653	4.42806	4.63408	3.73099
DAP3	1	155687967	155739010	+	9.81791e-19	DAP3	ENSG00000132676	death associated protein 3 [Source:HGNC Symbol;Acc:HGNC:2673]	3.84785	4.55049	4.39874	4.48068	4.40092	4.31069	4.68568	3.74673
SYT11	1	155859509	155885199	+	7.71575e-16	SYT11	ENSG00000132718	synaptotagmin XI [Source:HGNC Symbol;Acc:HGNC:19239]	-0.206486	-4.65706	-6.32816	-5.72476	-4.39647	-4.64845	-2.90687	0.839232
RIT1	1	155897808	155911404	-	2.29951e-12	RIT1	ENSG00000143622	Ras-like without CAAX 1 [Source:HGNC Symbol;Acc:HGNC:10023]	2.8988	2.56679	2.03464	2.05323	1.95131	1.79261	1.96524	3.21939
RXFP4	1	155941710	155942949	+	0.0449113	RXFP4	ENSG00000173080	relaxin/insulin-like family peptide receptor 4 [Source:HGNC Symbol;Acc:HGNC:14666]	-3.339	-4.26413	-4.82792	-4.3122	-5.21219	-5.29265	-5.10285	-5.15281
ARHGEF2	1	155946851	156007070	-	5.64866e-22	ARHGEF2	ENSG00000116584	Rho/Rac guanine nucleotide exchange factor (GEF) 2 [Source:HGNC Symbol;Acc:HGNC:682]	3.80703	3.49165	3.21115	3.23379	2.78711	2.79841	2.47926	3.6624
SSR2	1	156009048	156020959	-	0.0315888	SSR2	ENSG00000163479	signal sequence receptor, beta (translocon- associated protein beta) [Source:HGNC Symbol;Acc:HGNC:11324]	5.6147	5.8208	5.38143	5.37181	5.57147	5.55735	5.88832	5.52739
UBQLN4	1	156035301	156053794	-	0.000347592	UBQLN4	ENSG00000160803	ubiquilin 4 [Source:HGNC Symbol;Acc:HGNC:1237]	4.34636	4.16848	4.15364	4.05101	4.07884	4.10544	4.00807	4.16233
MEX3A	1	156072013	156081998	-	0	MEX3A	ENSG00000254726	mex-3 RNA binding family member A [Source:HGNC Symbol;Acc:HGNC:33482]	4.51174	3.14332	1.97301	2.97822	0.840377	0.995278	-0.587074	4.25814
SLC25A44	1	156193932	156212796	+	3.92864e-37	SLC25A44	ENSG00000160785	solute carrier family 25, member 44 [Source:HGNC Symbol;Acc:HGNC:29036]	3.49566	4.48325	4.9228	4.50523	5.55068	5.65317	5.5607	2.384
PMF1-BGLAP	1	156212982	156243332	+	6.24006e-09	PMF1-BGLAP	ENSG00000260238	PMF1-BGLAP readthrough [Source:HGNC Symbol;Acc:HGNC:42953]	4.35748	4.56603	4.36319	4.57477	3.28603	3.32117	3.65881	4.51107
PMF1	1	156212993	156240042	+	3.92502e-10	PMF1	ENSG00000160783	polyamine-modulated factor 1 [Source:HGNC Symbol;Acc:HGNC:9112]	4.94183	5.35932	5.05092	5.22638	3.89144	3.90423	4.33899	5.29072
BGLAP	1	156241962	156243321	+	0.000136753	BGLAP	ENSG00000242252	bone gamma-carboxyglutamate (gla) protein [Source:HGNC Symbol;Acc:HGNC:1043]	1.3458	0.821222	0.402935	0.657806	-0.890156	-1.30395	-0.459656	0.912076
PAQR6	1	156243321	156248117	-	8.52908e-20	PAQR6	ENSG00000160781	progestin and adipoQ receptor family member VI [Source:HGNC Symbol;Acc:HGNC:30132]	1.96446	1.16459	1.00992	2.35664	0.473318	0.325214	-1.04692	1.882
SMG5	1	156249224	156282825	-	0.00100286	SMG5	ENSG00000198952	SMG5 nonsense mediated mRNA decay factor [Source:HGNC Symbol;Acc:HGNC:24644]	4.68707	4.70567	4.85304	4.76414	4.71759	4.84262	4.37378	4.34217
TMEM79	1	156282948	156292443	+	0.0218453	TMEM79	ENSG00000163472	transmembrane protein 79 [Source:HGNC Symbol;Acc:HGNC:28196]	0.818838	0.267591	-0.424647	0.0746362	-0.370161	-0.204993	0.224037	0.472895
CCT3	1	156308968	156367873	-	0.00057888	CCT3	ENSG00000163468	chaperonin containing TCP1, subunit 3 (gamma) [Source:HGNC Symbol;Acc:HGNC:1616]	5.76191	6.11918	6.04325	5.94873	5.74739	5.69064	6.15595	5.81232
MEF2D	1	156463727	156500828	-	0.00951272	MEF2D	ENSG00000116604	myocyte enhancer factor 2D [Source:HGNC Symbol;Acc:HGNC:6997]	2.15844	2.26669	2.55262	2.50157	2.26597	2.343	1.60163	1.90543
APOA1BP	1	156591762	156594299	+	8.23958e-15	APOA1BP	ENSG00000163382	apolipoprotein A-I binding protein [Source:HGNC Symbol;Acc:HGNC:18453]	4.27052	4.52812	3.96207	4.05793	3.05731	2.72106	3.37231	4.45464
GPATCH4	1	156594487	156601490	-	1.0585e-23	GPATCH4	ENSG00000160818	G patch domain containing 4 [Source:HGNC Symbol;Acc:HGNC:25982]	4.04703	4.59767	4.92358	4.65299	4.81646	4.92828	5.27842	3.97767
NES	1	156668763	156677397	-	0	NES	ENSG00000132688	nestin [Source:HGNC Symbol;Acc:HGNC:7756]	6.76603	4.91288	4.62097	4.64789	4.71932	4.88634	4.10405	5.51169
CRABP2	1	156699606	156705816	-	0	CRABP2	ENSG00000143320	cellular retinoic acid binding protein 2 [Source:HGNC Symbol;Acc:HGNC:2339]	6.86011	5.85909	4.91385	5.39225	4.39933	4.19888	4.25798	6.21505
ISG20L2	1	156721891	156728799	-	7.8382e-25	ISG20L2	ENSG00000143319	interferon stimulated exonuclease gene 20kDa- like 2 [Source:HGNC Symbol;Acc:HGNC:25745]	3.85126	3.91013	4.36967	4.10311	4.82198	4.88828	5.10771	3.86122
MRPL24	1	156737303	156741590	-	1.71755e-08	MRPL24	ENSG00000143314	mitochondrial ribosomal protein L24 [Source:HGNC Symbol;Acc:HGNC:14037]	2.95346	3.52495	3.28862	3.31264	3.38997	3.05958	3.80416	3.11205
HDGF	1	156742107	156752448	-	7.602e-20	HDGF	ENSG00000143321	hepatoma-derived growth factor [Source:HGNC Symbol;Acc:HGNC:4856]	6.26262	5.86252	5.64329	5.55124	5.50312	5.42686	5.44256	6.4846
SH2D2A	1	156806243	156816862	-	0.00466489	SH2D2A	ENSG00000027869	SH2 domain containing 2A [Source:HGNC Symbol;Acc:HGNC:10821]	-2.60648	-2.72265	-2.95694	-3.64987	-0.763828	-2.86231	-0.514535	1.17437
NTRK1	1	156815656	156881850	+	1.47768e-13	NTRK1	ENSG00000198400	neurotrophic tyrosine kinase, receptor, type 1 [Source:HGNC Symbol;Acc:HGNC:8031]	0.0255008	-1.91797	-6.11404	-4.01336	-6.01297	-6.57876	-6.28763	-2.59466
INSRR	1	156840063	156859018	-	6.53746e-06	INSRR	ENSG00000027644	insulin receptor-related receptor [Source:HGNC Symbol;Acc:HGNC:6093]	-2.8213	-6.73924	-6.86836	-6.73664	-7.25263	-7.33309	-7.14329	-5.12295
PEAR1	1	156893720	156916434	+	6.33644e-30	PEAR1	ENSG00000187800	platelet endothelial aggregation receptor 1 [Source:HGNC Symbol;Acc:HGNC:33631]	1.01935	-1.3014	-2.64475	-2.01898	-2.73688	-3.63715	-4.80206	-2.51191
ARHGEF11	1	156934840	157045370	-	3.53888e-05	ARHGEF11	ENSG00000132694	Rho guanine nucleotide exchange factor (GEF) 11 [Source:HGNC Symbol;Acc:HGNC:14580]	3.01256	3.17882	3.49321	3.43266	3.31848	3.54235	2.59621	2.43705
ETV3L	1	157092044	157099808	-	0.00164885	ETV3L	ENSG00000253831	ets variant 3-like [Source:HGNC Symbol;Acc:HGNC:33834]	-1.60394	-4.98704	-5.50016	-5.31778	-5.30544	-5.19689	-4.95642	-1.72247
ETV3	1	157121191	157138474	-	2.36243e-20	ETV3	ENSG00000117036	ets variant 3 [Source:HGNC Symbol;Acc:HGNC:3492]	2.84411	3.45012	3.58569	3.57295	3.91218	3.87182	3.84632	2.08702
KIRREL	1	157993273	158100262	+	1.0312e-29	KIRREL	ENSG00000183853	kin of IRRE like (Drosophila) [Source:HGNC Symbol;Acc:HGNC:15734]	4.34033	3.37567	3.68494	3.4411	3.96109	4.28508	2.92496	3.17239
CD1D	1	158179947	158184896	+	5.0026e-08	CD1D	ENSG00000158473	CD1d molecule [Source:HGNC Symbol;Acc:HGNC:1637]	-4.46366	-1.61086	-0.714381	-1.11558	-0.833546	-0.972803	-0.270602	-0.660259
IFI16	1	158999968	159055155	+	8.03833e-06	IFI16	ENSG00000163565	interferon, gamma-inducible protein 16 [Source:HGNC Symbol;Acc:HGNC:5395]	1.748	3.64567	2.06499	3.11977	3.75467	3.70786	2.99102	0.592965
CADM3	1	159171609	159203313	+	8.78609e-18	CADM3	ENSG00000162706	cell adhesion molecule 3 [Source:HGNC Symbol;Acc:HGNC:17601]	0.120854	-5.89752	-5.88233	-5.94559	-6.07758	-5.3606	-6.25091	1.84914
CADM3-AS1	1	159195985	159207973	-	1.54845e-09	CADM3-AS1	ENSG00000225670	CADM3 antisense RNA 1 [Source:HGNC Symbol;Acc:HGNC:40812]	-0.953382	-5.78079	-6.29392	-6.26354	-5.96085	-6.09198	-6.61951	0.836483
DUSP23	1	159780932	159782543	+	2.23e-43	DUSP23	ENSG00000158716	dual specificity phosphatase 23 [Source:HGNC Symbol;Acc:HGNC:21480]	-1.29694	1.6289	1.95767	2.00272	3.80748	3.47229	4.04444	-4.56494
TAGLN2	1	159918107	159925732	-	0.0151903	TAGLN2	ENSG00000158710	transgelin 2 [Source:HGNC Symbol;Acc:HGNC:11554]	6.07077	6.404	6.1832	5.86812	5.84115	5.77389	6.35189	4.65019
IGSF9	1	159927039	159945604	-	1.37117e-27	IGSF9	ENSG00000085552	immunoglobulin superfamily, member 9 [Source:HGNC Symbol;Acc:HGNC:18132]	2.55258	1.20693	-0.416385	0.102318	-0.0484646	0.594292	0.28253	2.36495
PIGM	1	160027673	160031991	-	7.09012e-06	PIGM	ENSG00000143315	phosphatidylinositol glycan anchor biosynthesis, class M [Source:HGNC Symbol;Acc:HGNC:18858]	1.61576	1.61964	1.51463	1.57863	0.893723	1.06172	0.85847	1.80834
KCNJ10	1	160037467	160070248	-	0.000204226	KCNJ10	ENSG00000177807	potassium inwardly-rectifying channel, subfamily J, member 10 [Source:HGNC Symbol;Acc:HGNC:6256]	-3.1723	-3.2816	-6.487	-5.05298	-5.71329	-5.64943	-7.09526	-3.34209
IGSF8	1	160091340	160098943	-	0.000733433	IGSF8	ENSG00000162729	immunoglobulin superfamily, member 8 [Source:HGNC Symbol;Acc:HGNC:17813]	3.45686	4.72273	4.13692	4.62067	3.41641	3.36708	2.83486	4.74719
ATP1A2	1	160115773	160143591	+	8.90585e-37	ATP1A2	ENSG00000018625	ATPase, Na+/K+ transporting, alpha 2 polypeptide [Source:HGNC Symbol;Acc:HGNC:800]	3.77214	-3.64941	-4.94248	-4.8418	-3.9625	-3.36739	-7.23107	4.48271
ATP1A4	1	160151570	160186977	+	0.0160843	ATP1A4	ENSG00000132681	ATPase, Na+/K+ transporting, alpha 4 polypeptide [Source:HGNC Symbol;Acc:HGNC:14073]	-4.30958	-5.93454	-6.06367	-6.36662	-6.83194	-5.85575	-6.77326	-4.92445
PEA15	1	160205337	160215376	+	0	PEA15	ENSG00000162734	phosphoprotein enriched in astrocytes 15 [Source:HGNC Symbol;Acc:HGNC:8822]	5.44161	4.22324	3.82374	3.6756	3.60977	3.68496	3.06726	4.51405
NHLH1	1	160367067	160372848	+	1.99348e-16	NHLH1	ENSG00000171786	nescient helix loop helix 1 [Source:HGNC Symbol;Acc:HGNC:7817]	1.039	-2.33383	-2.94346	-1.12496	-3.27706	-2.81863	-3.12677	-0.169962
VANGL2	1	160400586	160428678	+	0	VANGL2	ENSG00000162738	VANGL planar cell polarity protein 2 [Source:HGNC Symbol;Acc:HGNC:15511]	4.77213	3.25862	2.659	3.0963	2.05732	2.15319	1.5302	4.63363
ITLN2	1	160945025	160954799	-	3.54168e-08	ITLN2	ENSG00000158764	intelectin 2 [Source:HGNC Symbol;Acc:HGNC:20599]	-0.872614	2.56705	1.5527	1.80198	1.4922	1.46168	2.49758	-0.835465
F11R	1	160995211	161021348	-	1.92499e-21	F11R	ENSG00000158769	F11 receptor [Source:HGNC Symbol;Acc:HGNC:14685]	4.41972	6.2732	6.26603	6.14827	6.37034	6.22042	6.41779	4.75689
TSTD1	1	161037631	161038990	-	0.000705475	TSTD1	ENSG00000215845	thiosulfate sulfurtransferase (rhodanese)- like domain containing 1 [Source:HGNC Symbol;Acc:HGNC:35410]	3.1539	4.62116	3.99307	4.40179	3.85575	3.59497	4.05058	4.40026
ARHGAP30	1	161046948	161069970	-	0.038186	ARHGAP30	ENSG00000186517	Rho GTPase activating protein 30 [Source:HGNC Symbol;Acc:HGNC:27414]	-2.40272	-3.15958	-5.25767	-4.23326	-2.81132	-3.06528	-4.44344	-2.28026
PVRL4	1	161070995	161089599	-	1.40294e-06	PVRL4	ENSG00000143217	poliovirus receptor-related 4 [Source:HGNC Symbol;Acc:HGNC:19688]	-0.128157	1.26951	-1.04205	-0.259746	2.68345	2.96165	2.295	-6.021
PFDN2	1	161100556	161118111	-	0.00853379	PFDN2	ENSG00000143256	prefoldin subunit 2 [Source:HGNC Symbol;Acc:HGNC:8867]	5.01911	5.2858	5.14162	5.14503	5.02877	4.9385	5.39829	5.01251
NIT1	1	161118101	161125445	+	0.000369032	NIT1	ENSG00000158793	nitrilase 1 [Source:HGNC Symbol;Acc:HGNC:7828]	3.15339	3.03795	2.78237	2.89138	2.49926	2.38906	2.80563	3.48546
DEDD	1	161120974	161132688	-	0.00384435	DEDD	ENSG00000158796	death effector domain containing [Source:HGNC Symbol;Acc:HGNC:2755]	3.69559	3.89294	3.549	3.64025	3.37269	3.52101	3.41401	3.91472
USP21	1	161159450	161165723	+	1.836e-05	USP21	ENSG00000143258	ubiquitin specific peptidase 21 [Source:HGNC Symbol;Acc:HGNC:12620]	2.94073	2.30642	1.92673	2.21063	2.3441	2.08211	2.22813	3.41742
PPOX	1	161166410	161177092	+	0.000254112	PPOX	ENSG00000143224	protoporphyrinogen oxidase [Source:HGNC Symbol;Acc:HGNC:9280]	2.87132	2.54995	2.53582	2.78239	2.20209	1.71237	2.38329	3.3907
NDUFS2	1	161199315	161214395	+	0.00706491	NDUFS2	ENSG00000158864	NADH dehydrogenase (ubiquinone) Fe-S protein 2, 49kDa (NADH-coenzyme Q reductase) [Source:HGNC Symbol;Acc:HGNC:7708]	4.01203	4.35739	4.13763	4.28785	4.1912	3.94149	4.36481	4.40674
FCER1G	1	161215279	161220699	+	0.0284626	FCER1G	ENSG00000158869	Fc fragment of IgE, high affinity I, receptor for; gamma polypeptide [Source:HGNC Symbol;Acc:HGNC:3611]	-2.84259	-1.42232	-1.71539	-2.86037	-0.664056	-0.903545	-0.713747	-2.02065
APOA2	1	161222292	161223631	-	0.00294653	APOA2	ENSG00000158874	apolipoprotein A-II [Source:HGNC Symbol;Acc:HGNC:601]	-0.156928	2.87053	-0.616	0.115124	-4.11945	-3.63458	-2.62014	-0.719286
TOMM40L	1	161225939	161230744	+	0.000244502	TOMM40L	ENSG00000158882	translocase of outer mitochondrial membrane 40 homolog (yeast)-like [Source:HGNC Symbol;Acc:HGNC:25756]	2.38533	2.70753	3.16458	2.61232	2.84922	2.84645	2.94283	2.42519
NR1I3	1	161229666	161238302	-	0.0194658	NR1I3	ENSG00000143257	nuclear receptor subfamily 1, group I, member 3 [Source:HGNC Symbol;Acc:HGNC:7969]	0.870323	1.26665	1.66368	0.980811	1.37737	1.46397	1.49691	0.9104
PCP4L1	1	161258727	161285450	+	0.0141915	PCP4L1	ENSG00000248485	Purkinje cell protein 4 like 1 [Source:HGNC Symbol;Acc:HGNC:20448]	-1.83877	1.03211	0.130076	0.346475	0.315921	0.352958	-0.247426	-2.9858
MPZ	1	161304735	161309972	-	0.0260104	MPZ	ENSG00000158887	myelin protein zero [Source:HGNC Symbol;Acc:HGNC:7225]	-0.557966	-0.0163015	0.36162	-0.311403	1.33197	0.801057	0.735623	0.066433
SDHC	1	161314257	161375340	+	3.10939e-09	SDHC	ENSG00000143252	succinate dehydrogenase complex, subunit C, integral membrane protein, 15kDa [Source:HGNC Symbol;Acc:HGNC:10682]	2.10391	2.89121	2.86698	2.75832	2.63778	2.33486	2.6844	2.42446
HSPA6	1	161524540	161526910	+	0.00924948	HSPA6	ENSG00000173110	heat shock 70kDa protein 6 (HSP70B') [Source:HGNC Symbol;Acc:HGNC:5239]	-2.62498	-4.42531	-5.66174	-5.68203	-4.41038	-3.44017	-5.55267	-5.70397
FCGR2B	1	161581311	161678654	+	1.10146e-09	FCGR2B	ENSG00000072694	Fc fragment of IgG, low affinity IIb, receptor (CD32) [Source:HGNC Symbol;Acc:HGNC:3618]	-5.70619	-5.64486	-5.77399	-5.69294	0.169206	0.371149	-0.0376705	-5.66421
DUSP12	1	161749770	161757162	+	3.11827e-06	DUSP12	ENSG00000081721	dual specificity phosphatase 12 [Source:HGNC Symbol;Acc:HGNC:3067]	3.70975	3.48962	3.05336	3.37547	4.06824	4.03977	4.34108	4.00777
ATF6	1	161766294	161964070	+	0.000256186	ATF6	ENSG00000118217	activating transcription factor 6 [Source:HGNC Symbol;Acc:HGNC:791]	2.55249	2.60333	2.30522	2.29601	2.79837	2.58389	3.05631	2.51632
OLFML2B	1	161983192	162023854	-	3.30721e-11	OLFML2B	ENSG00000162745	olfactomedin-like 2B [Source:HGNC Symbol;Acc:HGNC:24558]	-0.354769	-4.23436	-6.2388	-5.05641	-6.62307	-5.76774	-6.56439	0.156224
NOS1AP	1	162069774	162370475	+	1.47237e-17	NOS1AP	ENSG00000198929	nitric oxide synthase 1 (neuronal) adaptor protein [Source:HGNC Symbol;Acc:HGNC:16859]	-0.842526	-3.35455	-3.79754	-3.92502	-4.4421	-3.92324	-5.04526	-0.0251363
UHMK1	1	162497251	162529629	+	2.75004e-18	UHMK1	ENSG00000152332	U2AF homology motif (UHM) kinase 1 [Source:HGNC Symbol;Acc:HGNC:19683]	2.84519	2.81569	3.13	2.92476	4.2937	4.25152	3.94401	2.87633
UAP1	1	162561506	162599842	+	4.84621e-05	UAP1	ENSG00000117143	UDP-N-acetylglucosamine pyrophosphorylase 1 [Source:HGNC Symbol;Acc:HGNC:12457]	3.81293	3.86143	3.77146	3.4485	4.21012	4.04729	4.41949	3.89421
DDR2	1	162631373	162787400	+	1.10278e-18	DDR2	ENSG00000162733	discoidin domain receptor tyrosine kinase 2 [Source:HGNC Symbol;Acc:HGNC:2731]	-0.64374	-3.75229	-3.89307	-3.97488	-2.39162	-3.21239	-3.62802	-3.86886
RGS4	1	163068775	163076802	+	2.41147e-05	RGS4	ENSG00000117152	regulator of G-protein signaling 4 [Source:HGNC Symbol;Acc:HGNC:10000]	-2.34472	-5.42896	-6.32609	-5.81037	-2.1895	-3.35803	-6.60102	-2.94505
RGS5	1	163111121	163321894	-	0	RGS5	ENSG00000143248	regulator of G-protein signaling 5 [Source:HGNC Symbol;Acc:HGNC:10001]	2.03273	-1.26189	-1.78241	-2.02352	-0.57185	-1.50586	-2.37622	2.19838
NUF2	1	163266576	163355764	+	0.000221324	NUF2	ENSG00000143228	NUF2, NDC80 kinetochore complex component [Source:HGNC Symbol;Acc:HGNC:14621]	2.31863	2.60587	3.1164	2.74702	3.0575	2.81905	3.29644	3.75476
PBX1	1	164559200	164851831	+	5.45242e-06	PBX1	ENSG00000185630	pre-B-cell leukemia homeobox 1 [Source:HGNC Symbol;Acc:HGNC:8632]	4.05145	4.23384	4.40289	4.47643	3.8385	3.76505	3.59639	4.46271
LMX1A	1	165201867	165356715	-	0	LMX1A	ENSG00000162761	LIM homeobox transcription factor 1, alpha [Source:HGNC Symbol;Acc:HGNC:6653]	2.68327	-3.62184	-4.21507	-3.9897	-2.71757	-2.01078	-3.5717	1.34425
RXRG	1	165400917	165445355	-	7.80731e-11	RXRG	ENSG00000143171	retinoid X receptor, gamma [Source:HGNC Symbol;Acc:HGNC:10479]	0.0760998	-5.51283	-5.69263	-5.61158	-6.02623	-5.28204	-5.96755	0.235472
MGST3	1	165630861	165661796	+	6.17422e-15	MGST3	ENSG00000143198	microsomal glutathione S-transferase 3 [Source:HGNC Symbol;Acc:HGNC:7064]	3.47219	3.61714	3.47136	3.54332	2.45575	2.36205	2.29039	3.66942
ALDH9A1	1	165662216	165698863	-	0.0393512	ALDH9A1	ENSG00000143149	aldehyde dehydrogenase 9 family, member A1 [Source:HGNC Symbol;Acc:HGNC:412]	4.08211	3.70436	3.71556	3.60851	3.59216	3.51249	3.86624	4.6645
TMCO1	1	165724293	165827755	-	0.0139811	TMCO1	ENSG00000143183	transmembrane and coiled-coil domains 1 [Source:HGNC Symbol;Acc:HGNC:18188]	2.92667	3.05086	3.05101	2.86198	2.89142	3.09489	3.37581	3.10777
POGK	1	166839447	166856344	+	4.02975e-09	POGK	ENSG00000143157	pogo transposable element with KRAB domain [Source:HGNC Symbol;Acc:HGNC:18800]	3.37999	2.69865	2.7721	2.71322	2.71927	2.73244	2.69654	2.98588
ILDR2	1	166908191	166975482	-	0	ILDR2	ENSG00000143195	immunoglobulin-like domain containing receptor 2 [Source:HGNC Symbol;Acc:HGNC:18131]	2.51019	0.310972	-2.3881	-1.30263	-2.58125	-2.51458	-2.98634	1.38717
MAEL	1	166975582	167022214	+	0	MAEL	ENSG00000143194	maelstrom spermatogenic transposon silencer [Source:HGNC Symbol;Acc:HGNC:25929]	-1.48732	1.17103	2.25942	1.76089	3.84347	3.25287	3.23322	-2.95688
GPA33	1	167052836	167090631	-	1.72269e-11	GPA33	ENSG00000143167	glycoprotein A33 (transmembrane) [Source:HGNC Symbol;Acc:HGNC:4445]	-0.304166	-3.9996	-4.56937	-5.10432	-5.75865	-5.45511	-5.8443	-1.48133
DUSP27	1	167094045	167129165	+	0.0351606	DUSP27	ENSG00000198842	dual specificity phosphatase 27 (putative) [Source:HGNC Symbol;Acc:HGNC:25034]	-1.74371	-3.08059	-4.00715	-2.94211	-3.40008	-2.37444	-2.94023	-5.40617
POU2F1	1	167220829	167427345	+	3.64038e-25	POU2F1	ENSG00000143190	POU class 2 homeobox 1 [Source:HGNC Symbol;Acc:HGNC:9212]	2.70702	2.19759	2.50218	2.48656	2.77016	2.53333	1.25451	2.67933
CD247	1	167430640	167518610	-	1.27345e-08	CD247	ENSG00000198821	CD247 molecule [Source:HGNC Symbol;Acc:HGNC:1677]	-0.231753	-4.75377	-4.39159	-4.08451	-5.6005	-4.76864	-5.54183	-0.561122
CREG1	1	167541013	167553767	-	3.89981e-13	CREG1	ENSG00000143162	cellular repressor of E1A-stimulated genes 1 [Source:HGNC Symbol;Acc:HGNC:2351]	4.30147	4.78174	2.98568	3.8673	2.42421	2.48654	3.28277	3.95031
RCSD1	1	167630093	167706249	+	1.08311e-05	RCSD1	ENSG00000198771	RCSD domain containing 1 [Source:HGNC Symbol;Acc:HGNC:28310]	-1.1403	1.19734	-2.00199	0.686058	-3.93421	-4.22714	-4.68652	-2.12237
MPZL1	1	167721950	167791919	+	0	MPZL1	ENSG00000197965	myelin protein zero-like 1 [Source:HGNC Symbol;Acc:HGNC:7226]	4.13684	3.60186	2.81503	2.92312	3.11824	3.05231	2.90224	4.0962
ADCY10	1	167809388	167914215	-	0.00168922	ADCY10	ENSG00000143199	adenylate cyclase 10 (soluble) [Source:HGNC Symbol;Acc:HGNC:21285]	-3.69085	-3.01057	-4.13184	-3.25082	-2.03661	-1.52973	-1.97968	-6.90335
DCAF6	1	167936559	168075843	+	0.000527069	DCAF6	ENSG00000143164	DDB1 and CUL4 associated factor 6 [Source:HGNC Symbol;Acc:HGNC:30002]	2.06939	2.72453	2.27996	2.31879	2.60233	2.71867	2.75411	2.27013
GPR161	1	168079543	168137667	-	0	GPR161	ENSG00000143147	G protein-coupled receptor 161 [Source:HGNC Symbol;Acc:HGNC:23694]	2.79072	0.695816	-2.01552	-0.297777	-1.54874	-0.62679	-2.63676	1.54176
TIPRL	1	168178933	168202114	+	1.24514e-15	TIPRL	ENSG00000143155	TOR signaling pathway regulator [Source:HGNC Symbol;Acc:HGNC:30231]	3.2925	4.28838	4.06549	4.15586	4.07711	4.11113	4.34545	3.48051
SFT2D2	1	168225950	168253025	+	0.04	SFT2D2	ENSG00000213064	SFT2 domain containing 2 [Source:HGNC Symbol;Acc:HGNC:25140]	2.11754	2.75914	2.62686	2.8299	2.51398	2.76046	1.84382	0.916639
XCL1	1	168576473	168582077	+	0.00687493	XCL1	ENSG00000143184	chemokine (C motif) ligand 1 [Source:HGNC Symbol;Acc:HGNC:10645]	-1.15501	-0.629158	-2.26864	-1.5676	-2.68011	-2.50734	-3.36821	-0.495753
NME7	1	169132531	169367967	-	0.000297971	NME7	ENSG00000143156	NME/NM23 family member 7 [Source:HGNC Symbol;Acc:HGNC:20461]	3.1193	2.57677	2.16286	1.8371	1.84789	1.98129	2.46959	3.53079
BLZF1	1	169367970	169396540	+	2.7756e-08	BLZF1	ENSG00000117475	basic leucine zipper nuclear factor 1 [Source:HGNC Symbol;Acc:HGNC:1065]	1.59627	2.19469	2.13775	2.12737	2.23609	2.2345	2.78289	1.77494
CCDC181	1	169394870	169460669	-	2.91568e-12	CCDC181	ENSG00000117477	coiled-coil domain containing 181 [Source:HGNC Symbol;Acc:HGNC:28051]	0.608392	-2.28284	-2.81685	-2.63595	-4.84206	-3.50151	-2.73272	1.61303
SLC19A2	1	169463909	169486003	-	1.54256e-15	SLC19A2	ENSG00000117479	solute carrier family 19 (thiamine transporter), member 2 [Source:HGNC Symbol;Acc:HGNC:10938]	3.03693	2.22356	1.96706	1.6531	1.78082	1.71199	1.799	2.99057
F5	1	169514166	169586588	-	4.52941e-05	F5	ENSG00000198734	coagulation factor V (proaccelerin, labile factor) [Source:HGNC Symbol;Acc:HGNC:3542]	-3.67251	-3.84204	-7.28228	-7.20123	-7.71722	-6.55202	-7.60788	-7.65784
METTL11B	1	170146001	170167790	+	0.00943614	METTL11B	ENSG00000203740	methyltransferase like 11B [Source:HGNC Symbol;Acc:HGNC:31932]	-2.3679	-3.74721	-4.50599	-4.32361	-4.17293	-4.34106	-4.78092	-0.828632
PRRX1	1	170663134	170739419	+	2.85317e-05	PRRX1	ENSG00000116132	paired related homeobox 1 [Source:HGNC Symbol;Acc:HGNC:9142]	-0.780231	-4.66196	-5.83293	-5.35323	-2.60393	-5.09186	-2.2369	-3.71991
FMO4	1	171314234	171342084	+	2.22149e-06	FMO4	ENSG00000076258	flavin containing monooxygenase 4 [Source:HGNC Symbol;Acc:HGNC:3772]	-0.186441	-0.641257	-1.02799	-0.636521	-1.69515	-2.73239	-2.50942	0.0978318
PRRC2C	1	171485551	171593511	+	0.00357004	PRRC2C	ENSG00000117523	proline-rich coiled-coil 2C [Source:HGNC Symbol;Acc:HGNC:24903]	4.66261	4.36211	4.71403	4.62085	4.93764	4.75548	4.4133	4.43579
METTL13	1	171781682	171797717	+	5.63716e-21	METTL13	ENSG00000010165	methyltransferase like 13 [Source:HGNC Symbol;Acc:HGNC:24248]	3.9329	4.51652	4.79931	4.58483	4.64394	4.74065	4.85282	3.97877
TNFSF4	1	173183734	173207313	-	0.0146506	TNFSF4	ENSG00000117586	tumor necrosis factor (ligand) superfamily, member 4 [Source:HGNC Symbol;Acc:HGNC:11934]	-1.78813	-3.75494	-3.18905	-3.78947	-3.40383	-3.39946	-3.27387	-1.51604
PRDX6	1	173477266	173488807	+	1.80582e-06	PRDX6	ENSG00000117592	peroxiredoxin 6 [Source:HGNC Symbol;Acc:HGNC:16753]	6.08177	5.74563	5.82142	5.39632	5.34154	5.23124	5.59455	6.12988
ANKRD45	1	173609561	173669862	-	4.10814e-14	ANKRD45	ENSG00000183831	ankyrin repeat domain 45 [Source:HGNC Symbol;Acc:HGNC:24786]	-0.763907	2.20169	2.04096	2.26673	2.5829	2.98101	2.17904	-3.69422
KLHL20	1	173714984	173786702	+	0.0379744	KLHL20	ENSG00000076321	kelch-like family member 20 [Source:HGNC Symbol;Acc:HGNC:25056]	2.12008	1.94654	1.73591	1.71527	2.25421	2.29584	2.5432	2.00999
CENPL	1	173799550	173824322	-	0.00015334	CENPL	ENSG00000120334	centromere protein L [Source:HGNC Symbol;Acc:HGNC:17879]	1.77865	2.10364	2.56167	2.43425	2.64121	2.76747	2.52712	2.60932
DARS2	1	173824503	173858546	+	1.83294e-19	DARS2	ENSG00000117593	aspartyl-tRNA synthetase 2, mitochondrial [Source:HGNC Symbol;Acc:HGNC:25538]	3.2972	3.68327	4.01722	3.68598	4.10889	3.74161	4.36431	3.70105
GAS5	1	173863900	173868882	-	2.68657e-14	GAS5	ENSG00000234741	growth arrest-specific 5 (non-protein coding) [Source:HGNC Symbol;Acc:HGNC:16355]	4.23517	4.61396	4.66311	4.64295	4.74637	4.62946	5.11679	4.23789
ZBTB37	1	173868082	173903549	+	0.0056497	ZBTB37	ENSG00000185278	zinc finger and BTB domain containing 37 [Source:HGNC Symbol;Acc:HGNC:28365]	0.491334	0.00597409	0.608606	0.688366	1.04309	0.99916	0.0398158	0.281004
SERPINC1	1	173903804	173917378	-	0.000623365	SERPINC1	ENSG00000117601	serpin peptidase inhibitor, clade C (antithrombin), member 1 [Source:HGNC Symbol;Acc:HGNC:775]	-1.811	-4.05197	-5.14408	-5.06303	-4.94936	-3.57169	-5.41901	-3.83932
RC3H1	1	173931214	174022297	-	0.000489391	RC3H1	ENSG00000135870	ring finger and CCCH-type domains 1 [Source:HGNC Symbol;Acc:HGNC:29434]	1.91772	1.71687	1.71707	1.80571	1.98961	2.21028	1.45809	1.48779
CACYBP	1	174999163	175011715	+	2.18721e-06	CACYBP	ENSG00000116161	calcyclin binding protein [Source:HGNC Symbol;Acc:HGNC:30423]	4.15101	4.63872	4.67802	4.48033	4.53548	4.4989	4.82636	4.45748
TNN	1	175067858	175148066	+	0.00138784	TNN	ENSG00000120332	tenascin N [Source:HGNC Symbol;Acc:HGNC:22942]	-3.09842	-6.1337	-6.84182	-6.7101	-5.68411	-6.26942	-6.53775	-2.47155
TNR	1	175315194	175743770	-	0.0219599	TNR	ENSG00000116147	tenascin R [Source:HGNC Symbol;Acc:HGNC:11953]	-6.07548	-7.36712	-7.77891	-7.36452	-8.59784	-6.65867	-8.4885	-8.1038
PAPPA2	1	176463171	176845605	+	6.86512e-08	PAPPA2	ENSG00000116183	pappalysin 2 [Source:HGNC Symbol;Acc:HGNC:14615]	-2.75731	-3.17734	-3.41974	-3.0359	-4.41279	-4.46221	-6.36134	-3.9586
ASTN1	1	176857302	177164867	-	9.63153e-08	ASTN1	ENSG00000152092	astrotactin 1 [Source:HGNC Symbol;Acc:HGNC:773]	-2.18597	-5.45294	-6.49438	-5.55765	-5.97988	-5.93948	-6.19032	0.875402
BRINP2	1	177171497	177282422	+	2.0033e-05	BRINP2	ENSG00000198797	bone morphogenetic protein/retinoic acid inducible neural-specific 2 [Source:HGNC Symbol;Acc:HGNC:13746]	-2.5116	-4.13173	-6.29798	-4.77629	-6.73292	-6.42937	-6.62357	-2.40492
SEC16B	1	177929146	177970213	-	5.99407e-09	SEC16B	ENSG00000120341	SEC16 homolog B (S. cerevisiae) [Source:HGNC Symbol;Acc:HGNC:30301]	-1.19102	-3.75633	-3.85442	-3.11811	-4.98706	-5.02656	-5.57756	-1.56284
RASAL2-AS1	1	178091508	178093984	-	7.05154e-06	RASAL2-AS1	ENSG00000224687	RASAL2 antisense RNA 1 [Source:HGNC Symbol;Acc:HGNC:44170]	-0.74487	-0.951012	-1.7713	-1.27259	-2.6237	-2.25649	-3.30543	-1.31862
RASAL2	1	178094141	178484147	+	3.06542e-32	RASAL2	ENSG00000075391	RAS protein activator like 2 [Source:HGNC Symbol;Acc:HGNC:9874]	1.34709	0.699978	0.522746	0.560901	0.347793	0.270329	-0.252065	0.955351
TEX35	1	178513077	178523431	+	0.0213414	TEX35	ENSG00000240021	testis expressed 35 [Source:HGNC Symbol;Acc:HGNC:25366]	-5.95974	-5.1304	-4.92619	-5.26616	-3.86982	-3.56628	-3.98119	-6.35242
FAM20B	1	179025804	179076562	+	0.023532	FAM20B	ENSG00000116199	family with sequence similarity 20, member B [Source:HGNC Symbol;Acc:HGNC:23017]	3.52741	3.78791	3.76207	3.71943	3.86509	3.82483	3.82006	3.54595
TOR3A	1	179081377	179098023	+	8.7708e-33	TOR3A	ENSG00000186283	torsin family 3, member A [Source:HGNC Symbol;Acc:HGNC:11997]	3.28216	4.32739	4.46944	4.24087	4.32196	4.25834	4.47306	2.97838
ABL2	1	179099327	179229684	-	9.05701e-26	ABL2	ENSG00000143322	ABL proto-oncogene 2, non-receptor tyrosine kinase [Source:HGNC Symbol;Acc:HGNC:77]	2.22146	1.69846	1.61024	1.66371	2.09509	2.2868	1.04722	1.74465
SOAT1	1	179293714	179358680	+	3.10075e-39	SOAT1	ENSG00000057252	sterol O-acyltransferase 1 [Source:HGNC Symbol;Acc:HGNC:11177]	2.33645	2.94943	2.98898	2.63729	3.72535	3.83873	3.89522	2.57173
AXDND1	1	179365720	179554735	+	0.007237	AXDND1	ENSG00000162779	axonemal dynein light chain domain containing 1 [Source:HGNC Symbol;Acc:HGNC:26564]	-4.50182	-4.23196	-3.51297	-3.65521	-2.33219	-2.38184	-1.95306	-4.25614
TDRD5	1	179591613	179691272	+	5.58892e-05	TDRD5	ENSG00000162782	tudor domain containing 5 [Source:HGNC Symbol;Acc:HGNC:20614]	-3.58699	-1.73415	-1.79622	-1.80786	-0.466934	-1.05282	-0.720701	-2.6997
TOR1AIP2	1	179839967	179877803	-	1.01264e-10	TOR1AIP2	ENSG00000169905	torsin A interacting protein 2 [Source:HGNC Symbol;Acc:HGNC:24055]	2.01807	1.88629	2.09316	1.8544	2.7247	2.75509	2.7557	1.83099
QSOX1	1	180154834	180204030	+	2.23735e-07	QSOX1	ENSG00000116260	quiescin Q6 sulfhydryl oxidase 1 [Source:HGNC Symbol;Acc:HGNC:9756]	2.46776	2.46789	1.78704	2.11007	1.93668	1.89883	1.95393	2.94283
LHX4	1	180230286	180278982	+	1.42479e-30	LHX4	ENSG00000121454	LIM homeobox 4 [Source:HGNC Symbol;Acc:HGNC:21734]	1.03655	-0.813742	-0.636013	-0.14147	-1.03593	-0.533379	-2.10168	-0.965264
XPR1	1	180632004	180890251	+	2.97295e-12	XPR1	ENSG00000143324	xenotropic and polytropic retrovirus receptor 1 [Source:HGNC Symbol;Acc:HGNC:12827]	2.99531	2.979	1.81441	1.93877	2.07818	1.95865	2.20539	3.451
STX6	1	180972712	181023121	-	0.000416306	STX6	ENSG00000135823	syntaxin 6 [Source:HGNC Symbol;Acc:HGNC:11441]	2.94341	2.96254	2.56209	2.68681	2.38578	2.40079	2.57588	3.39442
IER5	1	181088712	181092899	+	2.52911e-10	IER5	ENSG00000162783	immediate early response 5 [Source:HGNC Symbol;Acc:HGNC:5393]	3.13867	2.54328	1.44705	2.26852	2.30917	2.08412	2.3331	2.52331
CACNA1E	1	181413102	181808084	+	1.19021e-05	CACNA1E	ENSG00000198216	calcium channel, voltage-dependent, R type, alpha 1E subunit [Source:HGNC Symbol;Acc:HGNC:1392]	-3.72683	-5.16547	-8.20817	-6.63581	-7.62945	-6.40761	-7.52011	-3.72229
GLUL	1	182381704	182392206	-	1.32888e-17	GLUL	ENSG00000135821	glutamate-ammonia ligase [Source:HGNC Symbol;Acc:HGNC:4341]	5.06256	4.63493	4.13728	4.26503	4.21087	4.24165	4.2597	4.8918
RGS16	1	182598623	182604408	-	1.0118e-15	RGS16	ENSG00000143333	regulator of G-protein signaling 16 [Source:HGNC Symbol;Acc:HGNC:9997]	1.73384	0.339858	-2.05097	-1.1606	-0.324929	-0.303527	-1.1165	2.21609
RGS8	1	182646104	182672914	-	0.000378271	RGS8	ENSG00000135824	regulator of G-protein signaling 8 [Source:HGNC Symbol;Acc:HGNC:16810]	-2.20143	-5.23387	-5.41366	-5.33261	-5.79793	-5.16105	-5.68859	-3.78911
SHCBP1L	1	182899865	182953370	-	0.0473727	SHCBP1L	ENSG00000157060	SHC SH2-domain binding protein 1-like [Source:HGNC Symbol;Acc:HGNC:16788]	-5.08305	-5.60071	-4.96184	-5.59812	-2.03104	-2.21028	-2.57619	-6.05473
LAMC2	1	183186238	183244900	+	0.0366619	LAMC2	ENSG00000058085	laminin, gamma 2 [Source:HGNC Symbol;Acc:HGNC:6493]	1.37857	3.33925	3.22511	2.7497	1.99049	1.90943	2.07369	-0.363093
NMNAT2	1	183248237	183418602	-	0.00149356	NMNAT2	ENSG00000157064	nicotinamide nucleotide adenylyltransferase 2 [Source:HGNC Symbol;Acc:HGNC:16789]	-0.548349	0.0285181	-0.106448	0.928428	0.29118	0.343134	0.342794	-0.144036
SMG7-AS1	1	183460874	183472265	-	0.000287249	SMG7-AS1	ENSG00000232860	SMG7 antisense RNA 1 [Source:HGNC Symbol;Acc:HGNC:24518]	-1.22148	-2.96915	-3.09917	-2.26437	-3.29353	-2.93818	-3.29907	-2.36613
SMG7	1	183472478	183554193	+	5.79404e-09	SMG7	ENSG00000116698	SMG7 nonsense mediated mRNA decay factor [Source:HGNC Symbol;Acc:HGNC:16792]	3.98842	3.67497	3.60575	3.65079	3.65342	3.76822	3.39272	3.70926
RGL1	1	183636085	183928531	+	0	RGL1	ENSG00000143344	ral guanine nucleotide dissociation stimulator-like 1 [Source:HGNC Symbol;Acc:HGNC:30281]	2.63962	0.289544	-1.50393	-0.669107	-1.09656	-0.898184	-1.06372	0.974343
COLGALT2	1	183935837	184037729	-	0	COLGALT2	ENSG00000198756	collagen beta(1-O)galactosyltransferase 2 [Source:HGNC Symbol;Acc:HGNC:16790]	2.14071	-0.392777	-2.5968	-1.61619	-3.50395	-3.20798	-6.85871	1.39739
TSEN15	1	184051677	184074212	+	1.21421e-10	TSEN15	ENSG00000198860	TSEN15 tRNA splicing endonuclease subunit [Source:HGNC Symbol;Acc:HGNC:16791]	3.53997	3.76192	3.46664	3.336	4.02852	3.98182	4.44466	4.17938
FAM129A	1	184790724	184974550	-	0.0111019	FAM129A	ENSG00000135842	family with sequence similarity 129, member A [Source:HGNC Symbol;Acc:HGNC:16784]	0.375685	-0.214947	-1.68706	-1.07836	0.314375	0.144509	-0.108872	-0.968185
RNF2	1	185045364	185102608	+	0.0106877	RNF2	ENSG00000121481	ring finger protein 2 [Source:HGNC Symbol;Acc:HGNC:10061]	3.33159	3.35624	3.30761	3.11666	3.51558	3.63539	3.73743	3.77661
TRMT1L	1	185118098	185156981	-	3.57122e-08	TRMT1L	ENSG00000121486	tRNA methyltransferase 1 homolog (S. cerevisiae)-like [Source:HGNC Symbol;Acc:HGNC:16782]	2.39197	2.57792	2.64712	2.39676	2.94126	2.89291	3.34742	3.21098
IVNS1ABP	1	185296388	185317329	-	0.000632266	IVNS1ABP	ENSG00000116679	influenza virus NS1A binding protein [Source:HGNC Symbol;Acc:HGNC:16951]	4.43729	3.48277	3.71757	3.3802	3.92902	3.26708	4.00168	4.957
HMCN1	1	185734551	186190949	+	0	HMCN1	ENSG00000143341	hemicentin 1 [Source:HGNC Symbol;Acc:HGNC:19194]	-0.38581	-3.07435	-2.47745	-2.9401	-3.69612	-3.24414	-4.22325	-0.28322
PLA2G4A	1	186828953	186988981	+	9.7125e-08	PLA2G4A	ENSG00000116711	phospholipase A2, group IVA (cytosolic, calcium-dependent) [Source:HGNC Symbol;Acc:HGNC:9035]	-2.07841	-1.35798	-2.77586	-2.20564	-0.153801	0.0572711	0.171642	-1.23531
LINC01036	1	187092842	187360323	+	0.0117335	LINC01036	ENSG00000236030	long intergenic non-protein coding RNA 1036 [Source:HGNC Symbol;Acc:HGNC:49024]	-4.22884	-4.11684	-4.29663	-4.21558	-2.6106	-2.88604	-1.76046	-4.62152
ERVMER61-1	1	187641226	187643860	+	2.0377e-14	ERVMER61-1	ENSG00000230426	endogenous retrovirus group MER61, member 1 [Source:HGNC Symbol;Acc:HGNC:27919]	0.66845	1.86482	1.62715	1.51593	-2.72544	-3.32255	-5.66853	-0.847905
RGS1	1	192575727	192580031	+	0.0440671	RGS1	ENSG00000090104	regulator of G-protein signaling 1 [Source:HGNC Symbol;Acc:HGNC:9991]	-3.53286	-4.65297	-5.44877	-5.41838	-5.44903	-5.58016	-5.77436	-5.82432
RGS2	1	192809041	192812283	+	0.0230098	RGS2	ENSG00000116741	regulator of G-protein signaling 2 [Source:HGNC Symbol;Acc:HGNC:9998]	2.82191	3.83435	3.345	3.51691	2.61307	2.65722	3.39653	3.55693
UCHL5	1	193012250	193060080	-	3.24459e-06	UCHL5	ENSG00000116750	ubiquitin carboxyl-terminal hydrolase L5 [Source:HGNC Symbol;Acc:HGNC:19678]	1.81759	2.10389	2.41749	2.17527	2.61886	2.55662	2.69681	2.39059
TROVE2	1	193059422	193091777	+	0.015135	TROVE2	ENSG00000116747	TROVE domain family, member 2 [Source:HGNC Symbol;Acc:HGNC:11313]	2.46615	2.03723	2.11089	2.22236	2.09799	2.19766	2.04706	2.686
GLRX2	1	193096468	193106114	-	1.56501e-08	GLRX2	ENSG00000023572	glutaredoxin 2 [Source:HGNC Symbol;Acc:HGNC:16065]	1.90778	2.05962	1.12392	1.73963	0.247567	1.08499	0.451846	1.70377
KCNT2	1	196225779	196609225	-	2.17943e-15	KCNT2	ENSG00000162687	potassium channel, subfamily T, member 2 [Source:HGNC Symbol;Acc:HGNC:18866]	-0.616285	-6.19693	-6.52104	-6.82399	-4.84719	-4.64498	-5.2812	1.21093
CRB1	1	197268204	197478455	+	0.0146636	CRB1	ENSG00000134376	crumbs family member 1, photoreceptor morphogenesis associated [Source:HGNC Symbol;Acc:HGNC:2343]	-6.01712	-7.08656	-8.03435	-6.65698	-8.41862	-7.62377	-8.30928	-3.1393
DENND1B	1	197504748	197775633	-	1.43314e-05	DENND1B	ENSG00000213047	DENN/MADD domain containing 1B [Source:HGNC Symbol;Acc:HGNC:28404]	1.07738	0.624722	-0.872958	0.248376	0.847734	1.17181	0.162701	-0.70132
NR5A2	1	200027602	200177424	+	1.01543e-16	NR5A2	ENSG00000116833	nuclear receptor subfamily 5, group A, member 2 [Source:HGNC Symbol;Acc:HGNC:7984]	-1.26753	1.20346	1.87193	1.33099	1.88989	2.20113	1.11098	-0.837715
DDX59	1	200623896	200669969	-	1.13774e-09	DDX59	ENSG00000118197	DEAD (Asp-Glu-Ala-Asp) box polypeptide 59 [Source:HGNC Symbol;Acc:HGNC:25360]	1.50472	2.01434	2.05483	2.06925	2.58245	2.36747	2.42005	2.24256
KIF21B	1	200969390	201023700	-	8.9139e-20	KIF21B	ENSG00000116852	kinesin family member 21B [Source:HGNC Symbol;Acc:HGNC:29442]	1.33905	0.354	0.796478	0.506498	0.180883	-0.226206	-0.52731	2.0543
CACNA1S	1	201039512	201112566	-	0.00122577	CACNA1S	ENSG00000081248	calcium channel, voltage-dependent, L type, alpha 1S subunit [Source:HGNC Symbol;Acc:HGNC:1397]	-4.22149	-5.75395	-5.84606	-5.04768	-7.52665	-7.22311	-7.41731	-2.75161
TMEM9	1	201134772	201171574	-	0.000397373	TMEM9	ENSG00000116857	transmembrane protein 9 [Source:HGNC Symbol;Acc:HGNC:18823]	4.7533	4.74053	4.39716	4.40981	4.37775	4.11642	4.4688	5.10734
IGFN1	1	201190825	201228952	+	0.00267169	IGFN1	ENSG00000163395	immunoglobulin-like and fibronectin type III domain containing 1 [Source:HGNC Symbol;Acc:HGNC:24607]	-4.89076	-6.69108	-7.92751	-5.54417	-8.46379	-7.63192	-8.25311	-8.35374
TNNT2	1	201359008	201377762	-	3.5215e-18	TNNT2	ENSG00000118194	troponin T type 2 (cardiac) [Source:HGNC Symbol;Acc:HGNC:11949]	1.43411	-2.28589	-1.1012	-1.76469	-0.605966	-2.00091	-3.95039	0.423075
LAD1	1	201373244	201399608	-	4.15015e-13	LAD1	ENSG00000159166	ladinin 1 [Source:HGNC Symbol;Acc:HGNC:6472]	-0.395434	1.85732	1.65523	0.792006	2.49663	1.93026	2.7698	-2.36156
TNNI1	1	201403768	201429866	-	2.43456e-09	TNNI1	ENSG00000159173	troponin I type 1 (skeletal, slow) [Source:HGNC Symbol;Acc:HGNC:11945]	-1.92371	-4.84566	-5.74876	-4.80605	-4.84154	-5.68516	-5.69035	-3.33406
PHLDA3	1	201464383	201469237	-	0.00334504	PHLDA3	ENSG00000174307	pleckstrin homology-like domain, family A, member 3 [Source:HGNC Symbol;Acc:HGNC:8934]	3.43619	4.20619	3.64035	3.84307	4.80946	4.92078	4.57025	1.95438
CSRP1	1	201483530	201509456	-	1.13865e-06	CSRP1	ENSG00000159176	cysteine and glycine-rich protein 1 [Source:HGNC Symbol;Acc:HGNC:2469]	4.3951	4.01358	3.81327	3.28404	3.86174	3.9002	3.90648	2.1224
NAV1	1	201622885	201826969	+	4.3882e-41	NAV1	ENSG00000134369	neuron navigator 1 [Source:HGNC Symbol;Acc:HGNC:15989]	2.54146	0.652361	0.535332	0.472828	1.14371	0.908837	-0.20381	2.36765
IPO9-AS1	1	201688259	201829559	-	5.13754e-08	IPO9-AS1	ENSG00000231871	IPO9 antisense RNA 1 [Source:HGNC Symbol;Acc:HGNC:40892]	2.8508	1.7323	1.86956	1.86413	1.8295	1.69688	1.54351	2.84083
IPO9	1	201829141	201884294	+	5.52127e-06	IPO9	ENSG00000198700	importin 9 [Source:HGNC Symbol;Acc:HGNC:19425]	3.45129	2.79861	2.99306	2.9635	2.99086	2.83529	2.93227	3.63449
LMOD1	1	201896452	201946588	-	5.27811e-22	LMOD1	ENSG00000163431	leiomodin 1 (smooth muscle) [Source:HGNC Symbol;Acc:HGNC:6647]	0.457141	-1.65605	-4.73908	-4.14326	-4.02959	-4.33333	-2.78947	0.449534
TIMM17A	1	201955491	201970661	+	1.1864e-09	TIMM17A	ENSG00000134375	translocase of inner mitochondrial membrane 17 homolog A (yeast) [Source:HGNC Symbol;Acc:HGNC:17315]	4.51377	5.17649	5.24504	4.90324	5.1758	5.21623	5.41852	4.43901
RNPEP	1	201982624	202006147	+	0.00476089	RNPEP	ENSG00000176393	arginyl aminopeptidase (aminopeptidase B) [Source:HGNC Symbol;Acc:HGNC:10078]	4.59779	5.15853	4.75796	4.97855	4.95331	4.5784	5.07425	4.79435
ELF3	1	202007945	202017188	+	3.07161e-07	ELF3	ENSG00000163435	E74-like factor 3 (ets domain transcription factor, epithelial-specific ) [Source:HGNC Symbol;Acc:HGNC:3318]	1.46216	3.81965	3.77214	3.5438	4.2878	4.18252	4.86075	0.329716
LGR6	1	202193901	202319781	+	8.18983e-08	LGR6	ENSG00000133067	leucine-rich repeat containing G protein- coupled receptor 6 [Source:HGNC Symbol;Acc:HGNC:19719]	-0.970332	1.14725	0.0735205	1.33078	0.384436	-0.0848664	1.3441	-2.10728
UBE2T	1	202331657	202341980	-	6.14779e-19	UBE2T	ENSG00000077152	ubiquitin-conjugating enzyme E2T (putative) [Source:HGNC Symbol;Acc:HGNC:25009]	4.14802	5.19784	5.31925	4.96702	5.01616	4.81925	5.41826	5.03331
PPP1R12B	1	202348699	202592706	+	0.0372023	PPP1R12B	ENSG00000077157	protein phosphatase 1, regulatory subunit 12B [Source:HGNC Symbol;Acc:HGNC:7619]	0.674088	1.13724	0.743123	1.25866	1.34577	1.86462	0.452946	0.51476
SYT2	1	202590596	202710417	-	0.0133341	SYT2	ENSG00000143858	synaptotagmin II [Source:HGNC Symbol;Acc:HGNC:11510]	1.29352	2.06852	1.83846	2.39965	2.26042	3.12669	1.71025	0.0281623
KDM5B	1	202724491	202809470	-	4.65325e-05	KDM5B	ENSG00000117139	lysine (K)-specific demethylase 5B [Source:HGNC Symbol;Acc:HGNC:18039]	4.14253	4.14938	4.0666	3.95416	4.34122	4.20401	4.50138	4.50801
RABIF	1	202878957	202889135	-	0.00599389	RABIF	ENSG00000183155	RAB interacting factor [Source:HGNC Symbol;Acc:HGNC:9797]	2.78639	3.55388	3.27712	3.33628	2.87418	3.13638	3.22833	2.34417
KLHL12	1	202891100	202928636	-	1.01544e-05	KLHL12	ENSG00000117153	kelch-like family member 12 [Source:HGNC Symbol;Acc:HGNC:19360]	3.39195	3.31964	3.59038	3.17397	3.64365	3.1768	4.07084	4.04047
ADIPOR1	1	202940823	202958572	-	6.47311e-08	ADIPOR1	ENSG00000159346	adiponectin receptor 1 [Source:HGNC Symbol;Acc:HGNC:24040]	4.49229	4.99554	5.01225	4.89693	4.80491	4.78145	5.08181	4.77332
TMEM183A	1	203007386	203024848	+	0.00414497	TMEM183A	ENSG00000163444	transmembrane protein 183A [Source:HGNC Symbol;Acc:HGNC:20173]	4.73191	5.0087	4.99351	4.84039	4.84795	4.47133	5.08844	4.75633
PPFIA4	1	203026498	203078740	+	0.0170818	PPFIA4	ENSG00000143847	protein tyrosine phosphatase, receptor type, f polypeptide (PTPRF), interacting protein (liprin), alpha 4 [Source:HGNC Symbol;Acc:HGNC:9248]	-1.93368	-3.68902	-3.64536	-2.80997	-0.994318	-1.28113	-3.13437	2.51259
ADORA1	1	203090654	203167405	+	0.00534072	ADORA1	ENSG00000163485	adenosine A1 receptor [Source:HGNC Symbol;Acc:HGNC:262]	0.275266	0.132374	-0.445672	-0.186431	-0.197071	-0.288696	-0.585773	0.726515
CHI3L1	1	203178931	203186749	-	5.12545e-05	CHI3L1	ENSG00000133048	chitinase 3-like 1 (cartilage glycoprotein- 39) [Source:HGNC Symbol;Acc:HGNC:1932]	-1.72022	-4.40538	-5.35915	-5.22743	-2.60591	-4.23606	-5.63408	-0.624669
BTG2	1	203305536	203309602	+	0	BTG2	ENSG00000159388	BTG family, member 2 [Source:HGNC Symbol;Acc:HGNC:1131]	3.89941	3.0497	0.939034	1.75481	2.1141	2.44014	1.49436	2.33583
FMOD	1	203340628	203351489	-	7.01587e-06	FMOD	ENSG00000122176	fibromodulin [Source:HGNC Symbol;Acc:HGNC:3774]	-1.83151	0.320632	-2.95312	-1.42828	-2.64606	-3.26701	-6.034	-5.22231
PRELP	1	203475828	203491352	+	1.50751e-05	PRELP	ENSG00000188783	proline/arginine-rich end leucine-rich repeat protein [Source:HGNC Symbol;Acc:HGNC:9357]	-0.69278	-0.662891	-1.80949	-0.415961	-3.16272	-3.26399	-2.78091	-0.702813
OPTC	1	203494143	203508864	+	0.00853589	OPTC	ENSG00000188770	opticin [Source:HGNC Symbol;Acc:HGNC:8158]	-2.24304	-4.831	-4.52546	-4.44441	-5.24306	-4.46186	-5.18439	-0.281026
ZBED6	1	203796309	203800558	+	2.10407e-05	ZBED6	ENSG00000257315	zinc finger, BED-type containing 6 [Source:HGNC Symbol;Acc:HGNC:33273]	2.29921	1.60309	1.87183	2.06616	2.10566	2.30993	1.6562	2.21148
SNRPE	1	203861615	203870550	+	0.0123508	SNRPE	ENSG00000182004	small nuclear ribonucleoprotein polypeptide E [Source:HGNC Symbol;Acc:HGNC:11161]	4.31234	4.75627	4.59165	4.46619	4.36497	4.3132	4.80335	4.80982
SOX13	1	204073604	204127743	+	2.49732e-09	SOX13	ENSG00000143842	SRY (sex determining region Y)-box 13 [Source:HGNC Symbol;Acc:HGNC:11192]	3.81219	2.76899	2.94063	2.708	3.04751	3.41494	2.69545	3.62736
ETNK2	1	204131062	204152003	-	7.63117e-18	ETNK2	ENSG00000143845	ethanolamine kinase 2 [Source:HGNC Symbol;Acc:HGNC:25575]	2.16652	3.2174	3.57477	3.25242	3.2783	3.18161	3.50951	2.7895
PLEKHA6	1	204218851	204359916	-	7.41383e-26	PLEKHA6	ENSG00000143850	pleckstrin homology domain containing, family A member 6 [Source:HGNC Symbol;Acc:HGNC:17053]	-0.0474472	0.46491	-2.78843	-1.79049	-5.15193	-4.37791	-6.53987	0.29614
PPP1R15B	1	204403387	204411791	-	1.1816e-05	PPP1R15B	ENSG00000158615	protein phosphatase 1, regulatory subunit 15B [Source:HGNC Symbol;Acc:HGNC:14951]	3.58639	3.42862	3.68296	3.4529	4.33638	4.45361	4.05399	3.6861
PIK3C2B	1	204422628	204494724	-	4.39865e-32	PIK3C2B	ENSG00000133056	phosphatidylinositol-4-phosphate 3-kinase, catalytic subunit type 2 beta [Source:HGNC Symbol;Acc:HGNC:8972]	2.83054	1.70443	0.966741	1.25046	1.17542	1.31759	0.514893	2.36838
LRRN2	1	204617170	204685733	-	0	LRRN2	ENSG00000170382	leucine rich repeat neuronal 2 [Source:HGNC Symbol;Acc:HGNC:16914]	2.76983	0.398564	-0.350081	0.190668	-0.184323	-0.305763	-4.2438	1.66632
NFASC	1	204828654	205022822	+	0	NFASC	ENSG00000163531	neurofascin [Source:HGNC Symbol;Acc:HGNC:29866]	2.27596	0.271795	-1.08783	0.00239825	-2.21106	-3.04841	-5.27817	0.936854
CNTN2	1	205043197	205078499	+	0	CNTN2	ENSG00000184144	contactin 2 (axonal) [Source:HGNC Symbol;Acc:HGNC:2172]	3.78432	-4.60257	-4.32669	-4.24318	-4.37231	-5.04956	-7.04971	1.71335
RBBP5	1	205086142	205122015	-	2.83436e-09	RBBP5	ENSG00000117222	retinoblastoma binding protein 5 [Source:HGNC Symbol;Acc:HGNC:9888]	3.07032	2.89535	3.12103	2.90633	3.69324	3.83635	3.85999	3.14164
DSTYK	1	205142505	205211566	-	3.13721e-14	DSTYK	ENSG00000133059	dual serine/threonine and tyrosine protein kinase [Source:HGNC Symbol;Acc:HGNC:29043]	1.99957	0.5956	0.715588	0.640419	1.42415	1.45052	0.887366	1.87959
TMCC2	1	205228176	205273343	+	1.5914e-12	TMCC2	ENSG00000133069	transmembrane and coiled-coil domain family 2 [Source:HGNC Symbol;Acc:HGNC:24239]	1.86089	-0.28801	0.0160979	-0.285271	0.58277	0.572086	0.40864	2.1314
NUAK2	1	205302059	205321755	-	0	NUAK2	ENSG00000163545	NUAK family, SNF1-like kinase, 2 [Source:HGNC Symbol;Acc:HGNC:29558]	4.36515	2.35156	1.60847	1.47072	1.55087	1.05574	0.835807	3.03973
KLHDC8A	1	205336065	205357090	-	3.89458e-10	KLHDC8A	ENSG00000162873	kelch domain containing 8A [Source:HGNC Symbol;Acc:HGNC:25573]	-0.297567	-4.46911	-4.51056	-4.07655	-2.03269	-2.16097	-3.93738	0.762013
SLC45A3	1	205657851	205680459	-	5.28924e-05	SLC45A3	ENSG00000158715	solute carrier family 45, member 3 [Source:HGNC Symbol;Acc:HGNC:8642]	2.62157	2.02958	2.16834	1.7451	2.23461	2.25876	1.99533	2.66776
NUCKS1	1	205712819	205750276	-	3.61864e-10	NUCKS1	ENSG00000069275	nuclear casein kinase and cyclin-dependent kinase substrate 1 [Source:HGNC Symbol;Acc:HGNC:29923]	5.96663	5.50235	5.77368	5.49185	5.42483	4.89437	5.14237	6.44373
RAB29	1	205767986	205775459	-	5.11618e-06	RAB29	ENSG00000117280	RAB29, member RAS oncogene family [Source:HGNC Symbol;Acc:HGNC:9789]	1.42546	1.53291	1.1928	1.0974	2.14754	2.5453	2.1924	1.98579
SLC41A1	1	205789093	205813176	-	3.09893e-10	SLC41A1	ENSG00000133065	solute carrier family 41 (magnesium transporter), member 1 [Source:HGNC Symbol;Acc:HGNC:19429]	2.52371	1.55593	2.19301	1.30837	1.96387	1.89327	1.52649	3.36262
SLC26A9	1	205913048	205943460	-	0.0102976	SLC26A9	ENSG00000174502	solute carrier family 26 (anion exchanger), member 9 [Source:HGNC Symbol;Acc:HGNC:14469]	-4.25822	-4.82655	-6.72965	-5.35227	-7.16458	-6.66605	-7.00457	-7.00387
RAB7B	1	205976740	206003461	-	0.00305856	RAB7B	ENSG00000276600	RAB7B, member RAS oncogene family [Source:HGNC Symbol;Acc:HGNC:30513]	-3.04055	-3.02338	-5.05265	-5.49992	-6.0159	-5.16058	-6.23989	-2.33444
CTSE	1	206009264	206023909	-	2.29992e-06	CTSE	ENSG00000196188	cathepsin E [Source:HGNC Symbol;Acc:HGNC:2530]	-1.24878	1.64824	-2.93636	0.082376	-6.00693	-5.22573	-5.89759	-5.89689
FAM72A	1	206186179	206204093	-	2.96099e-05	FAM72A	ENSG00000196550	family with sequence similarity 72, member A [Source:HGNC Symbol;Acc:HGNC:24044]	-1.45542	-1.08953	-0.122118	-0.760506	0.0569606	-0.413542	0.079244	0.898489
SRGAP2	1	206203345	206464443	+	2.23773e-30	SRGAP2	ENSG00000266028	SLIT-ROBO Rho GTPase activating protein 2 [Source:HGNC Symbol;Acc:HGNC:19751]	2.72461	1.06265	1.31881	1.1915	1.43833	1.16226	0.863561	2.30169
IKBKE	1	206470495	206496889	+	9.82059e-14	IKBKE	ENSG00000263528	inhibitor of kappa light polypeptide gene enhancer in B-cells, kinase epsilon [Source:HGNC Symbol;Acc:HGNC:14552]	-0.287808	0.647443	-0.728514	-0.00622216	-3.13241	-2.90276	-5.82027	0.814126
RASSF5	1	206507530	206589274	+	0.000127702	RASSF5	ENSG00000266094	Ras association (RalGDS/AF-6) domain family member 5 [Source:HGNC Symbol;Acc:HGNC:17609]	-3.19217	-3.53261	-6.42785	-5.03085	-6.37148	-5.7346	-7.03611	-3.27412
DYRK3	1	206635536	206649197	+	3.3e-20	DYRK3	ENSG00000143479	dual-specificity tyrosine-(Y)- phosphorylation regulated kinase 3 [Source:HGNC Symbol;Acc:HGNC:3094]	1.20708	-1.82312	-2.41123	-1.96456	-2.34006	-1.64816	-2.29767	2.41754
MAPKAPK2	1	206684944	206734283	+	6.15355e-28	MAPKAPK2	ENSG00000162889	mitogen-activated protein kinase-activated protein kinase 2 [Source:HGNC Symbol;Acc:HGNC:6887]	4.76225	4.15601	4.01979	3.81348	3.7415	3.72085	3.68205	4.26136
PFKFB2	1	207034366	207081024	+	1.85179e-30	PFKFB2	ENSG00000123836	6-phosphofructo-2-kinase/fructose-2,6- biphosphatase 2 [Source:HGNC Symbol;Acc:HGNC:8873]	0.746722	1.2128	1.89391	1.37338	2.12186	1.89659	2.28615	0.393369
CD55	1	207321508	207360966	+	1.19289e-06	CD55	ENSG00000196352	CD55 molecule, decay accelerating factor for complement (Cromer blood group) [Source:HGNC Symbol;Acc:HGNC:2665]	1.91104	2.77015	2.51586	2.46889	2.97777	2.92373	3.24436	2.10997
CR2	1	207454230	207489895	+	0.0469506	CR2	ENSG00000117322	complement component (3d/Epstein Barr virus) receptor 2 [Source:HGNC Symbol;Acc:HGNC:2336]	-4.33875	-2.29491	-1.83376	-2.28932	-2.30763	-2.41583	-2.5507	-2.79077
CR1L	1	207645174	207723703	+	0	CR1L	ENSG00000197721	complement component (3b/4b) receptor 1-like [Source:HGNC Symbol;Acc:HGNC:2335]	-4.02882	-0.740352	0.253425	0.104508	2.79273	2.5224	4.06792	-5.24615
CD46	1	207752057	207795513	+	4.53995e-13	CD46	ENSG00000117335	CD46 molecule, complement regulatory protein [Source:HGNC Symbol;Acc:HGNC:6953]	3.82734	4.83244	4.88479	4.73529	4.72209	4.68812	4.93528	4.49346
CD34	1	207880972	207911402	-	0.000905151	CD34	ENSG00000174059	CD34 molecule [Source:HGNC Symbol;Acc:HGNC:1662]	-4.70495	-7.20906	-7.72219	-7.25714	-8.10646	-6.90277	-7.99712	-4.3593
PLXNA2	1	208022242	208244320	-	2.88226e-13	PLXNA2	ENSG00000076356	plexin A2 [Source:HGNC Symbol;Acc:HGNC:9100]	2.35253	1.8447	1.22271	1.87884	1.43046	1.69355	1.20673	-0.481731
CAMK1G	1	209583717	209613938	+	0.000235085	CAMK1G	ENSG00000008118	calcium/calmodulin-dependent protein kinase IG [Source:HGNC Symbol;Acc:HGNC:14585]	-2.5832	-5.72294	-5.90274	-5.82168	-6.287	-6.36746	-6.17766	1.16384
LAMB3	1	209614870	209652466	-	6.07843e-16	LAMB3	ENSG00000196878	laminin, beta 3 [Source:HGNC Symbol;Acc:HGNC:6490]	-0.988672	0.16005	0.820871	-0.385087	1.28338	1.70734	2.13304	-4.30219
G0S2	1	209675420	209676388	+	6.27292e-05	G0S2	ENSG00000123689	G0/G1 switch 2 [Source:HGNC Symbol;Acc:HGNC:30229]	-0.713794	-2.75977	-4.25935	-3.12763	-2.045	-3.32045	-4.58495	-0.690505
DIEXF	1	209828007	209857565	+	3.26079e-15	DIEXF	ENSG00000117597	digestive organ expansion factor homolog (zebrafish) [Source:HGNC Symbol;Acc:HGNC:28440]	1.04993	1.47687	1.88961	1.65089	2.02433	2.05236	2.29469	1.08669
SERTAD4-AS1	1	210231456	210234047	-	2.39428e-12	SERTAD4-AS1	ENSG00000203706	SERTAD4 antisense RNA 1 [Source:HGNC Symbol;Acc:HGNC:32019]	1.3525	0.69228	0.0949109	0.830681	-1.51752	-1.36627	-4.41427	0.618126
SERTAD4	1	210232799	210246255	+	8.1e-44	SERTAD4	ENSG00000082497	SERTA domain containing 4 [Source:HGNC Symbol;Acc:HGNC:25236]	1.08685	1.72777	1.04132	1.28919	-1.20334	-0.433986	-4.62439	0.271962
HHAT	1	210328252	210676296	+	2.40166e-26	HHAT	ENSG00000054392	hedgehog acyltransferase [Source:HGNC Symbol;Acc:HGNC:18270]	-0.244347	-1.04962	-2.87041	-2.16616	-3.24317	-3.47591	-4.67963	-0.360834
KCNH1	1	210678315	211134115	-	2.62948e-05	KCNH1	ENSG00000143473	potassium voltage-gated channel, subfamily H (eag-related), member 1 [Source:HGNC Symbol;Acc:HGNC:6250]	-3.51082	-5.47549	-6.27726	-5.91354	-7.48617	-6.70497	-7.76083	-3.14074
RCOR3	1	211258377	211316385	+	0.000141629	RCOR3	ENSG00000117625	REST corepressor 3 [Source:HGNC Symbol;Acc:HGNC:25594]	2.44684	2.27966	2.13702	2.35481	2.20635	2.25134	2.05334	1.7715
TRAF5	1	211326615	211374946	+	0	TRAF5	ENSG00000082512	TNF receptor-associated factor 5 [Source:HGNC Symbol;Acc:HGNC:12035]	1.82141	1.18634	0.140254	0.597591	-0.163746	-0.101354	-2.46893	2.82225
LINC00467	1	211382803	211435333	+	9.52928e-19	LINC00467	ENSG00000153363	long intergenic non-protein coding RNA 467 [Source:HGNC Symbol;Acc:HGNC:28227]	-0.0445728	1.90507	2.03896	2.3103	1.54932	1.98038	1.75622	0.427039
RD3	1	211476522	211492917	-	5.43447e-06	RD3	ENSG00000198570	retinal degeneration 3 [Source:HGNC Symbol;Acc:HGNC:19689]	-2.56122	-5.85168	-6.5598	-4.51576	-6.99473	-6.97386	-6.88539	-1.14336
NEK2	1	211658657	211675630	-	6.24117e-05	NEK2	ENSG00000117650	NIMA-related kinase 2 [Source:HGNC Symbol;Acc:HGNC:7745]	2.61924	2.66552	3.11518	2.60313	3.13376	2.92444	3.39952	3.96549
LPGAT1	1	211743457	211830772	-	2.61474e-07	LPGAT1	ENSG00000123684	lysophosphatidylglycerol acyltransferase 1 [Source:HGNC Symbol;Acc:HGNC:28985]	1.46863	1.64352	0.513468	0.329871	1.52574	1.50756	0.873507	1.39547
INTS7	1	211940401	212035542	-	2.93866e-06	INTS7	ENSG00000143493	integrator complex subunit 7 [Source:HGNC Symbol;Acc:HGNC:24484]	2.90568	3.33462	3.29447	3.39304	3.29433	3.56492	3.53885	2.745
DTL	1	212035553	212105006	+	3.19948e-15	DTL	ENSG00000143476	denticleless E3 ubiquitin protein ligase homolog (Drosophila) [Source:HGNC Symbol;Acc:HGNC:30288]	3.3908	3.72773	4.16058	3.68522	4.16444	3.99143	4.43421	4.30791
ATF3	1	212565334	212620777	+	8.26795e-31	ATF3	ENSG00000162772	activating transcription factor 3 [Source:HGNC Symbol;Acc:HGNC:785]	5.17851	4.02929	2.90879	2.8721	3.86631	3.6455	3.80734	2.9204
FAM71A	1	212624474	212626778	+	0.00161179	FAM71A	ENSG00000162771	family with sequence similarity 71, member A [Source:HGNC Symbol;Acc:HGNC:26541]	-2.84346	-5.49189	-5.72235	-5.06231	-6.05595	-5.36243	-5.99728	-5.61257
BATF3	1	212686418	212699985	-	5.23733e-05	BATF3	ENSG00000123685	basic leucine zipper transcription factor, ATF-like 3 [Source:HGNC Symbol;Acc:HGNC:28915]	0.0599775	3.31251	3.34209	3.74922	1.84007	2.20599	2.39446	-1.53922
NSL1	1	212726153	212791782	-	4.22118e-14	NSL1	ENSG00000117697	NSL1, MIS12 kinetochore complex component [Source:HGNC Symbol;Acc:HGNC:24548]	2.90089	3.47676	3.43079	3.16079	3.61673	3.38302	4.08018	3.61686
TATDN3	1	212791828	212816626	+	8.86141e-29	TATDN3	ENSG00000203705	TatD DNase domain containing 3 [Source:HGNC Symbol;Acc:HGNC:27010]	1.32527	2.05717	2.22916	1.99549	2.6378	2.27353	3.09751	2.20668
FLVCR1-AS1	1	212852108	212858088	-	0.0168731	FLVCR1-AS1	ENSG00000198468	FLVCR1 antisense RNA 1 (head to head) [Source:HGNC Symbol;Acc:HGNC:39077]	0.252312	0.269698	0.465148	-0.223261	0.711792	0.327012	0.94198	1.82965
FLVCR1	1	212858255	212899363	+	0.0161591	FLVCR1	ENSG00000162769	feline leukemia virus subgroup C cellular receptor 1 [Source:HGNC Symbol;Acc:HGNC:24682]	3.01121	2.67401	3.15811	2.89628	3.26252	3.4681	3.35428	3.04938
VASH2	1	212950520	212991585	+	7.03849e-21	VASH2	ENSG00000143494	vasohibin 2 [Source:HGNC Symbol;Acc:HGNC:25723]	1.92045	2.3917	3.14055	2.68137	3.12779	3.24282	2.95828	3.94647
RPS6KC1	1	213051233	213274773	+	0.00343917	RPS6KC1	ENSG00000136643	ribosomal protein S6 kinase, 52kDa, polypeptide 1 [Source:HGNC Symbol;Acc:HGNC:10439]	2.26978	2.32433	2.14731	1.82295	2.64789	2.80499	2.81378	2.52013
PROX1	1	213983181	214041502	+	9.64339e-13	PROX1	ENSG00000117707	prospero homeobox 1 [Source:HGNC Symbol;Acc:HGNC:9459]	-0.873197	-2.34572	-3.9098	-2.36947	-2.477	-2.3014	-3.62958	-0.11879
PTPN14	1	214348696	214551223	-	0	PTPN14	ENSG00000152104	protein tyrosine phosphatase, non-receptor type 14 [Source:HGNC Symbol;Acc:HGNC:9647]	3.2495	1.43768	2.21845	1.12427	1.8043	1.92661	-0.00652222	2.33205
USH2A	1	215622894	216423396	-	0.0150626	USH2A	ENSG00000042781	Usher syndrome 2A (autosomal recessive, mild) [Source:HGNC Symbol;Acc:HGNC:12601]	-5.66475	-6.21344	-5.65841	-5.31816	-8.08577	-7.88356	-8.54945	-2.63705
ESRRG	1	216503246	217137755	-	3.03832e-12	ESRRG	ENSG00000196482	estrogen-related receptor gamma [Source:HGNC Symbol;Acc:HGNC:3474]	-0.283413	-1.14936	-1.59529	-1.29614	-2.32106	-1.95598	-2.13672	-0.644739
GPATCH2	1	217426992	217631082	-	0.00915469	GPATCH2	ENSG00000092978	G patch domain containing 2 [Source:HGNC Symbol;Acc:HGNC:25499]	1.14767	1.05988	0.985582	0.891926	1.34325	1.43014	1.76282	1.78232
SPATA17	1	217631324	217871696	+	0.000910805	SPATA17	ENSG00000162814	spermatogenesis associated 17 [Source:HGNC Symbol;Acc:HGNC:25184]	-2.5159	-3.45122	-4.93714	-5.29673	-4.91394	-5.50917	-5.18103	-2.40799
RRP15	1	218285287	218337983	+	0.00148668	RRP15	ENSG00000067533	ribosomal RNA processing 15 homolog (S. cerevisiae) [Source:HGNC Symbol;Acc:HGNC:24255]	1.9493	2.18464	2.49022	2.23707	2.25771	2.30435	2.64761	2.06305
TGFB2-AS1	1	218344196	218345678	-	0.00189042	TGFB2-AS1	ENSG00000232480	TGFB2 antisense RNA 1 (head to head) [Source:HGNC Symbol;Acc:HGNC:50628]	-0.868569	-2.7762	-3.67333	-3.54161	-4.00693	-4.13806	-3.94826	-3.23022
TGFB2	1	218346235	218444619	+	0	TGFB2	ENSG00000092969	transforming growth factor, beta 2 [Source:HGNC Symbol;Acc:HGNC:11768]	1.7898	-0.436688	-1.75375	-1.26356	-1.63601	-2.53939	-3.76303	-0.0391833
LYPLAL1	1	219173844	219212865	+	3.84533e-05	LYPLAL1	ENSG00000143353	lysophospholipase-like 1 [Source:HGNC Symbol;Acc:HGNC:20440]	1.79867	2.42548	2.1701	2.23011	2.1573	1.78722	2.67574	2.70432
SLC30A10	1	219915154	219928602	-	4.65697e-05	SLC30A10	ENSG00000196660	solute carrier family 30, member 10 [Source:HGNC Symbol;Acc:HGNC:25355]	-1.80666	-4.89113	-5.45493	-4.74422	-5.45519	-5.23933	-5.72985	-1.79271
EPRS	1	219968601	220046658	-	2.78027e-10	EPRS	ENSG00000136628	glutamyl-prolyl-tRNA synthetase [Source:HGNC Symbol;Acc:HGNC:3418]	4.57965	4.8254	5.06548	4.70977	5.17962	4.89341	5.44423	4.84288
BPNT1	1	220057482	220090462	-	4.38455e-25	BPNT1	ENSG00000162813	3'(2'), 5'-bisphosphate nucleotidase 1 [Source:HGNC Symbol;Acc:HGNC:1096]	2.21489	3.29611	3.08988	2.71943	3.0938	3.06904	3.65782	2.79252
IARS2	1	220094102	220148041	+	1.03054e-10	IARS2	ENSG00000067704	isoleucyl-tRNA synthetase 2, mitochondrial [Source:HGNC Symbol;Acc:HGNC:29685]	4.39505	4.85077	4.94076	4.79153	5.00251	4.67731	5.2113	4.84998
MARK1	1	220528183	220664461	+	1.15109e-06	MARK1	ENSG00000116141	MAP/microtubule affinity-regulating kinase 1 [Source:HGNC Symbol;Acc:HGNC:6896]	1.71473	1.35351	1.10278	1.44601	1.25008	1.55615	0.98166	1.92154
2002-03-01	1	220748269	220784815	+	0.00278045	2002-03-01	ENSG00000117791	mitochondrial amidoxime reducing component 2 [Source:HGNC Symbol;Acc:HGNC:26064]	-1.54594	-2.42608	-3.01931	-4.60493	-3.80113	-3.95572	-4.22011	1.20374
2001-03-01	1	220786759	220819657	+	3.11214e-05	2001-03-01	ENSG00000186205	mitochondrial amidoxime reducing component 1 [Source:HGNC Symbol;Acc:HGNC:26189]	0.542057	0.271186	0.752188	0.331857	0.888208	0.929423	1.31294	1.51113
DUSP10	1	221701424	221742176	-	0.000254669	DUSP10	ENSG00000143507	dual specificity phosphatase 10 [Source:HGNC Symbol;Acc:HGNC:3065]	1.15024	1.94235	1.83449	2.00465	1.14447	1.37511	-0.0448468	1.30405
HHIPL2	1	222522260	222548103	-	7.21254e-09	HHIPL2	ENSG00000143512	HHIP-like 2 [Source:HGNC Symbol;Acc:HGNC:25842]	-0.45703	-3.08028	-3.8685	-2.65667	-4.67378	-3.66655	-4.03611	-1.5904
MIA3	1	222618086	222668012	+	0.000260707	MIA3	ENSG00000154305	melanoma inhibitory activity family, member 3 [Source:HGNC Symbol;Acc:HGNC:24008]	2.32999	2.01472	2.15646	2.06998	2.85225	2.64906	2.97228	2.50655
BROX	1	222712553	222735196	+	1.70691e-06	BROX	ENSG00000162819	BRO1 domain and CAAX motif containing [Source:HGNC Symbol;Acc:HGNC:26512]	2.70675	3.00049	2.9334	2.79538	3.13194	3.17084	3.4397	2.91792
DISP1	1	222928424	223005995	+	3.9751e-39	DISP1	ENSG00000154309	dispatched homolog 1 (Drosophila) [Source:HGNC Symbol;Acc:HGNC:19711]	1.43064	0.564795	0.124703	0.299075	-0.815673	-0.869743	-1.48518	1.59569
TLR5	1	223109406	223143282	-	1.29065e-06	TLR5	ENSG00000187554	toll-like receptor 5 [Source:HGNC Symbol;Acc:HGNC:11851]	-2.32403	-2.43302	-2.5184	-3.03771	-4.59953	-4.82914	-6.89382	0.501363
SUSD4	1	223220819	223364202	-	0.00111306	SUSD4	ENSG00000143502	sushi domain containing 4 [Source:HGNC Symbol;Acc:HGNC:25470]	-1.90156	-3.27733	-5.29726	-5.40522	-4.57422	-4.90033	-4.04387	-0.739919
CAPN2	1	223701593	223776018	+	0	CAPN2	ENSG00000162909	calpain 2, (m/II) large subunit [Source:HGNC Symbol;Acc:HGNC:1479]	4.51742	4.07932	2.76725	3.07278	2.36474	2.4643	1.5011	4.14189
TP53BP2	1	223779899	223845972	-	2.67865e-07	TP53BP2	ENSG00000143514	tumor protein p53 binding protein 2 [Source:HGNC Symbol;Acc:HGNC:12000]	3.97539	3.57945	3.60036	3.46609	3.55845	3.69205	3.41453	4.02708
FBXO28	1	224114087	224162047	+	5.41756e-13	FBXO28	ENSG00000143756	F-box protein 28 [Source:HGNC Symbol;Acc:HGNC:29046]	3.182	3.7192	3.79907	3.66557	3.93652	4.07125	4.06846	3.30813
DEGS1	1	224175756	224193441	+	5.4991e-39	DEGS1	ENSG00000143753	delta(4)-desaturase, sphingolipid 1 [Source:HGNC Symbol;Acc:HGNC:13709]	4.52932	5.3361	5.36012	5.30884	5.39672	5.64872	5.68274	4.68576
NVL	1	224227334	224330387	-	4.65099e-16	NVL	ENSG00000143748	nuclear VCP-like [Source:HGNC Symbol;Acc:HGNC:8070]	3.07697	3.57285	3.8705	3.55987	3.84736	3.871	4.14472	3.36581
CNIH4	1	224356850	224379452	+	0.00756696	CNIH4	ENSG00000143771	cornichon family AMPA receptor auxiliary protein 4 [Source:HGNC Symbol;Acc:HGNC:25013]	3.16992	3.64133	3.47356	3.58968	3.21036	3.2245	3.51751	3.1327
CNIH3	1	224616293	224740549	+	1.16459e-08	CNIH3	ENSG00000143786	cornichon family AMPA receptor auxiliary protein 3 [Source:HGNC Symbol;Acc:HGNC:26802]	0.478472	-0.415847	-1.03336	-0.308756	-1.25078	-0.979478	-1.48673	-0.0210507
DNAH14	1	224896262	225399292	+	0.00135624	DNAH14	ENSG00000185842	dynein, axonemal, heavy chain 14 [Source:HGNC Symbol;Acc:HGNC:2945]	-1.20161	-1.39491	-1.45168	-1.35344	-0.585692	-0.828582	-0.382916	-0.410723
LBR	1	225401502	225428925	-	0.0208632	LBR	ENSG00000143815	lamin B receptor [Source:HGNC Symbol;Acc:HGNC:6518]	4.61387	4.8378	5.20984	4.80855	4.86433	4.88074	5.00251	4.80077
ENAH	1	225486835	225653142	-	7.76897e-17	ENAH	ENSG00000154380	enabled homolog (Drosophila) [Source:HGNC Symbol;Acc:HGNC:18271]	4.00511	3.02005	3.00562	2.69755	2.90897	3.08027	3.05397	4.12202
LEFTY1	1	225886282	225911382	-	0.00017938	LEFTY1	ENSG00000243709	left-right determination factor 1 [Source:HGNC Symbol;Acc:HGNC:6552]	3.88677	4.95497	4.78033	5.00473	4.43825	4.34581	5.22958	2.73278
PYCR2	1	225919877	225924340	-	0.0139055	PYCR2	ENSG00000143811	pyrroline-5-carboxylate reductase family, member 2 [Source:HGNC Symbol;Acc:HGNC:30262]	4.19806	4.32372	4.36041	4.24174	4.15938	3.9858	4.52221	4.43485
LEFTY2	1	225936598	225941489	-	2.77571e-13	LEFTY2	ENSG00000143768	left-right determination factor 2 [Source:HGNC Symbol;Acc:HGNC:3122]	7.6122	7.20636	7.15748	7.11121	6.02822	5.74588	6.72912	3.69463
SDE2	1	225982702	225999331	-	6.94749e-08	SDE2	ENSG00000143751	SDE2 telomere maintenance homolog (S. pombe) [Source:HGNC Symbol;Acc:HGNC:26643]	2.95917	3.27742	3.46304	3.14296	3.45192	3.40088	3.66986	2.7467
ACBD3	1	226144679	226186730	-	1.75581e-19	ACBD3	ENSG00000182827	acyl-CoA binding domain containing 3 [Source:HGNC Symbol;Acc:HGNC:15453]	3.76976	4.11687	4.23446	4.06085	4.65626	4.60489	4.83421	3.80246
LIN9	1	226231149	226309869	-	0.00107543	LIN9	ENSG00000183814	lin-9 DREAM MuvB core complex component [Source:HGNC Symbol;Acc:HGNC:30830]	1.31916	1.907	2.22109	2.0008	2.17461	2.19673	2.26197	2.10652
PARP1	1	226360691	226408075	-	3.66166e-06	PARP1	ENSG00000143799	poly (ADP-ribose) polymerase 1 [Source:HGNC Symbol;Acc:HGNC:270]	5.42189	5.83718	5.98056	5.84342	5.72882	5.70383	5.90593	5.77194
ITPKB	1	226631690	226739323	-	1.36848e-12	ITPKB	ENSG00000143772	inositol-trisphosphate 3-kinase B [Source:HGNC Symbol;Acc:HGNC:6179]	1.20419	0.543986	-0.169128	0.227113	0.574625	0.339042	-0.723767	0.708202
ADCK3	1	226897536	226987545	+	4.81682e-17	ADCK3	ENSG00000163050	aarF domain containing kinase 3 [Source:HGNC Symbol;Acc:HGNC:16812]	0.904505	1.60075	2.05998	2.10506	1.97306	1.85585	2.33243	2.60942
CDC42BPA	1	226989865	227318474	-	0.00104143	CDC42BPA	ENSG00000143776	CDC42 binding protein kinase alpha (DMPK- like) [Source:HGNC Symbol;Acc:HGNC:1737]	1.69344	1.52312	2.05218	1.84669	2.01253	2.22015	1.19728	1.51751
ZNF678	1	227563543	227677443	+	0.0494281	ZNF678	ENSG00000181450	zinc finger protein 678 [Source:HGNC Symbol;Acc:HGNC:28652]	1.17591	1.21837	1.67453	1.41683	1.96451	1.70483	1.80124	2.0255
SNAP47	1	227728657	227781231	+	0.000357089	SNAP47	ENSG00000143740	synaptosomal-associated protein, 47kDa [Source:HGNC Symbol;Acc:HGNC:30669]	3.13578	3.42487	3.41805	3.2834	3.39311	3.38245	3.57883	3.49098
JMJD4	1	227731189	227735411	-	0.00609289	JMJD4	ENSG00000081692	jumonji domain containing 4 [Source:HGNC Symbol;Acc:HGNC:25724]	3.10649	3.85914	3.76641	3.82634	3.21495	3.14216	3.51038	2.74229
WNT9A	1	227918656	227947898	-	6.5221e-34	WNT9A	ENSG00000143816	wingless-type MMTV integration site family, member 9A [Source:HGNC Symbol;Acc:HGNC:12778]	1.86053	2.97698	3.17486	3.29919	3.78538	3.67494	4.0575	-0.541801
WNT3A	1	228007051	228061260	+	1.4e-45	WNT3A	ENSG00000154342	wingless-type MMTV integration site family, member 3A [Source:HGNC Symbol;Acc:HGNC:15983]	3.34286	-3.06503	-2.45336	-2.58478	-1.68448	-0.960708	-1.88412	1.25942
MRPL55	1	228106679	228109312	-	0.00111988	MRPL55	ENSG00000162910	mitochondrial ribosomal protein L55 [Source:HGNC Symbol;Acc:HGNC:16686]	3.48078	3.8565	3.66648	3.73501	3.46114	3.20756	3.95606	3.87135
GUK1	1	228139962	228148984	+	0.0309119	GUK1	ENSG00000143774	guanylate kinase 1 [Source:HGNC Symbol;Acc:HGNC:4693]	4.02645	4.13718	4.02152	4.16702	3.79871	3.6956	3.8586	3.97773
GJC2	1	228149852	228159826	+	3.81918e-05	GJC2	ENSG00000198835	gap junction protein, gamma 2, 47kDa [Source:HGNC Symbol;Acc:HGNC:17494]	-1.35816	-1.61713	-3.27938	-1.95267	-5.24861	-3.24014	-5.27761	-0.910352
IBA57	1	228165815	228182257	+	0.0326655	IBA57	ENSG00000181873	IBA57, iron-sulfur cluster assembly homolog (S. cerevisiae) [Source:HGNC Symbol;Acc:HGNC:27302]	1.14317	0.8478	0.907056	1.14089	0.93792	1.32215	0.89505	1.13352
OBSCN	1	228208130	228378876	+	1.23492e-35	OBSCN	ENSG00000154358	obscurin, cytoskeletal calmodulin and titin- interacting RhoGEF [Source:HGNC Symbol;Acc:HGNC:15719]	0.731579	-2.03241	-1.3022	-0.855795	-1.06262	-1.30899	-2.09785	0.104123
TRIM17	1	228407940	228416861	-	3.78287e-10	TRIM17	ENSG00000162931	tripartite motif containing 17 [Source:HGNC Symbol;Acc:HGNC:13430]	-0.803748	-3.67348	-3.07048	-3.03526	-3.40759	-2.89091	-4.25289	-0.277987
RNF187	1	228487061	228495766	+	0.0247422	RNF187	ENSG00000168159	ring finger protein 187 [Source:HGNC Symbol;Acc:HGNC:27146]	5.04802	5.27672	5.25661	5.24807	5.40244	5.24269	5.38998	5.06919
RAB4A	1	229271062	229305894	+	0.014971	RAB4A	ENSG00000168118	RAB4A, member RAS oncogene family [Source:HGNC Symbol;Acc:HGNC:9781]	3.25303	3.4617	3.12176	3.139	2.92931	3.0888	3.00598	3.92184
CCSAP	1	229321005	229342941	-	0	CCSAP	ENSG00000154429	centriole, cilia and spindle-associated protein [Source:HGNC Symbol;Acc:HGNC:29578]	1.80482	2.45618	3.06422	2.59136	3.65925	3.81805	3.67892	2.5952
ACTA1	1	229431245	229434098	-	0	ACTA1	ENSG00000143632	actin, alpha 1, skeletal muscle [Source:HGNC Symbol;Acc:HGNC:129]	5.70394	4.81126	4.49872	4.21269	3.28805	2.77766	3.05794	3.38364
NUP133	1	229440260	229508341	-	6.32776e-08	NUP133	ENSG00000069248	nucleoporin 133kDa [Source:HGNC Symbol;Acc:HGNC:18016]	3.65661	3.88724	4.0915	3.82449	4.01684	3.87633	4.32977	4.00713
ABCB10	1	229516582	229558695	-	9.27545e-11	ABCB10	ENSG00000135776	ATP-binding cassette, sub-family B (MDR/TAP), member 10 [Source:HGNC Symbol;Acc:HGNC:41]	2.49493	3.00737	3.11283	2.96372	3.65514	3.55639	3.58628	2.4501
GALNT2	1	230067209	230282124	+	0	GALNT2	ENSG00000143641	polypeptide N- acetylgalactosaminyltransferase 2 [Source:HGNC Symbol;Acc:HGNC:4124]	4.92529	3.37378	2.78759	2.81191	3.33528	3.24251	3.01055	4.95078
COG2	1	230642492	230693982	+	0.000778844	COG2	ENSG00000135775	component of oligomeric golgi complex 2 [Source:HGNC Symbol;Acc:HGNC:6546]	3.01679	3.42153	3.50972	3.2721	3.3078	3.18761	3.53661	3.30615
AGT	1	230702523	230714297	-	0.00154246	AGT	ENSG00000135744	angiotensinogen (serpin peptidase inhibitor, clade A, member 8) [Source:HGNC Symbol;Acc:HGNC:333]	-2.85813	-4.8671	-5.66289	-5.63251	-6.09783	-5.79428	-5.98849	-2.88645
CAPN9	1	230747384	230802003	+	0.00726189	CAPN9	ENSG00000135773	calpain 9 [Source:HGNC Symbol;Acc:HGNC:1486]	-2.63798	-3.32095	-5.31321	-4.65915	-4.98015	-5.6766	-5.68179	-2.54434
TTC13	1	230906243	230978861	-	3.60891e-17	TTC13	ENSG00000143643	tetratricopeptide repeat domain 13 [Source:HGNC Symbol;Acc:HGNC:26204]	2.11163	1.32476	0.807228	0.712464	0.510482	0.494567	0.421875	1.65896
ARV1	1	230979049	231000595	+	0.000224972	ARV1	ENSG00000173409	ARV1 homolog (S. cerevisiae) [Source:HGNC Symbol;Acc:HGNC:29561]	2.83148	2.20136	1.90926	2.16375	1.80383	1.74058	2.1763	2.99986
FAM89A	1	231018958	231040246	-	3.00191e-14	FAM89A	ENSG00000182118	family with sequence similarity 89, member A [Source:HGNC Symbol;Acc:HGNC:25057]	1.49901	1.37387	-0.938499	0.129362	-1.10058	-0.57806	-1.45425	1.44678
TRIM67	1	231162112	231221556	+	0.00289791	TRIM67	ENSG00000119283	tripartite motif containing 67 [Source:HGNC Symbol;Acc:HGNC:31859]	-5.21674	-5.3504	-7.68817	-6.11581	-7.40577	-6.41593	-8.01377	-7.43407
GNPAT	1	231241207	231277973	+	6.79737e-17	GNPAT	ENSG00000116906	glyceronephosphate O-acyltransferase [Source:HGNC Symbol;Acc:HGNC:4416]	4.25917	3.74793	2.94184	3.17642	2.71585	2.70463	2.94044	4.67016
EXOC8	1	231332753	231337852	-	7.96024e-05	EXOC8	ENSG00000116903	exocyst complex component 8 [Source:HGNC Symbol;Acc:HGNC:24659]	1.79042	1.99419	2.07031	1.97964	2.26403	2.51774	2.33803	1.35615
SPRTN	1	231337104	231355023	+	0.00655775	SPRTN	ENSG00000010072	SprT-like N-terminal domain [Source:HGNC Symbol;Acc:HGNC:25356]	1.51171	1.68388	1.75145	1.71275	1.80159	1.89047	2.03259	1.21865
EGLN1	1	231363751	231425044	-	2.76328e-12	EGLN1	ENSG00000135766	egl-9 family hypoxia-inducible factor 1 [Source:HGNC Symbol;Acc:HGNC:1232]	2.64861	2.46627	1.66063	2.01369	2.1483	2.53183	1.70024	4.229
TSNAX	1	231528653	231566524	+	2.39301e-16	TSNAX	ENSG00000116918	translin-associated factor X [Source:HGNC Symbol;Acc:HGNC:12380]	3.48654	3.93963	4.00646	4.02465	4.33154	4.34649	4.72567	4.0131
SIPA1L2	1	232397965	232561558	-	1.10618e-15	SIPA1L2	ENSG00000116991	signal-induced proliferation-associated 1 like 2 [Source:HGNC Symbol;Acc:HGNC:23800]	4.01375	3.4885	3.70656	3.54184	3.63194	3.66188	3.00464	2.87141
PCNXL2	1	232983435	233295713	-	0.000358955	PCNXL2	ENSG00000135749	pecanex-like 2 (Drosophila) [Source:HGNC Symbol;Acc:HGNC:8736]	0.2233	-0.0996759	0.391995	0.267406	-0.193931	-0.453553	-0.318518	1.4908
MLK4	1	233327768	233385148	+	4.18362e-09	MLK4	ENSG00000143674	Mitogen-activated protein kinase kinase kinase MLK4 [Source:UniProtKB/Swiss-Prot;Acc:Q5TCX8]	0.263111	1.19898	2.36967	1.83352	1.66705	1.76934	1.32781	1.53832
SLC35F3	1	233904933	234324516	+	3.02744e-08	SLC35F3	ENSG00000183780	solute carrier family 35, member F3 [Source:HGNC Symbol;Acc:HGNC:23616]	-0.946993	-3.09383	-2.75748	-2.85529	-4.03569	-3.12969	-4.87568	0.0135352
COA6	1	234373456	234384049	+	1.27316e-08	COA6	ENSG00000168275	cytochrome c oxidase assembly factor 6 homolog (S. cerevisiae) [Source:HGNC Symbol;Acc:HGNC:18025]	3.31168	4.23988	4.15324	4.06726	3.97418	3.98453	4.24895	3.81531
TARBP1	1	234391313	234479103	-	0.000196212	TARBP1	ENSG00000059588	TAR (HIV-1) RNA binding protein 1 [Source:HGNC Symbol;Acc:HGNC:11568]	2.65771	2.2388	2.7149	2.44834	2.34903	2.11561	2.11768	2.74527
IRF2BP2	1	234604269	234609525	-	1.40152e-13	IRF2BP2	ENSG00000168264	interferon regulatory factor 2 binding protein 2 [Source:HGNC Symbol;Acc:HGNC:21729]	4.2852	3.96723	3.74189	3.81701	3.5134	3.34851	3.14792	3.05473
TOMM20	1	235109336	235128936	-	5.22092e-06	TOMM20	ENSG00000173726	translocase of outer mitochondrial membrane 20 homolog (yeast) [Source:HGNC Symbol;Acc:HGNC:20947]	5.62847	5.7745	5.92032	5.68061	6.05675	5.92307	6.1307	6.03471
RBM34	1	235131183	235161457	-	0.00831878	RBM34	ENSG00000188739	RNA binding motif protein 34 [Source:HGNC Symbol;Acc:HGNC:28965]	3.7812	4.19827	4.0547	3.99825	3.91207	3.86798	4.24112	3.69723
TBCE	1	235367360	235448968	+	1.34273e-06	TBCE	ENSG00000116957	tubulin folding cofactor E [Source:HGNC Symbol;Acc:HGNC:11582]	3.55776	3.67617	3.88615	3.58204	4.02227	3.89362	4.27859	3.59627
GNG4	1	235547687	235650754	-	0	GNG4	ENSG00000168243	guanine nucleotide binding protein (G protein), gamma 4 [Source:HGNC Symbol;Acc:HGNC:4407]	2.98803	1.34769	2.38404	1.53702	0.642882	0.0226014	0.233766	1.97771
LYST	1	235661041	235866924	-	0.00146011	LYST	ENSG00000143669	lysosomal trafficking regulator [Source:HGNC Symbol;Acc:HGNC:1968]	-0.328866	-0.688392	-0.861429	-0.966362	0.0847141	0.411283	-0.872643	-2.37054
NID1	1	235975830	236065162	-	1.21444e-20	NID1	ENSG00000116962	nidogen 1 [Source:HGNC Symbol;Acc:HGNC:7821]	2.98384	2.48779	2.01048	2.13021	2.15195	2.22567	1.54616	3.04152
GPR137B	1	236142532	236208909	+	0.000373523	GPR137B	ENSG00000077585	G protein-coupled receptor 137B [Source:HGNC Symbol;Acc:HGNC:11862]	0.538827	2.4511	2.25786	2.3309	1.35473	1.29085	1.53239	0.931046
LGALS8	1	236518000	236552981	+	0.00326751	LGALS8	ENSG00000116977	lectin, galactoside-binding, soluble, 8 [Source:HGNC Symbol;Acc:HGNC:6569]	1.99708	2.62788	2.18099	2.18643	2.11068	2.15586	2.51945	1.99505
HEATR1	1	236549005	236604504	-	2.05539e-08	HEATR1	ENSG00000119285	HEAT repeat containing 1 [Source:HGNC Symbol;Acc:HGNC:25517]	3.71058	3.87046	4.14791	3.77055	4.27036	4.19542	4.52647	3.76955
MT1HL1	1	237004103	237004418	-	7.12723e-09	MT1HL1	ENSG00000244020	metallothionein 1H-like 1 [Source:HGNC Symbol;Acc:HGNC:31864]	-1.91247	1.41294	1.86998	1.51039	2.04024	1.74811	2.78587	-2.55081
RYR2	1	237042205	237833988	+	0.00385251	RYR2	ENSG00000198626	ryanodine receptor 2 (cardiac) [Source:HGNC Symbol;Acc:HGNC:10484]	-3.03066	-2.04583	-2.92811	-2.24055	-3.11914	-3.11875	-4.18615	-2.29564
ZP4	1	237877864	237890922	-	0.0351606	ZP4	ENSG00000116996	zona pellucida glycoprotein 4 [Source:HGNC Symbol;Acc:HGNC:15770]	-3.969	-5.6953	-5.82443	-5.74338	-6.2087	-5.71016	-6.09935	-6.14932
LINC01139	1	238480384	238486023	-	4.23052e-12	LINC01139	ENSG00000215808	long intergenic non-protein coding RNA 1139 [Source:HGNC Symbol;Acc:HGNC:27924]	1.03874	-0.604941	-0.422945	-0.106668	-4.15151	-4.49511	-5.41263	2.28714
CHRM3	1	239629073	239915452	+	3.7048e-14	CHRM3	ENSG00000133019	cholinergic receptor, muscarinic 3 [Source:HGNC Symbol;Acc:HGNC:1952]	-0.525086	-0.567048	-1.10702	-0.589203	-1.08297	-1.61685	-2.434	-0.877813
FMN2	1	240014348	240475189	+	7.30244e-16	FMN2	ENSG00000155816	formin 2 [Source:HGNC Symbol;Acc:HGNC:14074]	-1.26187	-7.2117	-6.95683	-5.81913	-4.62114	-4.01195	-6.12444	-1.84811
GREM2	1	240489573	240612149	-	1.17185e-13	GREM2	ENSG00000180875	gremlin 2, DAN family BMP antagonist [Source:HGNC Symbol;Acc:HGNC:17655]	-1.96869	0.339435	1.92169	1.31637	1.52138	1.70088	1.34708	-4.34091
KMO	1	241532134	241595642	+	2.2981e-41	KMO	ENSG00000117009	kynurenine 3-monooxygenase (kynurenine 3- hydroxylase) [Source:HGNC Symbol;Acc:HGNC:6381]	1.35587	-0.0586381	-1.08885	-0.936943	-1.84348	-2.48758	-2.71343	2.5565
OPN3	1	241593124	241640361	-	0	OPN3	ENSG00000054277	opsin 3 [Source:HGNC Symbol;Acc:HGNC:14007]	3.35702	1.88869	1.08747	1.38654	0.558384	0.125575	0.320402	4.28462
EXO1	1	241847967	241889939	+	4.76995e-25	EXO1	ENSG00000174371	exonuclease 1 [Source:HGNC Symbol;Acc:HGNC:3511]	2.636	2.99698	3.68986	3.11529	3.8675	3.74734	4.28549	3.27107
PLD5	1	242082986	242524696	-	0.000111504	PLD5	ENSG00000180287	phospholipase D family, member 5 [Source:HGNC Symbol;Acc:HGNC:26879]	-4.19813	-7.16634	-7.67947	-7.21442	-7.43408	-6.94038	-7.9544	-2.16766
SDCCAG8	1	243256056	243500092	+	9.5557e-12	SDCCAG8	ENSG00000054282	serologically defined colon cancer antigen 8 [Source:HGNC Symbol;Acc:HGNC:10671]	0.832367	1.40887	1.34465	1.35942	1.95832	1.7171	2.02149	1.1448
AKT3	1	243488233	243851079	-	2.80586e-13	AKT3	ENSG00000117020	v-akt murine thymoma viral oncogene homolog 3 [Source:HGNC Symbol;Acc:HGNC:393]	2.18441	0.445483	0.721572	0.38247	1.24694	1.19793	1.02431	2.22757
ZBTB18	1	244048939	244057476	+	0.0110348	ZBTB18	ENSG00000179456	zinc finger and BTB domain containing 18 [Source:HGNC Symbol;Acc:HGNC:13030]	3.29415	2.88907	3.00399	3.13324	3.6562	3.95743	3.02315	2.47207
ADSS	1	244408494	244452134	-	0.000130296	ADSS	ENSG00000035687	adenylosuccinate synthase [Source:HGNC Symbol;Acc:HGNC:292]	3.81815	3.96649	4.18732	3.91382	4.27536	4.18488	4.39673	4.52502
DESI2	1	244652935	244709033	+	6.0622e-13	DESI2	ENSG00000121644	desumoylating isopeptidase 2 [Source:HGNC Symbol;Acc:HGNC:24264]	4.23881	4.53826	4.7177	4.32494	5.18403	5.08731	5.10348	4.64803
EFCAB2	1	244969869	245127164	+	0.0041321	EFCAB2	ENSG00000203666	EF-hand calcium binding domain 2 [Source:HGNC Symbol;Acc:HGNC:28166]	0.274667	0.350916	0.248094	0.329349	-0.162022	-0.149775	-0.226664	0.204608
KIF26B	1	245154985	245709431	+	0	KIF26B	ENSG00000162849	kinesin family member 26B [Source:HGNC Symbol;Acc:HGNC:25484]	1.51378	1.26739	0.691101	1.15343	-1.95451	-2.27497	-3.28214	-1.8239
SMYD3	1	245749342	246507312	-	0.0473213	SMYD3	ENSG00000185420	SET and MYND domain containing 3 [Source:HGNC Symbol;Acc:HGNC:15513]	2.05771	1.64794	1.51913	1.39693	1.61144	1.28231	1.71628	3.0364
TFB2M	1	246540560	246566324	-	1.28e-43	TFB2M	ENSG00000162851	transcription factor B2, mitochondrial [Source:HGNC Symbol;Acc:HGNC:18559]	3.01718	3.91048	4.16619	3.95692	4.28652	4.47407	4.78959	3.25837
CNST	1	246566446	246668584	+	2.66327e-11	CNST	ENSG00000162852	consortin, connexin sorting protein [Source:HGNC Symbol;Acc:HGNC:26486]	2.07058	2.16172	2.17956	1.91243	2.89187	2.91182	3.0587	2.41836
SCCPDH	1	246724047	246768137	+	0.00965638	SCCPDH	ENSG00000143653	saccharopine dehydrogenase (putative) [Source:HGNC Symbol;Acc:HGNC:24275]	3.37567	2.95979	1.74948	2.34948	1.75324	1.88154	3.00037	3.79549
LINC01341	1	246776013	246792385	+	1.05928e-09	LINC01341	ENSG00000227953	long intergenic non-protein coding RNA 1341 [Source:HGNC Symbol;Acc:HGNC:49457]	-0.277467	-2.16672	-4.1357	-2.13213	-4.84573	-4.14623	-4.01308	-1.36673
AHCTF1	1	246839098	246931978	-	8.57971e-05	AHCTF1	ENSG00000153207	AT hook containing transcription factor 1 [Source:HGNC Symbol;Acc:HGNC:24618]	2.99552	2.84465	3.23861	2.86719	3.61788	3.56377	3.62934	3.15953
ZNF670	1	246945547	247078755	-	1.68129e-17	ZNF670	ENSG00000135747	zinc finger protein 670 [Source:HGNC Symbol;Acc:HGNC:28167]	2.22491	2.55225	2.7927	2.63633	3.18714	2.89559	3.56089	2.85111
ZNF695	1	246945675	247008093	-	0	ZNF695	ENSG00000197472	zinc finger protein 695 [Source:HGNC Symbol;Acc:HGNC:30954]	1.56747	2.34501	2.85269	2.55054	3.57325	3.20898	3.7983	1.85193
ZNF124	1	247121975	247172016	-	0.031544	ZNF124	ENSG00000196418	zinc finger protein 124 [Source:HGNC Symbol;Acc:HGNC:12907]	1.0657	1.55495	1.54808	1.49237	1.3902	1.6805	1.57709	0.46017
TRIM58	1	247857199	247878205	+	4.18269e-09	TRIM58	ENSG00000162722	tripartite motif containing 58 [Source:HGNC Symbol;Acc:HGNC:24150]	-1.88449	0.0198714	0.47676	0.631018	0.486606	1.21594	1.05197	-2.00603
OR2W3	1	247895587	247896531	+	0.00765771	OR2W3	ENSG00000238243	olfactory receptor, family 2, subfamily W, member 3 [Source:HGNC Symbol;Acc:HGNC:15021]	-4.3175	-3.01052	-2.17665	-1.61795	-2.00914	-2.28458	-1.39095	-2.67307
SH3BP5L	1	248810451	248826633	-	0.000325082	SH3BP5L	ENSG00000175137	SH3-binding domain protein 5-like [Source:HGNC Symbol;Acc:HGNC:29360]	3.46508	3.53384	3.34844	3.50635	3.03107	3.12344	3.0408	3.38787
ZNF672	1	248838280	248849517	+	1.81002e-20	ZNF672	ENSG00000171161	zinc finger protein 672 [Source:HGNC Symbol;Acc:HGNC:26179]	3.75064	3.64118	3.03153	3.46597	2.54564	2.46391	2.59893	3.21297
FAM110C	2	38814	46385	-	1.7011e-05	FAM110C	ENSG00000184731	family with sequence similarity 110, member C [Source:HGNC Symbol;Acc:HGNC:33340]	-2.56297	-4.86452	-6.04431	-5.96326	-6.71125	-6.45837	-6.70324	-1.03242
FAM150B	2	279558	288851	-	0.000962199	FAM150B	ENSG00000189292	family with sequence similarity 150, member B [Source:HGNC Symbol;Acc:HGNC:27683]	-1.75892	-4.54569	-5.39215	-4.64444	-3.81343	-3.25826	-5.23241	-2.4936
TMEM18	2	667335	677439	-	0.00504015	TMEM18	ENSG00000151353	transmembrane protein 18 [Source:HGNC Symbol;Acc:HGNC:25257]	2.35369	2.72596	2.45737	2.59282	2.66907	2.70026	2.78416	2.81545
PXDN	2	1631887	1744506	-	0	PXDN	ENSG00000130508	peroxidasin homolog (Drosophila) [Source:HGNC Symbol;Acc:HGNC:14966]	4.9467	3.47587	3.92313	3.42481	4.14177	4.17388	3.54656	4.69238
LINC01250	2	2895048	3126026	-	0.0225299	LINC01250	ENSG00000234423	long intergenic non-protein coding RNA 1250 [Source:HGNC Symbol;Acc:HGNC:49844]	-4.91076	-1.97895	-0.510082	-0.959573	-1.08099	-1.69734	-2.13871	-6.07144
TSSC1	2	3188925	3377882	-	5.77594e-07	TSSC1	ENSG00000032389	tumor suppressing subtransferable candidate 1 [Source:HGNC Symbol;Acc:HGNC:12383]	2.97755	3.72665	3.55114	3.63764	3.3629	3.13087	3.60909	3.23938
TRAPPC12-AS1	2	3481242	3482409	-	0.0109524	TRAPPC12-AS1	ENSG00000225234	TRAPPC12 antisense RNA 1 [Source:HGNC Symbol;Acc:HGNC:41046]	-0.811784	-2.2666	-1.87821	-2.15286	-2.02565	-1.5455	-3.11129	-1.38728
ADI1	2	3497361	3519736	-	2.40887e-20	ADI1	ENSG00000182551	acireductone dioxygenase 1 [Source:HGNC Symbol;Acc:HGNC:30576]	3.06851	3.8502	3.53559	3.69172	3.62016	3.83418	4.07732	2.59536
RNASEH1	2	3545115	3558616	-	6.32683e-11	RNASEH1	ENSG00000171865	ribonuclease H1 [Source:HGNC Symbol;Acc:HGNC:18466]	3.67412	3.70493	3.98793	3.90323	4.22064	4.06622	4.51927	3.46758
LINC01248	2	5602505	5691488	-	0.00539141	LINC01248	ENSG00000224128	long intergenic non-protein coding RNA 1248 [Source:HGNC Symbol;Acc:HGNC:49842]	-2.65815	-4.61645	-5.18024	-5.09919	-5.56451	-5.26097	-5.45517	-1.81735
SOX11	2	5692667	5701385	+	0	SOX11	ENSG00000176887	SRY (sex determining region Y)-box 11 [Source:HGNC Symbol;Acc:HGNC:11191]	4.21605	1.93872	0.760552	1.99343	-0.61689	-0.607125	-5.56968	4.50596
RNF144A-AS1	2	6912277	6918709	-	4.6512e-07	RNF144A-AS1	ENSG00000228203	RNF144A antisense RNA 1 [Source:HGNC Symbol;Acc:HGNC:30963]	-2.22685	-6.1704	-4.71456	-5.11116	-5.19248	-5.10515	-7.00912	-0.538511
RNF144A	2	6917392	7068286	+	0	RNF144A	ENSG00000151692	ring finger protein 144A [Source:HGNC Symbol;Acc:HGNC:20457]	2.52156	0.140695	1.16965	0.559443	0.0710768	-0.106259	-2.56122	2.89651
ID2-AS1	2	8666636	8681863	-	2.71229e-05	ID2-AS1	ENSG00000235092	ID2 antisense RNA 1 (head to head) [Source:HGNC Symbol;Acc:HGNC:51103]	-1.54947	-4.13478	-5.45889	-5.09517	-5.11985	-5.25695	-5.78449	-0.907532
ID2	2	8678845	8684453	+	0	ID2	ENSG00000115738	inhibitor of DNA binding 2, dominant negative helix-loop-helix protein [Source:HGNC Symbol;Acc:HGNC:5361]	4.91932	2.76019	2.55239	2.6614	1.52367	1.82311	0.838879	5.2643
KIDINS220	2	8725560	8837630	-	2.62434e-07	KIDINS220	ENSG00000134313	kinase D-interacting substrate, 220kDa [Source:HGNC Symbol;Acc:HGNC:29508]	3.11845	2.52483	2.41629	2.41954	2.42896	2.39432	2.34652	2.89374
ASAP2	2	9206765	9405683	+	7.38323e-20	ASAP2	ENSG00000151693	ArfGAP with SH3 domain, ankyrin repeat and PH domain 2 [Source:HGNC Symbol;Acc:HGNC:2721]	2.68016	1.99746	1.5339	1.70878	2.32055	1.89737	1.49924	2.50018
ITGB1BP1	2	9403475	9423547	-	0.0113072	ITGB1BP1	ENSG00000119185	integrin beta 1 binding protein 1 [Source:HGNC Symbol;Acc:HGNC:23927]	2.61033	2.27098	2.19446	1.95331	2.44078	2.33232	2.32051	2.59021
CPSF3	2	9423568	9473101	+	0.00485145	CPSF3	ENSG00000119203	cleavage and polyadenylation specific factor 3, 73kDa [Source:HGNC Symbol;Acc:HGNC:2326]	3.74099	3.78702	3.91815	3.62884	3.8442	3.58947	4.19595	4.25439
IAH1	2	9473658	9496543	+	3.05159e-05	IAH1	ENSG00000134330	isoamyl acetate-hydrolyzing esterase 1 homolog (S. cerevisiae) [Source:HGNC Symbol;Acc:HGNC:27696]	2.91925	3.3265	3.15521	2.8812	3.44455	3.36544	3.6482	3.47724
ADAM17	2	9488486	9555792	-	0.00466512	ADAM17	ENSG00000151694	ADAM metallopeptidase domain 17 [Source:HGNC Symbol;Acc:HGNC:195]	3.37944	3.41367	3.47721	3.35915	3.8154	3.86409	3.80085	3.46673
TAF1B	2	9843354	9934416	+	6.39852e-05	TAF1B	ENSG00000115750	TATA box binding protein (TBP)-associated factor, RNA polymerase I, B, 63kDa [Source:HGNC Symbol;Acc:HGNC:11533]	2.58772	2.83722	3.12087	2.68191	3.21894	3.08269	3.44217	3.02605
GRHL1	2	9951698	10002277	+	9.80062e-22	GRHL1	ENSG00000134317	grainyhead-like 1 (Drosophila) [Source:HGNC Symbol;Acc:HGNC:17923]	0.762138	2.84482	2.19503	2.549	2.65801	2.87654	3.23118	-1.24126
KLF11	2	10042849	10054836	+	1.20211e-14	KLF11	ENSG00000172059	Kruppel-like factor 11 [Source:HGNC Symbol;Acc:HGNC:11811]	3.3267	3.78346	3.98407	3.98236	4.11121	4.11263	4.15617	3.3331
RRM2	2	10122328	10131419	+	1.82483e-10	RRM2	ENSG00000171848	ribonucleotide reductase M2 [Source:HGNC Symbol;Acc:HGNC:10452]	4.28792	4.50925	5.02295	4.64268	4.63396	4.71418	5.07135	4.55593
HPCAL1	2	10302889	10427617	+	0.00614477	HPCAL1	ENSG00000115756	hippocalcin-like 1 [Source:HGNC Symbol;Acc:HGNC:5145]	2.18886	2.31783	1.77485	1.66274	1.93632	1.69381	1.6836	1.95704
ODC1	2	10439968	10448504	-	9.27555e-09	ODC1	ENSG00000115758	ornithine decarboxylase 1 [Source:HGNC Symbol;Acc:HGNC:8109]	6.25048	6.11715	6.0118	5.91066	5.42294	5.41155	5.72311	5.82655
NOL10	2	10570766	10689987	-	1.01551e-18	NOL10	ENSG00000115761	nucleolar protein 10 [Source:HGNC Symbol;Acc:HGNC:25862]	2.88935	3.27438	3.49428	3.21843	3.75288	3.8384	4.02374	3.00468
ATP6V1C2	2	10721649	10785110	+	0.000194182	ATP6V1C2	ENSG00000143882	ATPase, H+ transporting, lysosomal 42kDa, V1 subunit C2 [Source:HGNC Symbol;Acc:HGNC:18264]	4.51883	4.95121	4.8145	4.63471	4.68761	4.56152	5.00956	5.02293
KCNF1	2	10911937	10914225	+	6.34923e-18	KCNF1	ENSG00000162975	potassium voltage-gated channel, subfamily F, member 1 [Source:HGNC Symbol;Acc:HGNC:6246]	1.01347	-2.59524	-2.10485	-1.59796	-3.11395	-2.80443	-2.47273	-0.706438
PQLC3	2	11155198	11178874	+	4.969e-42	PQLC3	ENSG00000162976	PQ loop repeat containing 3 [Source:HGNC Symbol;Acc:HGNC:28503]	1.70476	4.09588	4.09435	4.04622	4.13307	3.52808	4.5343	2.72095
ROCK2	2	11179761	11344585	-	0.00848728	ROCK2	ENSG00000134318	Rho-associated, coiled-coil containing protein kinase 2 [Source:HGNC Symbol;Acc:HGNC:10252]	2.46094	1.61787	2.1614	1.96158	2.35675	2.43636	2.0627	1.97879
E2F6	2	11444375	11466177	-	0.000192463	E2F6	ENSG00000169016	E2F transcription factor 6 [Source:HGNC Symbol;Acc:HGNC:3120]	2.671	2.59775	2.64926	2.39706	2.90361	2.98354	3.18697	2.87721
GREB1	2	11534116	11642788	+	0	GREB1	ENSG00000196208	growth regulation by estrogen in breast cancer 1 [Source:HGNC Symbol;Acc:HGNC:24885]	3.35015	0.282691	-0.152425	0.678923	0.334619	0.344081	-0.0173357	1.85879
LPIN1	2	11677595	11827409	+	5.55798e-35	LPIN1	ENSG00000134324	lipin 1 [Source:HGNC Symbol;Acc:HGNC:13345]	2.44456	3.41793	3.36177	3.72005	4.08451	4.1654	4.09123	1.53565
TRIB2	2	12716889	12742734	+	0	TRIB2	ENSG00000071575	tribbles pseudokinase 2 [Source:HGNC Symbol;Acc:HGNC:30809]	3.66687	2.68774	3.60645	2.92138	1.90876	2.17432	0.0919791	4.18171
FAM84A	2	14632686	14640046	+	9.30199e-13	FAM84A	ENSG00000162981	family with sequence similarity 84, member A [Source:HGNC Symbol;Acc:HGNC:20743]	-1.12224	-5.41053	-6.80494	-6.57957	-7.57321	-7.26967	-7.46387	-0.69108
NBAS	2	15166909	15561330	-	2.2325e-24	NBAS	ENSG00000151779	neuroblastoma amplified sequence [Source:HGNC Symbol;Acc:HGNC:15625]	2.88046	3.35414	3.17348	3.13037	3.61169	3.41492	3.893	3.0999
DDX1	2	15591178	15631111	+	0.00238058	DDX1	ENSG00000079785	DEAD (Asp-Glu-Ala-Asp) box helicase 1 [Source:HGNC Symbol;Acc:HGNC:2734]	4.28277	4.43618	4.48417	4.2684	4.34774	4.33796	4.75246	4.36514
MYCN	2	15940564	15947007	+	0.00450284	MYCN	ENSG00000134323	v-myc avian myelocytomatosis viral oncogene neuroblastoma derived homolog [Source:HGNC Symbol;Acc:HGNC:7559]	4.58408	4.26365	4.80843	4.81641	4.7525	5.05829	4.98901	4.74345
FAM49A	2	16549459	16666331	-	9.15287e-06	FAM49A	ENSG00000197872	family with sequence similarity 49, member A [Source:HGNC Symbol;Acc:HGNC:25373]	-0.808241	-2.56203	-2.60703	-2.97803	-3.10646	-2.94925	-2.75147	0.188452
SMC6	2	17663812	17800242	-	2.58873e-05	SMC6	ENSG00000163029	structural maintenance of chromosomes 6 [Source:HGNC Symbol;Acc:HGNC:20466]	2.61549	2.79147	3.51916	3.0837	3.66091	3.49035	3.83244	3.10231
GEN1	2	17753858	17788941	+	0.0111771	GEN1	ENSG00000178295	GEN1 Holliday junction 5' flap endonuclease [Source:HGNC Symbol;Acc:HGNC:26881]	0.927296	1.11613	1.86016	1.75046	1.90533	2.09882	1.68172	0.952107
MSGN1	2	17816496	17817101	+	1.72028e-05	MSGN1	ENSG00000151379	mesogenin 1 [Source:HGNC Symbol;Acc:HGNC:14907]	0.0691451	0.244865	-1.05801	-1.12127	-3.16558	-3.68071	-4.0699	-4.06919
KCNS3	2	17877847	17932961	+	1.90453e-08	KCNS3	ENSG00000170745	potassium voltage-gated channel, delayed- rectifier, subfamily S, member 3 [Source:HGNC Symbol;Acc:HGNC:6302]	0.796486	1.20111	1.62154	1.29436	2.10998	2.05533	2.00665	2.4231
RDH14	2	18554723	18560680	-	0.00972481	RDH14	ENSG00000240857	retinol dehydrogenase 14 (all-trans/9-cis/11- cis) [Source:HGNC Symbol;Acc:HGNC:19979]	3.19764	3.67599	3.44637	3.59879	3.5562	3.71201	3.74217	3.80157
OSR1	2	19351485	19358653	-	0.0119806	OSR1	ENSG00000143867	odd-skipped related transciption factor 1 [Source:HGNC Symbol;Acc:HGNC:8111]	-1.19926	-3.32788	-5.08666	-5.38961	-2.67821	-2.35261	-3.07284	-4.11523
LINC00954	2	19868860	19885047	+	0.0317811	LINC00954	ENSG00000228784	long intergenic non-protein coding RNA 954 [Source:HGNC Symbol;Acc:HGNC:48668]	-4.9969	-6.51455	-6.74501	-4.40465	-7.12928	-6.3851	-7.01994	-3.72166
WDR35	2	19910260	19990131	-	1.79493e-18	WDR35	ENSG00000118965	WD repeat domain 35 [Source:HGNC Symbol;Acc:HGNC:29250]	1.72161	-0.452229	-0.213643	-0.765739	-0.11282	-0.31858	-0.134096	2.15772
MATN3	2	19992111	20012694	-	2.86508e-19	MATN3	ENSG00000132031	matrilin 3 [Source:HGNC Symbol;Acc:HGNC:6909]	3.21096	1.23981	1.38157	0.761118	1.80943	1.72353	1.86023	2.81103
LAPTM4A	2	20032650	20052028	-	5.70868e-06	LAPTM4A	ENSG00000068697	lysosomal protein transmembrane 4 alpha [Source:HGNC Symbol;Acc:HGNC:6924]	5.41083	6.09358	5.69081	5.75762	5.65395	5.56868	5.90317	5.84787
SDC1	2	20200797	20225433	-	0	SDC1	ENSG00000115884	syndecan 1 [Source:HGNC Symbol;Acc:HGNC:10658]	2.71068	0.52348	-0.715208	-2.04665	-0.415136	-0.548244	-1.42156	3.67698
RHOB	2	20447074	20449445	+	2.64543e-33	RHOB	ENSG00000143878	ras homolog family member B [Source:HGNC Symbol;Acc:HGNC:668]	7.48327	6.47725	5.7719	6.15754	5.77313	5.89729	6.1036	5.1323
HS1BP3	2	20592617	20651089	-	0.00110615	HS1BP3	ENSG00000118960	HCLS1 binding protein 3 [Source:HGNC Symbol;Acc:HGNC:24979]	1.99232	1.91088	1.55953	1.57597	1.88033	1.48992	1.62575	1.63531
GDF7	2	20666664	20673658	+	1.51116e-18	GDF7	ENSG00000143869	growth differentiation factor 7 [Source:HGNC Symbol;Acc:HGNC:4222]	0.732461	-6.39507	-6.57486	-6.49381	-6.47379	-5.61846	-6.79912	-1.9324
APOB	2	21001429	21044073	-	1.5511e-08	APOB	ENSG00000084674	apolipoprotein B [Source:HGNC Symbol;Acc:HGNC:603]	-3.1829	-4.81695	-7.11151	-5.47368	-8.0241	-6.85293	-8.29876	-3.31049
KLHL29	2	23385217	23708606	+	0.00016356	KLHL29	ENSG00000119771	kelch-like family member 29 [Source:HGNC Symbol;Acc:HGNC:29404]	-0.122081	-1.92911	-1.89446	-2.34173	-0.935746	-1.22915	-1.18924	-0.0341171
FKBP1B	2	24049701	24063681	+	0.000421144	FKBP1B	ENSG00000119782	FK506 binding protein 1B, 12.6 kDa [Source:HGNC Symbol;Acc:HGNC:3712]	3.18093	3.44034	2.62554	2.79872	2.53187	2.33603	2.5993	4.64116
SF3B6	2	24067584	24076443	-	8.44452e-08	SF3B6	ENSG00000115128	splicing factor 3b, subunit 6, 14kDa [Source:HGNC Symbol;Acc:HGNC:30096]	4.95846	5.51711	5.47503	5.26027	5.35547	5.23191	5.8316	5.42179
FAM228B	2	24076882	24169638	+	2.37412e-13	FAM228B	ENSG00000219626	family with sequence similarity 228, member B [Source:HGNC Symbol;Acc:HGNC:24736]	1.1714	0.556495	-0.248466	-0.239627	-1.06764	-1.44556	-1.52468	1.79797
TP53I3	2	24077433	24085215	-	3.6e-44	TP53I3	ENSG00000115129	tumor protein p53 inducible protein 3 [Source:HGNC Symbol;Acc:HGNC:19373]	3.8992	3.12404	2.03169	2.37234	1.46118	1.0815	1.47684	3.88752
ITSN2	2	24202864	24360714	-	2.54878e-19	ITSN2	ENSG00000198399	intersectin 2 [Source:HGNC Symbol;Acc:HGNC:6184]	0.763481	1.78826	2.07127	1.74304	2.21214	2.28843	2.26675	0.407491
NCOA1	2	24491932	24770702	+	0.00214138	NCOA1	ENSG00000084676	nuclear receptor coactivator 1 [Source:HGNC Symbol;Acc:HGNC:7668]	2.80999	3.50827	3.56391	3.65781	3.64824	4.14986	3.22845	1.90082
CENPO	2	24793145	24822376	+	0.000860757	CENPO	ENSG00000138092	centromere protein O [Source:HGNC Symbol;Acc:HGNC:28152]	3.83015	3.64505	3.88211	3.71794	3.62666	3.69948	3.47927	3.95954
ADCY3	2	24819169	24919839	-	0.0368194	ADCY3	ENSG00000138031	adenylate cyclase 3 [Source:HGNC Symbol;Acc:HGNC:234]	2.5568	2.18228	2.72827	2.30116	2.9676	2.7949	2.9374	2.92299
DNAJC27	2	24943636	24972094	-	0.000337578	DNAJC27	ENSG00000115137	DnaJ (Hsp40) homolog, subfamily C, member 27 [Source:HGNC Symbol;Acc:HGNC:30290]	0.535461	0.356124	0.795356	0.636357	1.51018	1.62163	1.25809	0.885614
DNAJC27-AS1	2	24971390	25039694	+	0.0106806	DNAJC27-AS1	ENSG00000224165	DNAJC27 antisense RNA 1 [Source:HGNC Symbol;Acc:HGNC:42943]	-2.98893	-3.70935	-5.6691	-4.2993	-5.27939	-4.35985	-4.83671	-3.09616
EFR3B	2	25042130	25159137	+	0.0184639	EFR3B	ENSG00000084710	EFR3 homolog B (S. cerevisiae) [Source:HGNC Symbol;Acc:HGNC:29155]	2.57043	2.2783	2.82152	2.82895	3.27092	3.09822	3.06118	1.07349
POMC	2	25160853	25168903	-	0.00066923	POMC	ENSG00000115138	proopiomelanocortin [Source:HGNC Symbol;Acc:HGNC:9201]	1.65807	4.12495	3.75292	3.81648	2.84215	2.67632	2.90622	0.342231
DNMT3A	2	25227855	25342590	-	0.00151752	DNMT3A	ENSG00000119772	DNA (cytosine-5-)-methyltransferase 3 alpha [Source:HGNC Symbol;Acc:HGNC:2978]	3.08202	3.64454	3.57069	3.74528	3.40545	3.32673	3.50325	3.13012
ASXL2	2	25733753	25878516	-	1.44947e-17	ASXL2	ENSG00000143970	additional sex combs like transcriptional regulator 2 [Source:HGNC Symbol;Acc:HGNC:23805]	2.10691	2.45885	3.03532	2.6907	3.46351	3.44872	2.96587	1.77778
KIF3C	2	25926596	25982749	-	1.56155e-17	KIF3C	ENSG00000084731	kinesin family member 3C [Source:HGNC Symbol;Acc:HGNC:6321]	3.41487	3.00833	2.94383	2.98853	2.82111	2.8121	2.47819	3.63731
RAB10	2	26034110	26137454	+	0.00272108	RAB10	ENSG00000084733	RAB10, member RAS oncogene family [Source:HGNC Symbol;Acc:HGNC:9759]	5.11632	5.43969	5.44196	5.30878	5.33763	5.39594	5.56631	5.21096
GAREML	2	26173091	26189663	+	0.000289825	GAREML	ENSG00000157833	GRB2 associated, regulator of MAPK1-like [Source:HGNC Symbol;Acc:HGNC:27172]	1.48325	0.843185	0.291202	0.664511	1.08143	0.822283	0.800886	1.91301
HADHB	2	26243170	26290468	+	2.02952e-06	HADHB	ENSG00000138029	hydroxyacyl-CoA dehydrogenase/3-ketoacyl-CoA thiolase/enoyl-CoA hydratase (trifunctional protein), beta subunit [Source:HGNC Symbol;Acc:HGNC:4803]	3.51728	4.291	4.10795	3.9128	3.78565	3.7144	4.10112	3.89481
EPT1	2	26308547	26395891	+	1.75985e-10	EPT1	ENSG00000138018	ethanolaminephosphotransferase 1 (CDP- ethanolamine-specific) [Source:HGNC Symbol;Acc:HGNC:29361]	3.63557	3.62014	4.01731	3.50394	4.13088	4.13597	4.42055	3.69391
DRC1	2	26401916	26456711	+	0.00192662	DRC1	ENSG00000157856	dynein regulatory complex subunit 1 [Source:HGNC Symbol;Acc:HGNC:24245]	-2.33793	-4.1632	-5.83431	-5.31859	-4.81494	-5.66937	-5.67456	-1.47165
OTOF	2	26457203	26558698	-	0.0221837	OTOF	ENSG00000115155	otoferlin [Source:HGNC Symbol;Acc:HGNC:8515]	-3.66785	-4.84351	-5.77007	-5.75324	-6.26923	-6.65581	-5.77588	-0.847962
KCNK3	2	26692690	26733420	+	7.85438e-17	KCNK3	ENSG00000171303	potassium channel, subfamily K, member 3 [Source:HGNC Symbol;Acc:HGNC:6278]	-0.689116	-2.92661	-3.88108	-4.04568	-4.18501	-4.78282	-6.66212	-5.8308
SLC35F6	2	26764288	26781231	+	1.03538e-26	SLC35F6	ENSG00000213699	solute carrier family 35, member F6 [Source:HGNC Symbol;Acc:HGNC:26055]	3.18315	4.43272	4.69121	4.51115	5.09453	5.03694	5.2602	1.69646
CENPA	2	26785997	26794593	+	0	CENPA	ENSG00000115163	centromere protein A [Source:HGNC Symbol;Acc:HGNC:1851]	3.40111	4.60144	5.25688	4.81401	5.37819	5.30033	5.63524	4.29811
DPYSL5	2	26847747	26950351	+	0	DPYSL5	ENSG00000157851	dihydropyrimidinase-like 5 [Source:HGNC Symbol;Acc:HGNC:20637]	4.81199	-2.89814	-3.35528	-3.89171	-2.54574	-2.81453	-3.8597	4.31169
MAPRE3	2	26970612	27027196	+	4.4129e-11	MAPRE3	ENSG00000084764	microtubule-associated protein, RP/EB family, member 3 [Source:HGNC Symbol;Acc:HGNC:6892]	2.09854	1.59412	-0.0723158	0.212471	0.980458	0.23674	0.457263	2.43313
AGBL5	2	27042364	27070620	+	1.94974e-36	AGBL5	ENSG00000084693	ATP/GTP binding protein-like 5 [Source:HGNC Symbol;Acc:HGNC:26147]	3.90304	2.87757	2.50168	2.31755	2.47964	2.24015	2.49903	4.46109
EMILIN1	2	27078567	27086408	+	4.25285e-36	EMILIN1	ENSG00000138080	elastin microfibril interfacer 1 [Source:HGNC Symbol;Acc:HGNC:19880]	1.20339	-2.64895	-3.18241	-2.84083	-2.53838	-2.32997	-3.96618	1.92935
KHK	2	27086747	27100772	+	1.67065e-07	KHK	ENSG00000138030	ketohexokinase (fructokinase) [Source:HGNC Symbol;Acc:HGNC:6315]	1.11539	-1.32863	-1.1259	-1.47535	-0.312961	-0.671721	-0.246875	2.2936
PREB	2	27130756	27134675	-	6.71373e-12	PREB	ENSG00000138073	prolactin regulatory element binding [Source:HGNC Symbol;Acc:HGNC:9356]	4.49927	5.14752	5.16988	5.06435	4.96297	4.97654	5.24705	4.36678
SLC30A3	2	27254572	27275817	-	0.0228604	SLC30A3	ENSG00000115194	solute carrier family 30 (zinc transporter), member 3 [Source:HGNC Symbol;Acc:HGNC:11014]	-2.34676	-3.51185	-3.40698	-2.9495	-2.93427	-3.73122	-4.3154	0.316427
TRIM54	2	27282392	27307439	+	0.0095297	TRIM54	ENSG00000138100	tripartite motif containing 54 [Source:HGNC Symbol;Acc:HGNC:16008]	-1.83779	-1.65923	-1.65993	-1.74189	-3.81817	-1.89769	-3.98552	2.274
GTF3C2	2	27325849	27357034	-	1.7532e-08	GTF3C2	ENSG00000115207	general transcription factor IIIC, polypeptide 2, beta 110kDa [Source:HGNC Symbol;Acc:HGNC:4665]	4.07835	4.47371	4.70653	4.49056	4.67759	4.61883	4.71914	4.15196
GTF3C2-AS1	2	27335535	27342599	+	7.69255e-05	GTF3C2-AS1	ENSG00000234945	GTF3C2 antisense RNA 1 [Source:HGNC Symbol;Acc:HGNC:40269]	2.45789	2.73864	2.94339	2.84581	2.95528	2.85942	3.03621	2.38605
ZNF513	2	27377231	27380790	-	0.00522586	ZNF513	ENSG00000163795	zinc finger protein 513 [Source:HGNC Symbol;Acc:HGNC:26498]	3.57009	3.35201	2.98664	3.63375	2.98647	3.05186	3.17222	3.25901
PPM1G	2	27381194	27409687	-	3.65758e-07	PPM1G	ENSG00000115241	protein phosphatase, Mg2+/Mn2+ dependent, 1G [Source:HGNC Symbol;Acc:HGNC:9278]	5.73592	5.89326	6.00678	5.85218	6.00975	5.88532	6.26364	5.91735
KRTCAP3	2	27442366	27446481	+	9.84822e-10	KRTCAP3	ENSG00000157992	keratinocyte associated protein 3 [Source:HGNC Symbol;Acc:HGNC:28943]	1.58595	4.12857	3.67541	4.13622	3.94077	3.59229	4.18563	2.68551
IFT172	2	27444371	27489789	-	1.7635e-09	IFT172	ENSG00000138002	intraflagellar transport 172 [Source:HGNC Symbol;Acc:HGNC:30391]	2.00708	2.37511	2.73483	2.847	2.84733	2.9208	2.91987	1.8024
FNDC4	2	27491883	27495245	-	6.06398e-12	FNDC4	ENSG00000115226	fibronectin type III domain containing 4 [Source:HGNC Symbol;Acc:HGNC:20239]	2.76336	3.82703	3.15551	4.26768	3.91147	4.15187	4.07631	2.94337
ZNF512	2	27582969	27623215	+	2.21075e-23	ZNF512	ENSG00000243943	zinc finger protein 512 [Source:HGNC Symbol;Acc:HGNC:29380]	3.74938	3.17709	3.1882	3.11529	2.73842	2.80591	2.24226	4.25313
CCDC121	2	27625639	27629012	-	0.00177306	CCDC121	ENSG00000176714	coiled-coil domain containing 121 [Source:HGNC Symbol;Acc:HGNC:25833]	0.111895	0.0530646	0.260145	0.210088	0.709156	0.612023	0.959125	1.03987
GPN1	2	27628247	27651508	+	7.3702e-05	GPN1	ENSG00000198522	GPN-loop GTPase 1 [Source:HGNC Symbol;Acc:HGNC:17030]	3.67511	4.17306	4.05856	3.97031	3.9349	3.95609	4.236	3.91538
SUPT7L	2	27650812	27663840	-	2.32926e-05	SUPT7L	ENSG00000119760	suppressor of Ty 7 (S. cerevisiae)-like [Source:HGNC Symbol;Acc:HGNC:30632]	3.08088	3.35978	3.49038	3.43787	3.45891	3.54462	3.62571	3.21132
SLC4A1AP	2	27663471	27694976	+	2.82656e-09	SLC4A1AP	ENSG00000163798	solute carrier family 4 (anion exchanger), member 1, adaptor protein [Source:HGNC Symbol;Acc:HGNC:13813]	3.20535	3.61889	3.68756	3.49489	3.73699	3.72521	4.07252	3.34185
BRE	2	27889941	28338901	+	0.00256647	BRE	ENSG00000158019	brain and reproductive organ-expressed (TNFRSF1A modulator) [Source:HGNC Symbol;Acc:HGNC:1106]	2.91987	3.16966	3.05797	2.84209	2.96768	2.61865	3.39209	3.39015
FOSL2	2	28392802	28417312	+	0	FOSL2	ENSG00000075426	FOS-like antigen 2 [Source:HGNC Symbol;Acc:HGNC:3798]	3.13599	2.7826	0.501924	1.20591	0.442101	0.330373	-1.57371	0.634699
PPP1CB	2	28751640	28802940	+	0.00887822	PPP1CB	ENSG00000213639	protein phosphatase 1, catalytic subunit, beta isozyme [Source:HGNC Symbol;Acc:HGNC:9282]	4.85141	4.95172	4.92798	4.70479	5.06096	4.97595	5.27819	5.34116
SPDYA	2	28810819	28850611	+	0.00125391	SPDYA	ENSG00000163806	speedy/RINGO cell cycle regulator family member A [Source:HGNC Symbol;Acc:HGNC:30613]	0.289182	0.626683	0.733118	0.602824	1.00983	0.867134	1.33049	1.21319
TRMT61B	2	28849821	28870301	-	2.23215e-08	TRMT61B	ENSG00000171103	tRNA methyltransferase 61 homolog B (S. cerevisiae) [Source:HGNC Symbol;Acc:HGNC:26070]	2.80334	2.95293	3.21331	3.19616	3.41038	3.21362	3.85182	3.51626
WDR43	2	28894643	28948222	+	1.36217e-21	WDR43	ENSG00000163811	WD repeat domain 43 [Source:HGNC Symbol;Acc:HGNC:28945]	3.85443	4.14236	4.49557	4.19249	4.7107	4.72409	4.94195	3.9983
CLIP4	2	29097705	29189643	+	1.88073e-07	CLIP4	ENSG00000115295	CAP-GLY domain containing linker protein family, member 4 [Source:HGNC Symbol;Acc:HGNC:26108]	-0.452883	-0.4253	-3.15296	-2.74823	-1.82825	-1.58724	-2.30644	-2.04938
ALK	2	29192774	29921566	-	1.74811e-07	ALK	ENSG00000171094	anaplastic lymphoma receptor tyrosine kinase [Source:HGNC Symbol;Acc:HGNC:427]	-2.4717	-7.01896	-7.24942	-5.95972	-7.58302	-6.1487	-7.47368	-4.25835
YPEL5	2	30146941	30160533	+	1.6847e-05	YPEL5	ENSG00000119801	yippee-like 5 (Drosophila) [Source:HGNC Symbol;Acc:HGNC:18329]	4.00376	4.78195	4.1077	4.46281	3.54695	3.29097	3.33902	4.07545
CAPN13	2	30722771	30807446	-	0.00027651	CAPN13	ENSG00000162949	calpain 13 [Source:HGNC Symbol;Acc:HGNC:16663]	-1.09224	-0.231544	-1.08155	-0.694259	-2.02812	-1.56815	-3.29795	-1.9009
GALNT14	2	30910467	31138726	-	1.438e-15	GALNT14	ENSG00000158089	polypeptide N- acetylgalactosaminyltransferase 14 [Source:HGNC Symbol;Acc:HGNC:22946]	0.166946	0.443329	-1.14927	-0.282629	-2.06226	-1.92371	-3.77661	0.658683
CAPN14	2	31173058	31217545	-	0.0366208	CAPN14	ENSG00000214711	calpain 14 [Source:HGNC Symbol;Acc:HGNC:16664]	-4.03637	-5.30837	-6.40049	-6.31944	-6.40075	-6.86521	-6.62475	-3.76114
EHD3	2	31234337	31269447	+	8.95724e-06	EHD3	ENSG00000013016	EH-domain containing 3 [Source:HGNC Symbol;Acc:HGNC:3244]	1.50699	0.0630049	-0.738078	-0.333151	0.623434	0.766585	0.702412	2.05279
XDH	2	31334321	31414715	-	1.78889e-07	XDH	ENSG00000158125	xanthine dehydrogenase [Source:HGNC Symbol;Acc:HGNC:12805]	-0.889173	-1.37229	-2.33038	-1.12766	-2.59867	-2.56051	-3.156	-0.816705
DPY30	2	32023892	32039812	-	2.113e-09	DPY30	ENSG00000162961	dpy-30 homolog (C. elegans) [Source:HGNC Symbol;Acc:HGNC:24590]	4.23926	4.94152	4.90045	4.75376	4.65601	4.53227	5.13199	4.9982
SLC30A6	2	32165841	32224379	+	3.16275e-35	SLC30A6	ENSG00000152683	solute carrier family 30 (zinc transporter), member 6 [Source:HGNC Symbol;Acc:HGNC:19305]	2.93823	3.44289	3.69735	3.29684	4.01171	3.9656	4.34477	3.40096
NLRC4	2	32224453	32265854	-	4.22886e-24	NLRC4	ENSG00000091106	NLR family, CARD domain containing 4 [Source:HGNC Symbol;Acc:HGNC:16412]	-3.12976	-1.87942	-1.78724	-2.05455	2.28894	1.9717	0.934024	-3.41514
YIPF4	2	32277910	32316594	+	0	YIPF4	ENSG00000119820	Yip1 domain family, member 4 [Source:HGNC Symbol;Acc:HGNC:28145]	1.64645	2.35732	2.73265	2.46397	2.96868	3.08954	3.26278	1.8032
BIRC6	2	32357028	32618899	+	2.11115e-19	BIRC6	ENSG00000115760	baculoviral IAP repeat containing 6 [Source:HGNC Symbol;Acc:HGNC:13516]	2.90025	3.37329	3.73746	3.58287	4.21894	4.27304	3.9785	2.50422
TTC27	2	32628032	32821051	+	2.09765e-33	TTC27	ENSG00000018699	tetratricopeptide repeat domain 27 [Source:HGNC Symbol;Acc:HGNC:25986]	2.68932	3.28633	3.64737	3.28239	3.59438	3.26788	4.15218	3.07687
LTBP1	2	32946972	33399509	+	0	LTBP1	ENSG00000049323	latent transforming growth factor beta binding protein 1 [Source:HGNC Symbol;Acc:HGNC:6714]	3.89645	2.44795	2.03192	2.14087	1.01919	0.598937	-0.114858	2.9712
FAM98A	2	33583658	33599362	-	0	FAM98A	ENSG00000119812	family with sequence similarity 98, member A [Source:HGNC Symbol;Acc:HGNC:24520]	3.44285	3.91796	4.14808	3.93029	4.2071	4.36004	4.9052	3.58164
CRIM1	2	36355926	36551135	+	6.64357e-15	CRIM1	ENSG00000150938	cysteine rich transmembrane BMP regulator 1 (chordin-like) [Source:HGNC Symbol;Acc:HGNC:2359]	2.10435	2.35056	1.1593	1.40824	1.26554	1.45736	1.12291	1.55038
FEZ2	2	36552258	36646087	-	0	FEZ2	ENSG00000171055	fasciculation and elongation protein zeta 2 (zygin II) [Source:HGNC Symbol;Acc:HGNC:3660]	3.47637	4.47891	4.5117	4.34225	5.00934	4.66272	5.14201	3.47816
VIT	2	36696690	36814792	+	6.16376e-06	VIT	ENSG00000205221	vitrin [Source:HGNC Symbol;Acc:HGNC:12697]	-1.92766	-0.0352008	-0.872255	-0.389809	-2.69802	-2.95762	-6.29993	-3.7006
STRN	2	36843640	36966472	-	2.35461e-20	STRN	ENSG00000115808	striatin, calmodulin binding protein [Source:HGNC Symbol;Acc:HGNC:11424]	2.30412	2.51838	2.70535	2.5496	3.21763	3.20303	3.36744	2.63252
HEATR5B	2	36968383	37084342	-	1.12727e-05	HEATR5B	ENSG00000008869	HEAT repeat containing 5B [Source:HGNC Symbol;Acc:HGNC:29273]	2.39628	3.17687	3.16721	3.4861	2.84286	2.83751	3.00392	2.5902
GPATCH11	2	37084451	37099244	+	0.0188242	GPATCH11	ENSG00000152133	G patch domain containing 11 [Source:HGNC Symbol;Acc:HGNC:26768]	1.38187	1.1738	1.52063	1.23423	1.83509	1.99784	2.04454	1.64349
EIF2AK2	2	37099210	37157065	-	0	EIF2AK2	ENSG00000055332	eukaryotic translation initiation factor 2- alpha kinase 2 [Source:HGNC Symbol;Acc:HGNC:9437]	1.95991	1.3856	0.97918	0.947588	0.743209	0.866926	-0.0386134	2.57456
CEBPZOS	2	37196488	37213725	+	0	CEBPZOS	ENSG00000218739	CEBPZ opposite strand [Source:HGNC Symbol;Acc:HGNC:49288]	0.219114	2.45998	2.91151	2.49261	3.75622	3.50662	3.92543	1.22564
CEBPZ	2	37201612	37231713	-	1.17514e-21	CEBPZ	ENSG00000115816	CCAAT/enhancer binding protein (C/EBP), zeta [Source:HGNC Symbol;Acc:HGNC:24218]	3.9732	5.21788	5.55157	5.29947	5.58047	5.58723	5.95729	5.10584
NDUFAF7	2	37231666	37249160	+	0	NDUFAF7	ENSG00000003509	NADH dehydrogenase (ubiquinone) complex I, assembly factor 7 [Source:HGNC Symbol;Acc:HGNC:28816]	2.51959	3.3412	3.90376	3.64672	4.60009	4.53003	4.6827	4.03164
PRKD3	2	37250502	37324808	-	0.0016691	PRKD3	ENSG00000115825	protein kinase D3 [Source:HGNC Symbol;Acc:HGNC:9408]	3.43225	3.18004	2.93528	2.91103	2.96339	2.97112	3.02869	4.03055
QPCT	2	37344574	37373322	+	1.02968e-08	QPCT	ENSG00000115828	glutaminyl-peptide cyclotransferase [Source:HGNC Symbol;Acc:HGNC:9753]	-4.32384	-1.27009	0.380298	-0.412323	2.50189	2.78968	3.14555	-5.54117
CDC42EP3	2	37641882	37738468	-	1.4e-45	CDC42EP3	ENSG00000163171	CDC42 effector protein (Rho GTPase binding) 3 [Source:HGNC Symbol;Acc:HGNC:16943]	2.02161	1.18297	-0.375618	0.279195	0.699656	0.801731	0.00343191	2.03504
CYP1B1	2	38067507	38109902	-	4.70785e-24	CYP1B1	ENSG00000138061	cytochrome P450, family 1, subfamily B, polypeptide 1 [Source:HGNC Symbol;Acc:HGNC:2597]	1.58927	2.35902	1.17307	1.69779	-0.277724	1.03968	-0.969075	0.332441
CYP1B1-AS1	2	38075648	38181855	+	1.24708e-05	CYP1B1-AS1	ENSG00000232973	CYP1B1 antisense RNA 1 [Source:HGNC Symbol;Acc:HGNC:28543]	-1.65057	-1.30038	-2.5135	-1.73031	-4.06809	-2.75955	-4.25024	-3.02351
ATL2	2	38294880	38377285	-	1.17457e-29	ATL2	ENSG00000119787	atlastin GTPase 2 [Source:HGNC Symbol;Acc:HGNC:24047]	3.45562	4.13862	4.4944	4.23729	4.58456	4.48811	4.89216	4.16579
GALM	2	38665910	38741237	+	0	GALM	ENSG00000143891	galactose mutarotase (aldose 1-epimerase) [Source:HGNC Symbol;Acc:HGNC:24063]	2.38769	2.88972	3.1396	2.97725	3.88827	3.93335	4.17705	2.66276
SRSF7	2	38743599	38751494	-	7.88067e-10	SRSF7	ENSG00000115875	serine/arginine-rich splicing factor 7 [Source:HGNC Symbol;Acc:HGNC:10789]	5.02158	5.49042	5.57463	5.4758	5.27711	4.934	5.9465	5.28405
GEMIN6	2	38751534	38785000	+	1.22421e-23	GEMIN6	ENSG00000152147	gem (nuclear organelle) associated protein 6 [Source:HGNC Symbol;Acc:HGNC:20044]	1.18189	2.2029	2.28452	1.92321	2.30993	2.23419	2.82277	2.1429
MORN2	2	38875962	38882709	+	0.00849347	MORN2	ENSG00000188010	MORN repeat containing 2 [Source:HGNC Symbol;Acc:HGNC:30166]	2.57207	1.19838	0.690087	0.703553	1.10255	0.970368	1.84912	2.95134
ARHGEF33	2	38889880	38975449	+	0.0179689	ARHGEF33	ENSG00000214694	Rho guanine nucleotide exchange factor (GEF) 33 [Source:HGNC Symbol;Acc:HGNC:37252]	-2.75892	-2.08543	-2.11973	-2.35464	-2.30979	-2.39587	-1.49159	-2.0788
CDKL4	2	39175646	39229532	-	0.0016268	CDKL4	ENSG00000205111	cyclin-dependent kinase-like 4 [Source:HGNC Symbol;Acc:HGNC:19287]	-5.41204	-4.38772	-5.53051	-4.48647	-2.0705	-2.09432	-2.04485	-5.8554
MAP4K3	2	39249266	39437312	-	8.68622e-12	MAP4K3	ENSG00000011566	mitogen-activated protein kinase kinase kinase kinase 3 [Source:HGNC Symbol;Acc:HGNC:6865]	2.846	3.6494	3.51709	3.69337	3.73983	4.06068	3.76403	2.95262
TMEM178A	2	39665919	39717963	+	4.03457e-30	TMEM178A	ENSG00000152154	transmembrane protein 178A [Source:HGNC Symbol;Acc:HGNC:28517]	3.09329	1.96818	0.442415	2.09261	0.381745	0.933779	0.989605	2.87583
SLC8A1-AS1	2	39786453	40255209	+	0.00623583	SLC8A1-AS1	ENSG00000227028	SLC8A1 antisense RNA 1 [Source:HGNC Symbol;Acc:HGNC:44102]	-3.99604	-5.78282	-6.19461	-6.2519	-6.96288	-6.84835	-7.18687	-3.7531
SLC8A1	2	40097270	40611053	-	4.53337e-13	SLC8A1	ENSG00000183023	solute carrier family 8 (sodium/calcium exchanger), member 1 [Source:HGNC Symbol;Acc:HGNC:11068]	-3.1018	-5.50718	-5.56826	-4.96712	-7.07338	-7.66861	-8.42815	-2.4307
PKDCC	2	42048020	42058528	+	0	PKDCC	ENSG00000162878	protein kinase domain containing, cytoplasmic [Source:HGNC Symbol;Acc:HGNC:25123]	5.61504	3.23733	0.944908	2.55552	2.00994	2.4981	1.88478	5.58526
EML4	2	42169350	42332548	+	0.000357283	EML4	ENSG00000143924	echinoderm microtubule associated protein like 4 [Source:HGNC Symbol;Acc:HGNC:1316]	3.9678	2.93594	2.90532	2.78236	3.30334	3.25941	3.46608	4.27175
COX7A2L	2	42333546	42369010	-	0.0138489	COX7A2L	ENSG00000115944	cytochrome c oxidase subunit VIIa polypeptide 2 like [Source:HGNC Symbol;Acc:HGNC:2289]	3.83701	4.33862	4.05882	3.9134	3.8924	3.84723	4.16556	4.15289
KCNG3	2	42442017	42494097	-	5.79401e-05	KCNG3	ENSG00000171126	potassium voltage-gated channel, subfamily G, member 3 [Source:HGNC Symbol;Acc:HGNC:18306]	-3.3613	-0.386447	1.35758	0.282639	2.12222	2.10728	1.48168	1.40085
MTA3	2	42494569	42756947	+	0.00540371	MTA3	ENSG00000057935	metastasis associated 1 family, member 3 [Source:HGNC Symbol;Acc:HGNC:23784]	2.52733	3.14386	3.24047	3.10788	2.96404	2.95877	2.88083	3.50074
OXER1	2	42762481	42764261	-	0.000299588	OXER1	ENSG00000162881	oxoeicosanoid (OXE) receptor 1 [Source:HGNC Symbol;Acc:HGNC:24884]	-1.27639	-1.74721	-3.66994	-2.39391	-3.28024	-3.17925	-4.66221	-1.37138
HAAO	2	42767089	42792592	-	0.00638561	HAAO	ENSG00000162882	3-hydroxyanthranilate 3,4-dioxygenase [Source:HGNC Symbol;Acc:HGNC:4796]	0.286628	0.585845	-1.59677	-0.849051	-1.24611	-2.15486	-1.03892	0.235137
ZFP36L2	2	43222402	43226609	-	7.35064e-15	ZFP36L2	ENSG00000152518	ZFP36 ring finger protein-like 2 [Source:HGNC Symbol;Acc:HGNC:1108]	5.41155	4.43044	4.49844	4.54791	4.46941	4.70331	4.30177	4.47515
THADA	2	43230836	43596046	-	1.09586e-23	THADA	ENSG00000115970	thyroid adenoma associated [Source:HGNC Symbol;Acc:HGNC:19217]	1.35368	1.58421	1.65079	1.33742	2.08632	1.80523	2.57601	1.86725
DYNC2LI1	2	43774039	43810010	+	0.0176199	DYNC2LI1	ENSG00000138036	dynein, cytoplasmic 2, light intermediate chain 1 [Source:HGNC Symbol;Acc:HGNC:24595]	0.637382	0.794907	0.476437	0.424765	0.709075	0.273471	1.31572	1.45629
LRPPRC	2	43886508	43996005	-	1.17997e-15	LRPPRC	ENSG00000138095	leucine-rich pentatricopeptide repeat containing [Source:HGNC Symbol;Acc:HGNC:15714]	4.38047	4.88349	5.02505	4.86429	5.05766	4.95805	5.17073	4.50507
PPM1B	2	44167969	44234646	+	7.58479e-39	PPM1B	ENSG00000138032	protein phosphatase, Mg2+/Mn2+ dependent, 1B [Source:HGNC Symbol;Acc:HGNC:9276]	2.80711	3.70445	3.94527	3.79374	4.46859	4.53041	4.32418	3.88074
SIX3	2	44941898	44946077	+	0.00272041	SIX3	ENSG00000138083	SIX homeobox 3 [Source:HGNC Symbol;Acc:HGNC:10889]	-3.50215	-0.691813	-4.11576	-1.58024	-6.23699	-5.93345	-6.12765	-1.56339
SIX2	2	45005161	45009430	-	4.91441e-07	SIX2	ENSG00000170577	SIX homeobox 2 [Source:HGNC Symbol;Acc:HGNC:10888]	-0.253838	2.09934	1.58113	2.14337	2.91805	3.36641	2.65602	-4.05727
SRBD1	2	45388680	45611281	-	7.58667e-07	SRBD1	ENSG00000068784	S1 RNA binding domain 1 [Source:HGNC Symbol;Acc:HGNC:25521]	2.49663	2.73832	3.11994	2.62941	2.98942	2.60572	3.33402	3.29625
PRKCE	2	45651345	46187990	+	1.67061e-07	PRKCE	ENSG00000171132	protein kinase C, epsilon [Source:HGNC Symbol;Acc:HGNC:9401]	-1.52909	-3.00689	-4.13687	-3.31014	-3.34662	-3.26427	-3.94878	-1.01356
EPAS1	2	46296608	46386703	+	6.72119e-08	EPAS1	ENSG00000116016	endothelial PAS domain protein 1 [Source:HGNC Symbol;Acc:HGNC:3374]	-0.512238	0.668423	-1.66178	-1.6196	-0.81538	-0.869315	-3.26554	-2.72763
PIGF	2	46580937	46617119	-	0.0324635	PIGF	ENSG00000151665	phosphatidylinositol glycan anchor biosynthesis, class F [Source:HGNC Symbol;Acc:HGNC:8962]	3.46789	2.89239	3.10635	2.7129	3.3436	3.28446	3.23657	4.32931
CRIPT	2	46617151	46625742	+	8.03217e-05	CRIPT	ENSG00000119878	cysteine-rich PDZ-binding protein [Source:HGNC Symbol;Acc:HGNC:14312]	1.71552	2.47564	2.18003	2.13704	1.96931	2.1583	2.61413	2.434
SOCS5	2	46698952	46763129	+	0.000428807	SOCS5	ENSG00000171150	suppressor of cytokine signaling 5 [Source:HGNC Symbol;Acc:HGNC:16852]	2.37566	2.8818	3.00951	2.79035	3.03917	3.14925	2.96588	2.77484
MCFD2	2	46901870	46941855	-	0.00681126	MCFD2	ENSG00000180398	multiple coagulation factor deficiency 2 [Source:HGNC Symbol;Acc:HGNC:18451]	4.24092	4.02094	3.78287	3.68172	3.74377	3.84755	3.94028	4.42046
TTC7A	2	46916157	47076135	+	7.98845e-13	TTC7A	ENSG00000068724	tetratricopeptide repeat domain 7A [Source:HGNC Symbol;Acc:HGNC:19750]	2.67317	2.07528	1.78199	1.77147	1.55481	1.52912	1.54265	2.15062
CALM2	2	47160082	47176601	-	0.0174774	CALM2	ENSG00000143933	calmodulin 2 (phosphorylase kinase, delta) [Source:HGNC Symbol;Acc:HGNC:1445]	6.38532	6.66258	6.29954	6.32743	5.71658	5.69171	6.11026	6.34895
BCYRN1	2	47331060	47344517	+	0.0454043	BCYRN1	ENSG00000236824	brain cytoplasmic RNA 1 [Source:HGNC Symbol;Acc:HGNC:1022]	-2.33244	-1.92374	-3.07419	-1.81705	-2.88304	-3.01795	-2.98431	-1.46967
EPCAM	2	47345158	47387034	+	0.0134104	EPCAM	ENSG00000119888	epithelial cell adhesion molecule [Source:HGNC Symbol;Acc:HGNC:11529]	4.30059	5.84814	5.14523	5.48923	4.73395	4.8574	5.0785	4.18993
MSH2	2	47402969	47513234	+	4.84354e-14	MSH2	ENSG00000095002	mutS homolog 2 [Source:HGNC Symbol;Acc:HGNC:7325]	4.10468	4.39672	4.74641	4.47027	4.80974	4.67409	5.14733	4.84087
KCNK12	2	47516581	47570939	-	2.54729e-15	KCNK12	ENSG00000184261	potassium channel, subfamily K, member 12 [Source:HGNC Symbol;Acc:HGNC:6274]	-0.274895	0.650979	0.210853	1.01346	1.78989	1.78679	1.30698	1.12734
MSH6	2	47695819	47810101	+	3.64733e-11	MSH6	ENSG00000116062	mutS homolog 6 [Source:HGNC Symbol;Acc:HGNC:7329]	4.31637	4.32822	4.57368	4.25941	4.9083	4.82062	5.12032	4.74047
FBXO11	2	47789322	47905793	-	0.000498498	FBXO11	ENSG00000138081	F-box protein 11 [Source:HGNC Symbol;Acc:HGNC:13590]	3.20273	2.87486	2.85039	2.81605	2.97983	2.99785	2.8973	3.32092
FOXN2	2	48314637	48379294	+	1.55168e-10	FOXN2	ENSG00000170802	forkhead box N2 [Source:HGNC Symbol;Acc:HGNC:5281]	2.28028	2.48995	2.79107	2.47212	3.53725	3.62366	3.4967	2.21107
PPP1R21	2	48440769	48515391	+	0.0315677	PPP1R21	ENSG00000162869	protein phosphatase 1, regulatory subunit 21 [Source:HGNC Symbol;Acc:HGNC:30595]	2.47543	3.26098	3.34543	3.40101	2.76065	2.91694	2.82727	2.37027
STON1-GTF2A1L	2	48529925	48776517	+	4.93534e-31	STON1-GTF2A1L	ENSG00000068781	STON1-GTF2A1L readthrough [Source:HGNC Symbol;Acc:HGNC:30651]	1.05517	-0.9368	-2.00281	-1.26566	-2.49659	-3.09789	-5.49306	2.26733
STON1	2	48530171	48598513	+	0	STON1	ENSG00000243244	stonin 1 [Source:HGNC Symbol;Acc:HGNC:17003]	1.92344	0.0155841	-1.40192	-0.383067	-1.74066	-2.70665	-4.52879	3.16008
GTF2A1L	2	48617798	48733148	+	0.0413844	GTF2A1L	ENSG00000242441	general transcription factor IIA, 1-like [Source:HGNC Symbol;Acc:HGNC:30727]	-3.45912	-4.59278	-5.48991	-5.35819	-5.49017	-5.57063	-5.76483	-0.947059
NRXN1	2	49918505	51032536	-	1.86973e-30	NRXN1	ENSG00000179915	neurexin 1 [Source:HGNC Symbol;Acc:HGNC:8008]	-0.772836	-3.95251	-4.20929	-3.5644	-3.98857	-4.10857	-6.49019	-0.682835
CHAC2	2	53767792	53775196	+	2.08393e-10	CHAC2	ENSG00000143942	ChaC, cation transport regulator homolog 2 (E. coli) [Source:HGNC Symbol;Acc:HGNC:32363]	1.24571	2.18947	2.34865	1.98955	2.152	2.24306	2.85119	2.59203
ERLEC1	2	53787080	53818819	+	2.36811e-13	ERLEC1	ENSG00000068912	endoplasmic reticulum lectin 1 [Source:HGNC Symbol;Acc:HGNC:25222]	3.26335	3.93638	3.78115	3.78503	3.99998	4.10269	4.32116	3.71807
GPR75	2	53852913	53859989	-	0.0385056	GPR75	ENSG00000119737	G protein-coupled receptor 75 [Source:HGNC Symbol;Acc:HGNC:4526]	0.587579	-0.219634	0.251639	0.654752	1.03963	1.94723	0.00590753	-2.49987
PSME4	2	53864067	53970840	-	7.99931e-37	PSME4	ENSG00000068878	proteasome (prosome, macropain) activator subunit 4 [Source:HGNC Symbol;Acc:HGNC:20635]	3.87534	4.16074	4.07368	3.84689	4.84992	4.70487	5.02897	3.65312
SPTBN1	2	54456285	54671445	+	3.66887e-07	SPTBN1	ENSG00000115306	spectrin, beta, non-erythrocytic 1 [Source:HGNC Symbol;Acc:HGNC:11275]	4.24213	4.50484	4.50342	4.56566	4.43499	4.3565	3.90336	3.63001
EML6	2	54724542	54972018	+	1.59663e-17	EML6	ENSG00000214595	echinoderm microtubule associated protein like 6 [Source:HGNC Symbol;Acc:HGNC:35412]	-1.94891	0.0878271	-0.454546	0.39499	-0.459744	-0.298959	0.248858	-3.30407
RTN4	2	54972187	55112621	-	1.63422e-28	RTN4	ENSG00000115310	reticulon 4 [Source:HGNC Symbol;Acc:HGNC:14085]	4.99261	4.71177	4.45799	4.58979	4.19336	4.17079	4.09303	4.88853
RPS27A	2	55231903	55235853	+	9.17943e-06	RPS27A	ENSG00000143947	ribosomal protein S27a [Source:HGNC Symbol;Acc:HGNC:10417]	5.33723	5.81962	5.59518	5.39253	5.43467	5.32633	5.87815	5.45778
MTIF2	2	55236595	55269347	-	4.94613e-38	MTIF2	ENSG00000085760	mitochondrial translational initiation factor 2 [Source:HGNC Symbol;Acc:HGNC:7441]	3.20833	3.94527	4.16097	3.95536	4.61447	4.3515	4.98534	3.62685
SMEK2	2	55547292	55617614	-	1.45103e-10	SMEK2	ENSG00000275052	SMEK homolog 2, suppressor of mek1 (Dictyostelium) [Source:HGNC Symbol;Acc:HGNC:29267]	3.52412	4.03457	3.99566	3.89616	4.39308	4.39445	4.43914	3.70487
PNPT1	2	55634063	55693910	-	2.07511e-34	PNPT1	ENSG00000138035	polyribonucleotide nucleotidyltransferase 1 [Source:HGNC Symbol;Acc:HGNC:23166]	2.35136	3.04803	3.37758	3.21559	3.63673	3.53258	4.0993	2.51834
VRK2	2	57907651	58159920	+	2.84608e-07	VRK2	ENSG00000028116	vaccinia related kinase 2 [Source:HGNC Symbol;Acc:HGNC:12719]	2.76447	3.12518	2.99832	3.06102	3.43363	3.19222	3.63965	3.22313
LINC01122	2	58427799	59063766	+	0.0373418	LINC01122	ENSG00000233723	long intergenic non-protein coding RNA 1122 [Source:HGNC Symbol;Acc:HGNC:49267]	-3.56418	-4.51031	-4.86546	-4.28927	-6.0237	-5.90917	-5.80705	-1.6696
BCL11A	2	60451167	60553567	-	1.65401e-24	BCL11A	ENSG00000119866	B-cell CLL/lymphoma 11A (zinc finger protein) [Source:HGNC Symbol;Acc:HGNC:13221]	-2.20726	-0.60154	0.385595	-0.384771	0.97798	1.27966	0.681535	1.57108
PUS10	2	60941969	61018254	-	0.000542324	PUS10	ENSG00000162927	pseudouridylate synthase 10 [Source:HGNC Symbol;Acc:HGNC:26505]	0.131574	0.25113	0.287851	0.102045	0.810444	0.595263	1.01839	0.343557
AHSA2	2	61177418	61191203	+	4.37608e-08	AHSA2	ENSG00000173209	AHA1, activator of heat shock 90kDa protein ATPase homolog 2 (yeast) [Source:HGNC Symbol;Acc:HGNC:20437]	3.04192	2.48476	2.51881	2.83577	2.68302	2.67563	2.2875	3.08691
XPO1	2	61477849	61538626	-	6.74763e-05	XPO1	ENSG00000082898	exportin 1 [Source:HGNC Symbol;Acc:HGNC:12825]	4.81668	4.87592	5.21977	4.8841	5.22334	5.11187	5.33634	5.25723
CCT4	2	61868089	61888804	-	0.000186346	CCT4	ENSG00000115484	chaperonin containing TCP1, subunit 4 (delta) [Source:HGNC Symbol;Acc:HGNC:1617]	5.61064	5.95095	5.88749	5.76257	5.68105	5.55383	6.05702	5.81234
OTX1	2	63050057	63057836	+	2.20335e-37	OTX1	ENSG00000115507	orthodenticle homeobox 1 [Source:HGNC Symbol;Acc:HGNC:8521]	2.34083	-1.94651	-3.29408	-1.72292	-3.01168	-2.92182	-3.96656	1.1547
MDH1	2	63588609	63607197	+	3.43693e-07	MDH1	ENSG00000014641	malate dehydrogenase 1, NAD (soluble) [Source:HGNC Symbol;Acc:HGNC:6970]	4.29407	4.92163	4.88475	4.70331	4.57717	4.41268	4.95848	4.89371
UGP2	2	63840940	63891562	+	2.55348e-31	UGP2	ENSG00000169764	UDP-glucose pyrophosphorylase 2 [Source:HGNC Symbol;Acc:HGNC:12527]	4.5211	5.86722	6.03148	5.6889	5.79446	5.74489	6.08968	5.64658
VPS54	2	63892146	64019072	-	1.30723e-05	VPS54	ENSG00000143952	vacuolar protein sorting 54 homolog (S. cerevisiae) [Source:HGNC Symbol;Acc:HGNC:18652]	2.43123	2.98472	2.62547	2.64782	3.14286	2.95118	3.10172	2.58104
PELI1	2	64092652	64144454	-	3.26947e-07	PELI1	ENSG00000197329	pellino E3 ubiquitin protein ligase 1 [Source:HGNC Symbol;Acc:HGNC:8827]	3.76099	3.70576	3.82896	3.71013	4.49336	4.44503	4.39726	4.74574
LGALSL	2	64453969	64461381	+	6.26131e-12	LGALSL	ENSG00000119862	lectin, galactoside-binding-like [Source:HGNC Symbol;Acc:HGNC:25012]	2.80742	2.52812	1.57727	1.34675	2.15382	2.17171	1.84002	3.51794
AFTPH	2	64524305	64593005	+	0.0248503	AFTPH	ENSG00000119844	aftiphilin [Source:HGNC Symbol;Acc:HGNC:25951]	2.51593	2.94436	2.42759	2.54576	2.85285	2.87131	3.09438	2.64977
SERTAD2	2	64631621	64653913	-	0	SERTAD2	ENSG00000179833	SERTA domain containing 2 [Source:HGNC Symbol;Acc:HGNC:30784]	2.98235	2.28962	1.5476	1.7346	2.22325	2.22764	1.02009	2.06351
SLC1A4	2	64988490	65023865	+	0	SLC1A4	ENSG00000115902	solute carrier family 1 (glutamate/neutral amino acid transporter), member 4 [Source:HGNC Symbol;Acc:HGNC:10942]	2.00645	-0.0466159	-0.462866	-0.982143	-0.661609	-0.204841	-1.09276	-0.140693
CEP68	2	65056372	65087004	+	0	CEP68	ENSG00000011523	centrosomal protein 68kDa [Source:HGNC Symbol;Acc:HGNC:29076]	2.47587	1.48864	1.21457	1.26751	0.281476	0.308266	0.406299	2.58045
RAB1A	2	65086855	65130106	-	2.50558e-05	RAB1A	ENSG00000138069	RAB1A, member RAS oncogene family [Source:HGNC Symbol;Acc:HGNC:9758]	5.1081	5.44868	5.33061	5.19172	5.35399	5.32208	5.53927	5.18544
SPRED2	2	65310851	65432637	-	3.23983e-16	SPRED2	ENSG00000198369	sprouty-related, EVH1 domain containing 2 [Source:HGNC Symbol;Acc:HGNC:17722]	2.07912	1.55412	2.07437	1.85766	1.26143	1.15117	0.269171	2.63234
MEIS1	2	66435133	66573869	+	4.41459e-29	MEIS1	ENSG00000143995	Meis homeobox 1 [Source:HGNC Symbol;Acc:HGNC:7000]	1.22179	0.140596	-0.595743	0.414937	-0.823375	-0.953104	-1.16754	0.0705175
C1D	2	68041130	68063025	-	9.86771e-06	C1D	ENSG00000197223	C1D nuclear receptor corepressor [Source:HGNC Symbol;Acc:HGNC:29911]	2.18229	2.88412	2.69266	2.62952	2.6343	2.68717	3.01801	3.0283
PNO1	2	68157844	68176238	+	8.7762e-18	PNO1	ENSG00000115946	partner of NOB1 homolog (S. cerevisiae) [Source:HGNC Symbol;Acc:HGNC:32790]	3.5294	4.21867	4.39981	4.23308	4.16266	4.27159	4.484	3.4145
CNRIP1	2	68284171	68320006	-	6.44957e-07	CNRIP1	ENSG00000119865	cannabinoid receptor interacting protein 1 [Source:HGNC Symbol;Acc:HGNC:24546]	-1.67834	-6.14638	-6.32617	-5.66613	-6.27577	-5.87857	-6.2171	0.377137
APLF	2	68467561	68580162	+	7.79084e-05	APLF	ENSG00000169621	aprataxin and PNKP like factor [Source:HGNC Symbol;Acc:HGNC:28724]	0.225201	-0.672169	-0.864927	-1.07594	-0.774555	-1.68699	-1.10533	1.00036
PROKR1	2	68643589	68655576	+	0.0195804	PROKR1	ENSG00000169618	prokineticin receptor 1 [Source:HGNC Symbol;Acc:HGNC:4524]	-2.28539	-3.58299	-4.23447	-4.48675	-3.9014	-4.36586	-5.03771	-0.773561
APLF	2	68645822	68655576	+	0.0376802	APLF	ENSG00000169621	aprataxin and PNKP like factor [Source:HGNC Symbol;Acc:HGNC:28724]	-2.28738	-3.94936	-4.32414	-4.09877	-3.99108	-3.92721	-4.64974	-0.73726
ARHGAP25	2	68734835	68826833	+	0.00404064	ARHGAP25	ENSG00000163219	Rho GTPase activating protein 25 [Source:HGNC Symbol;Acc:HGNC:28951]	-2.14388	-3.29039	-2.74886	-2.74061	-2.69647	-3.8016	-4.09199	-0.857503
ANTXR1	2	69013178	69249327	+	0	ANTXR1	ENSG00000169604	anthrax toxin receptor 1 [Source:HGNC Symbol;Acc:HGNC:21014]	3.06817	-1.13393	-1.24503	-1.46332	-0.947473	-0.992044	-1.83007	3.12561
GFPT1	2	69319769	69387254	-	3.20359e-31	GFPT1	ENSG00000198380	glutamine--fructose-6-phosphate transaminase 1 [Source:HGNC Symbol;Acc:HGNC:4241]	3.71702	4.37719	4.65724	4.3398	5.34788	5.19515	5.49859	3.75017
NFU1	2	69395750	69437628	-	2.6912e-09	NFU1	ENSG00000169599	NFU1 iron-sulfur cluster scaffold [Source:HGNC Symbol;Acc:HGNC:16287]	2.87099	3.83969	3.61161	3.58904	3.38355	2.92433	3.74223	3.56466
AAK1	2	69457995	69643845	-	5.41528e-20	AAK1	ENSG00000115977	AP2 associated kinase 1 [Source:HGNC Symbol;Acc:HGNC:19679]	0.927704	0.80842	0.303982	0.176789	0.680084	0.999804	-0.671541	0.226983
ANXA4	2	69741974	69826464	+	2.28759e-11	ANXA4	ENSG00000196975	annexin A4 [Source:HGNC Symbol;Acc:HGNC:542]	2.54085	3.96539	2.81742	2.78826	3.79166	2.83627	3.76261	1.49682
GMCL1	2	69829642	69881396	+	7.05189e-24	GMCL1	ENSG00000087338	germ cell-less, spermatogenesis associated 1 [Source:HGNC Symbol;Acc:HGNC:23843]	2.61885	2.63788	2.80623	2.6747	3.4831	3.51432	3.70659	3.07083
SNRNP27	2	69893560	69905218	+	6.08836e-08	SNRNP27	ENSG00000124380	small nuclear ribonucleoprotein 27kDa (U4/U6.U5) [Source:HGNC Symbol;Acc:HGNC:30240]	3.38734	3.87112	3.85102	3.5974	3.90046	3.8119	4.21994	3.8467
MXD1	2	69897688	69942945	+	0.00341846	MXD1	ENSG00000059728	MAX dimerization protein 1 [Source:HGNC Symbol;Acc:HGNC:6761]	1.43992	1.65383	0.952579	1.11532	0.640611	0.915634	0.758276	0.607276
ASPRV1	2	69960089	69962265	-	0.00145082	ASPRV1	ENSG00000244617	aspartic peptidase, retroviral-like 1 [Source:HGNC Symbol;Acc:HGNC:26321]	-0.706887	-2.0417	-2.31865	-2.17339	-2.4338	-2.06007	-2.61107	-0.411287
PCBP1-AS1	2	69962263	70088846	-	0.0179689	PCBP1-AS1	ENSG00000179818	PCBP1 antisense RNA 1 [Source:HGNC Symbol;Acc:HGNC:42948]	2.63993	2.80625	2.66192	2.61062	2.67478	2.55355	2.96903	2.70039
PCBP1	2	70087454	70089203	+	0.000159244	PCBP1	ENSG00000169564	poly(rC) binding protein 1 [Source:HGNC Symbol;Acc:HGNC:8647]	7.04184	7.35265	7.2203	7.17413	7.22913	7.07747	7.53013	7.07193
PCYOX1	2	70257386	70281191	+	0.00136371	PCYOX1	ENSG00000116005	prenylcysteine oxidase 1 [Source:HGNC Symbol;Acc:HGNC:20588]	4.22008	4.52042	4.43963	4.69071	4.32879	4.50356	4.56127	3.85856
SNRPG	2	70281362	70293771	-	0.0032899	SNRPG	ENSG00000143977	small nuclear ribonucleoprotein polypeptide G [Source:HGNC Symbol;Acc:HGNC:11163]	3.71638	4.08949	4.05291	3.97938	3.86549	3.73991	4.15483	3.98304
FAM136A	2	70295975	70302090	-	2.17822e-15	FAM136A	ENSG00000035141	family with sequence similarity 136, member A [Source:HGNC Symbol;Acc:HGNC:25911]	4.79925	5.48442	5.65315	5.46534	5.26467	5.29519	5.62466	5.06294
TGFA	2	70447280	70554015	-	5.63384e-07	TGFA	ENSG00000163235	transforming growth factor, alpha [Source:HGNC Symbol;Acc:HGNC:11765]	-2.3465	-2.93409	-4.53878	-6.64799	-5.30222	-5.99878	-7.05464	-0.333003
ADD2	2	70656784	70768212	-	2.93569e-17	ADD2	ENSG00000075340	adducin 2 (beta) [Source:HGNC Symbol;Acc:HGNC:244]	3.35248	1.62136	2.14313	1.84217	2.22215	2.16596	2.05418	3.80991
VAX2	2	70900590	70933446	+	2.16702e-06	VAX2	ENSG00000116035	ventral anterior homeobox 2 [Source:HGNC Symbol;Acc:HGNC:12661]	0.740929	-0.611274	-1.57968	-1.04401	-1.58346	-2.36908	-2.04093	-4.60567
ATP6V1B1	2	70935882	70965401	+	2.06293e-12	ATP6V1B1	ENSG00000116039	ATPase, H+ transporting, lysosomal 56/58kDa, V1 subunit B1 [Source:HGNC Symbol;Acc:HGNC:853]	0.774271	2.68889	3.01947	3.07569	3.35042	3.01299	3.40919	-1.57093
ANKRD53	2	70978380	70985499	+	1.67187e-05	ANKRD53	ENSG00000144031	ankyrin repeat domain 53 [Source:HGNC Symbol;Acc:HGNC:25691]	-0.369244	-2.82585	-3.96489	-3.39736	-2.99619	-2.69748	-3.04483	-1.27166
TEX261	2	70985938	70994945	-	0.00153297	TEX261	ENSG00000144043	testis expressed 261 [Source:HGNC Symbol;Acc:HGNC:30712]	4.04527	3.77115	3.93609	3.6637	3.63566	3.8356	3.61611	2.95726
NAGK	2	71068278	71079805	+	0.00979976	NAGK	ENSG00000124357	N-acetylglucosamine kinase [Source:HGNC Symbol;Acc:HGNC:17174]	2.94296	3.64213	3.68543	3.77368	2.98305	3.04145	3.33347	2.37286
MCEE	2	71109684	71130239	-	0.0210577	MCEE	ENSG00000124370	methylmalonyl CoA epimerase [Source:HGNC Symbol;Acc:HGNC:16732]	0.974134	1.74729	1.87114	1.47768	1.64418	1.49497	1.73389	2.12998
MPHOSPH10	2	71130314	71150101	+	4.05295e-08	MPHOSPH10	ENSG00000124383	M-phase phosphoprotein 10 (U3 small nucleolar ribonucleoprotein) [Source:HGNC Symbol;Acc:HGNC:7213]	3.0202	3.37742	3.90265	3.54334	3.91543	3.90339	4.23382	2.94304
PAIP2B	2	71182739	71227083	-	6.01986e-07	PAIP2B	ENSG00000124374	poly(A) binding protein interacting protein 2B [Source:HGNC Symbol;Acc:HGNC:29200]	0.877209	1.31446	1.68284	1.41666	1.29432	0.723612	1.71807	2.45733
DYSF	2	71453722	71686768	+	0.0320762	DYSF	ENSG00000135636	dysferlin [Source:HGNC Symbol;Acc:HGNC:3097]	1.54566	2.92482	1.63361	2.44546	2.39989	1.62093	2.54973	-0.640257
CYP26B1	2	72129238	72148038	-	0.00106602	CYP26B1	ENSG00000003137	cytochrome P450, family 26, subfamily B, polypeptide 1 [Source:HGNC Symbol;Acc:HGNC:20581]	-2.21926	0.0742715	-1.82641	-0.359265	-3.73531	-2.64314	-4.83598	-1.42199
EXOC6B	2	72175984	72826041	-	0.00215566	EXOC6B	ENSG00000144036	exocyst complex component 6B [Source:HGNC Symbol;Acc:HGNC:17085]	2.29586	1.31705	1.35822	1.02549	1.64575	1.73839	1.84151	2.5738
SPR	2	72887360	72892158	+	3.48183e-13	SPR	ENSG00000116096	sepiapterin reductase (7,8- dihydrobiopterin:NADP+ oxidoreductase) [Source:HGNC Symbol;Acc:HGNC:11257]	1.24667	3.26681	2.97658	2.73691	3.29511	3.4227	3.89104	1.67784
PRADC1	2	73228006	73233228	-	9.01539e-06	PRADC1	ENSG00000135617	protease-associated domain containing 1 [Source:HGNC Symbol;Acc:HGNC:16047]	3.38978	4.47098	4.68109	4.46455	3.76184	3.83959	4.11348	3.038
ALMS1	2	73385758	73609919	+	0.0101345	ALMS1	ENSG00000116127	Alstrom syndrome 1 [Source:HGNC Symbol;Acc:HGNC:428]	2.29306	1.32236	1.83809	1.53383	2.09057	1.88938	1.85565	2.30948
TPRKB	2	73729830	73737400	-	0.000178227	TPRKB	ENSG00000144034	TP53RK binding protein [Source:HGNC Symbol;Acc:HGNC:24259]	3.9028	4.3853	4.25415	4.21267	4.14346	4.12464	4.63685	4.34669
DUSP11	2	73762184	73780157	-	2.78406e-05	DUSP11	ENSG00000144048	dual specificity phosphatase 11 (RNA/RNP complex 1-interacting) [Source:HGNC Symbol;Acc:HGNC:3066]	2.06704	2.6966	2.56411	2.48818	2.31605	2.46406	2.76667	2.44005
ACTG2	2	73892967	73919865	+	3.85397e-15	ACTG2	ENSG00000163017	actin, gamma 2, smooth muscle, enteric [Source:HGNC Symbol;Acc:HGNC:145]	3.57526	5.00786	4.6024	4.68296	3.20066	3.26792	2.10585	1.41963
DGUOK	2	73926826	73958961	+	0.00164289	DGUOK	ENSG00000114956	deoxyguanosine kinase [Source:HGNC Symbol;Acc:HGNC:2858]	4.77969	4.8098	4.53635	4.61268	4.3147	4.05134	4.45905	5.14513
TET3	2	73986404	74108176	+	0	TET3	ENSG00000187605	tet methylcytosine dioxygenase 3 [Source:HGNC Symbol;Acc:HGNC:28313]	2.48227	1.15836	0.477734	0.868465	1.4114	1.78165	0.0107577	1.6474
BOLA3	2	74135398	74147994	-	5.87839e-12	BOLA3	ENSG00000163170	bolA family member 3 [Source:HGNC Symbol;Acc:HGNC:24415]	3.64721	4.47302	4.69516	4.41031	4.44201	4.10519	4.79727	4.43437
BOLA3-AS1	2	74148009	74150061	+	0.00014889	BOLA3-AS1	ENSG00000225439	BOLA3 antisense RNA 1 (head to head) [Source:HGNC Symbol;Acc:HGNC:42922]	1.05527	-1.48339	-1.069	-1.68062	-0.500518	-0.552559	-0.0907666	2.2715
MOB1A	2	74152528	74178868	-	2.03626e-26	MOB1A	ENSG00000114978	MOB kinase activator 1A [Source:HGNC Symbol;Acc:HGNC:16015]	4.15552	4.44772	4.65877	4.36664	5.11136	5.03971	5.4098	4.43188
MTHFD2	2	74198562	74217565	+	0	MTHFD2	ENSG00000065911	methylenetetrahydrofolate dehydrogenase (NADP+ dependent) 2, methenyltetrahydrofolate cyclohydrolase [Source:HGNC Symbol;Acc:HGNC:7434]	4.50197	4.99547	5.25386	4.73112	5.74146	5.57076	6.17578	4.92611
SLC4A5	2	74216242	74343414	-	0	SLC4A5	ENSG00000188687	solute carrier family 4 (sodium bicarbonate cotransporter), member 5 [Source:HGNC Symbol;Acc:HGNC:18168]	0.65668	1.41096	1.77325	1.04229	2.1948	1.97424	2.62754	1.02456
DCTN1	2	74361154	74392087	-	0.00211522	DCTN1	ENSG00000204843	dynactin 1 [Source:HGNC Symbol;Acc:HGNC:2711]	4.6377	4.51832	4.55806	4.53824	4.35662	4.24356	4.36972	4.20463
WDR54	2	74421729	74425755	+	0.0285561	WDR54	ENSG00000005448	WD repeat domain 54 [Source:HGNC Symbol;Acc:HGNC:25770]	3.92069	2.44983	2.6905	2.66949	2.91635	2.4926	3.62012	5.19781
RTKN	2	74425836	74441899	-	0.0172487	RTKN	ENSG00000114993	rhotekin [Source:HGNC Symbol;Acc:HGNC:10466]	3.77305	4.55442	4.62185	4.54784	4.31761	4.32825	4.18181	3.17068
INO80B	2	74455023	74457960	+	0.00524251	INO80B	ENSG00000115274	INO80 complex subunit B [Source:HGNC Symbol;Acc:HGNC:13324]	3.039	3.61823	3.14975	3.39633	2.83713	2.85203	3.54635	3.37279
WBP1	2	74458329	74460891	+	2.63666e-19	WBP1	ENSG00000239779	WW domain binding protein 1 [Source:HGNC Symbol;Acc:HGNC:12737]	4.53464	4.47997	3.95724	4.23755	3.33272	3.01801	3.54306	5.06464
MOGS	2	74461057	74465410	-	0.0256519	MOGS	ENSG00000115275	mannosyl-oligosaccharide glucosidase [Source:HGNC Symbol;Acc:HGNC:24862]	4.50004	4.83449	4.85821	4.82592	5.01294	4.93855	4.84366	4.39003
CCDC142	2	74473790	74483234	-	4.99013e-07	CCDC142	ENSG00000135637	coiled-coil domain containing 142 [Source:HGNC Symbol;Acc:HGNC:25889]	1.63423	0.445517	0.818096	1.10217	0.457621	1.07424	0.361999	0.802929
TTC31	2	74483087	74494886	+	5.46858e-09	TTC31	ENSG00000115282	tetratricopeptide repeat domain 31 [Source:HGNC Symbol;Acc:HGNC:25759]	2.39481	2.8866	2.7778	2.78811	3.00912	2.93582	3.22724	3.03676
LBX2-AS1	2	74502595	74504678	+	0.0357998	LBX2-AS1	ENSG00000257702	LBX2 antisense RNA 1 [Source:HGNC Symbol;Acc:HGNC:25136]	-0.0934511	1.44146	-1.35027	-0.568968	-0.467835	-0.70728	-1.03275	-3.40169
DQX1	2	74518131	74526336	-	0.0372535	DQX1	ENSG00000144045	DEAQ box RNA-dependent ATPase 1 [Source:HGNC Symbol;Acc:HGNC:20410]	-1.32742	-0.188932	-1.11553	-1.24695	-0.637397	-0.941418	-0.397515	-2.86591
LOXL3	2	74532438	74555690	-	2.92547e-05	LOXL3	ENSG00000115318	lysyl oxidase-like 3 [Source:HGNC Symbol;Acc:HGNC:13869]	1.6749	0.991874	0.920715	0.645015	0.593612	0.591782	1.02455	3.36168
DOK1	2	74549026	74557554	+	1.9315e-32	DOK1	ENSG00000115325	docking protein 1, 62kDa (downstream of tyrosine kinase 1) [Source:HGNC Symbol;Acc:HGNC:2990]	1.74112	0.423587	-2.32804	-1.15406	-1.77127	-2.14957	-1.5806	2.59792
M1AP	2	74557883	74648338	-	1.29366e-30	M1AP	ENSG00000159374	meiosis 1 associated protein [Source:HGNC Symbol;Acc:HGNC:25183]	-3.82404	-0.841089	-0.474036	-1.30468	1.7997	0.719781	1.77385	0.299896
SEMA4F	2	74654228	74683853	+	9.9382e-18	SEMA4F	ENSG00000135622	sema domain, immunoglobulin domain (Ig), transmembrane domain (TM) and short cytoplasmic domain, (semaphorin) 4F [Source:HGNC Symbol;Acc:HGNC:10734]	0.716261	-0.844338	-2.00828	-1.81723	-1.58251	-1.31058	-1.36436	1.45765
HK2	2	74833981	74893359	+	9.34176e-21	HK2	ENSG00000159399	hexokinase 2 [Source:HGNC Symbol;Acc:HGNC:4923]	4.08589	4.57754	4.05743	4.07868	5.08704	5.27295	5.23057	5.18858
LINC01291	2	74918148	74938418	+	0.000448702	LINC01291	ENSG00000204792	long intergenic non-protein coding RNA 1291 [Source:HGNC Symbol;Acc:HGNC:50358]	-5.30326	-5.73324	-5.95005	-5.73065	-2.51724	-1.99985	-2.19543	-6.90459
POLE4	2	74958492	74970128	+	7.10128e-15	POLE4	ENSG00000115350	polymerase (DNA-directed), epsilon 4, accessory subunit [Source:HGNC Symbol;Acc:HGNC:18755]	2.46231	2.67293	2.48351	2.71431	3.25889	3.4097	3.89493	2.89375
TACR1	2	75046463	75199700	-	7.41051e-05	TACR1	ENSG00000115353	tachykinin receptor 1 [Source:HGNC Symbol;Acc:HGNC:11526]	-2.9445	-1.5625	-1.91658	-2.39809	-3.05703	-4.64766	-7.06245	-1.75602
EVA1A	2	75492318	75569722	-	5.06747e-07	EVA1A	ENSG00000115363	eva-1 homolog A (C. elegans) [Source:HGNC Symbol;Acc:HGNC:25816]	-0.978018	-2.79583	-3.93975	-4.14137	-3.68839	-4.61164	-5.32199	-0.775954
MRPL19	2	75646783	75690851	+	1.02402e-15	MRPL19	ENSG00000115364	mitochondrial ribosomal protein L19 [Source:HGNC Symbol;Acc:HGNC:14052]	3.05966	3.71221	3.93232	3.66465	3.96261	3.91129	4.1926	3.50131
GCFC2	2	75662706	75710989	-	0.0228299	GCFC2	ENSG00000005436	GC-rich sequence DNA-binding factor 2 [Source:HGNC Symbol;Acc:HGNC:1317]	1.74611	1.79862	1.83966	1.93547	2.07135	1.92684	2.21131	2.30235
LRRTM4	2	76747719	77593196	-	2.62285e-05	LRRTM4	ENSG00000176204	leucine rich repeat transmembrane neuronal 4 [Source:HGNC Symbol;Acc:HGNC:19411]	-0.384758	-0.0156444	0.144671	0.619857	-0.583276	-0.659958	-1.58184	0.764782
CTNNA2	2	79185231	80648861	+	3.20804e-07	CTNNA2	ENSG00000066032	catenin (cadherin-associated protein), alpha 2 [Source:HGNC Symbol;Acc:HGNC:2510]	-2.19168	-6.53995	-5.28508	-6.4437	-7.05334	-5.25252	-6.79968	1.13751
LRRTM1	2	80301878	80304749	-	2.10915e-23	LRRTM1	ENSG00000162951	leucine rich repeat transmembrane neuronal 1 [Source:HGNC Symbol;Acc:HGNC:19408]	1.43218	-0.758774	-1.15608	-0.0185947	-1.24585	-0.434074	-1.11538	-0.78074
SUCLG1	2	84423523	84459480	-	1.95451e-12	SUCLG1	ENSG00000163541	succinate-CoA ligase, alpha subunit [Source:HGNC Symbol;Acc:HGNC:11449]	4.35639	5.25218	5.18502	5.10272	5.02842	4.95143	5.23073	4.21126
TMSB10	2	84905625	84906675	+	1.61962e-07	TMSB10	ENSG00000034510	thymosin beta 10 [Source:HGNC Symbol;Acc:HGNC:11879]	7.34646	7.544	7.143	7.08381	6.54698	6.36906	6.87545	7.17264
KCMF1	2	84971093	85059472	+	0.00166465	KCMF1	ENSG00000176407	potassium channel modulatory factor 1 [Source:HGNC Symbol;Acc:HGNC:20589]	3.2782	3.29553	3.19811	3.09872	3.02787	3.0354	3.02355	3.17992
TCF7L1	2	85133410	85310388	+	0	TCF7L1	ENSG00000152284	transcription factor 7-like 1 (T-cell specific, HMG-box) [Source:HGNC Symbol;Acc:HGNC:11640]	4.08776	2.58783	2.67262	2.52073	2.10314	2.58241	1.08669	5.03909
RETSAT	2	85342088	85354620	-	3.79271e-07	RETSAT	ENSG00000042445	retinol saturase (all-trans-retinol 13,14- reductase) [Source:HGNC Symbol;Acc:HGNC:25991]	3.00392	2.9677	2.39999	2.49178	2.6719	2.55413	2.40304	2.79037
ELMOD3	2	85354720	85391750	+	0.000224992	ELMOD3	ENSG00000115459	ELMO/CED-12 domain containing 3 [Source:HGNC Symbol;Acc:HGNC:26158]	1.76983	1.57684	1.20592	1.52289	1.24703	1.3109	1.18866	1.57703
CAPG	2	85394748	85418432	-	1.69992e-17	CAPG	ENSG00000042493	capping protein (actin filament), gelsolin- like [Source:HGNC Symbol;Acc:HGNC:1474]	2.62588	4.69294	4.90839	4.53579	4.70475	4.54285	4.89066	3.41257
GGCX	2	85544723	85561532	-	2.31321e-07	GGCX	ENSG00000115486	gamma-glutamyl carboxylase [Source:HGNC Symbol;Acc:HGNC:4247]	3.36854	3.39829	3.22724	3.20633	2.71857	2.9094	2.87038	3.14333
VAMP5	2	85584408	85593412	+	8.57915e-07	VAMP5	ENSG00000168899	vesicle-associated membrane protein 5 [Source:HGNC Symbol;Acc:HGNC:12646]	1.49811	0.710577	-0.521866	-0.249818	-0.822448	-1.16211	-1.26715	0.731087
TMEM150A	2	85598548	85602698	-	7.43707e-07	TMEM150A	ENSG00000168890	transmembrane protein 150A [Source:HGNC Symbol;Acc:HGNC:24677]	3.29081	3.21378	2.8484	3.13638	2.6675	2.7411	2.68066	2.33212
USP39	2	85612103	85649282	+	1.72647e-09	USP39	ENSG00000168883	ubiquitin specific peptidase 39 [Source:HGNC Symbol;Acc:HGNC:20071]	4.53273	4.78467	4.90013	4.67781	4.88528	4.81493	5.14597	4.682
ATOH8	2	85753894	85788066	+	1.46981e-15	ATOH8	ENSG00000168874	atonal homolog 8 (Drosophila) [Source:HGNC Symbol;Acc:HGNC:24126]	0.916347	-1.8987	-3.21063	-1.96563	-2.10245	-0.851247	-2.21644	-1.04642
ST3GAL5	2	85839144	85889014	-	0.00202333	ST3GAL5	ENSG00000115525	ST3 beta-galactoside alpha-2,3- sialyltransferase 5 [Source:HGNC Symbol;Acc:HGNC:10872]	0.441022	-1.2579	-2.22884	-3.00855	-1.10437	-1.63026	-0.501628	0.814312
POLR1A	2	86020216	86106155	-	0.0199975	POLR1A	ENSG00000068654	polymerase (RNA) I polypeptide A, 194kDa [Source:HGNC Symbol;Acc:HGNC:17264]	3.24036	3.09765	3.47029	3.37892	3.4919	3.6129	2.97582	2.39042
PTCD3	2	86106182	86142157	+	2.02384e-05	PTCD3	ENSG00000132300	pentatricopeptide repeat domain 3 [Source:HGNC Symbol;Acc:HGNC:24717]	3.18406	3.51566	3.76638	3.51236	3.72299	3.61121	3.83356	3.66581
IMMT	2	86143932	86195770	-	1.91566e-17	IMMT	ENSG00000132305	inner membrane protein, mitochondrial [Source:HGNC Symbol;Acc:HGNC:6047]	4.8112	5.36477	5.36638	5.18719	5.42335	5.23579	5.67601	5.14123
MRPL35	2	86199355	86213794	+	4.21912e-16	MRPL35	ENSG00000132313	mitochondrial ribosomal protein L35 [Source:HGNC Symbol;Acc:HGNC:14489]	3.32012	4.2109	4.46828	4.13618	4.44812	4.48768	4.69688	3.29506
REEP1	2	86213993	86338083	-	0	REEP1	ENSG00000068615	receptor accessory protein 1 [Source:HGNC Symbol;Acc:HGNC:25786]	1.93176	4.42384	4.09171	4.29336	4.38896	4.50164	4.82444	-1.01961
KDM3A	2	86440647	86492716	+	0.0160335	KDM3A	ENSG00000115548	lysine (K)-specific demethylase 3A [Source:HGNC Symbol;Acc:HGNC:20815]	3.40924	3.24745	3.26483	3.06622	3.57547	3.65348	3.78381	4.57623
CHMP3	2	86503430	86620493	-	5.17161e-19	CHMP3	ENSG00000115561	charged multivesicular body protein 3 [Source:HGNC Symbol;Acc:HGNC:29865]	3.81583	4.31254	3.19928	3.77924	2.72199	2.80131	2.88729	3.1452
RNF103-CHMP3	2	86505668	86721122	-	2.80398e-06	RNF103-CHMP3	ENSG00000249884	RNF103-CHMP3 readthrough [Source:HGNC Symbol;Acc:HGNC:38847]	3.87942	4.36905	3.47301	3.93359	3.03231	3.04357	3.30939	3.37684
RNF103	2	86603393	86623855	-	2.12867e-14	RNF103	ENSG00000239305	ring finger protein 103 [Source:HGNC Symbol;Acc:HGNC:12859]	3.01231	2.56437	1.46473	2.16773	1.84337	1.95516	1.68899	2.0184
RGPD1	2	86907953	87013981	+	1.09477e-06	RGPD1	ENSG00000187627	RANBP2-like and GRIP domain containing 1 [Source:HGNC Symbol;Acc:HGNC:32414]	-7.23031	-5.29366	-6.47943	-5.23443	-2.07071	-2.63141	-2.6194	-6.18832
LINC00152	2	87455368	87606805	+	2.76516e-06	LINC00152	ENSG00000222041	long intergenic non-protein coding RNA 152 [Source:HGNC Symbol;Acc:HGNC:28717]	0.141608	0.246886	0.053749	0.0883533	1.41311	1.11154	1.45127	0.0118041
KRCC1	2	88027205	88055729	-	7.93753e-31	KRCC1	ENSG00000172086	lysine-rich coiled-coil 1 [Source:HGNC Symbol;Acc:HGNC:28039]	2.92994	2.48042	2.06468	2.29476	0.783459	0.517915	-0.108582	3.65339
SMYD1	2	88067780	88113387	+	0.0428347	SMYD1	ENSG00000115593	SET and MYND domain containing 1 [Source:HGNC Symbol;Acc:HGNC:20986]	-4.56478	-6.4354	-6.6152	-4.60219	-6.03648	-4.71813	-6.89012	-5.9771
THNSL2	2	88170295	88186636	+	0.0317342	THNSL2	ENSG00000144115	threonine synthase-like 2 (S. cerevisiae) [Source:HGNC Symbol;Acc:HGNC:25602]	-1.42667	-0.553209	-1.82491	-1.03223	-1.93534	-1.87644	-2.45787	0.786803
EIF2AK3	2	88556741	88627576	-	0.000574351	EIF2AK3	ENSG00000172071	eukaryotic translation initiation factor 2- alpha kinase 3 [Source:HGNC Symbol;Acc:HGNC:3255]	2.66806	2.87863	3.02517	2.52541	3.19026	3.34183	3.17043	2.51615
RPIA	2	88691644	88750935	+	2.22098e-05	RPIA	ENSG00000153574	ribose 5-phosphate isomerase A [Source:HGNC Symbol;Acc:HGNC:10297]	3.46934	3.83564	3.82828	3.74467	3.93276	3.96343	4.0736	3.13285
MRPS5	2	95087207	95122000	-	1.80933e-17	MRPS5	ENSG00000144029	mitochondrial ribosomal protein S5 [Source:HGNC Symbol;Acc:HGNC:14498]	4.16877	4.81591	4.95603	4.81598	4.8682	4.80384	5.1632	4.57449
ZNF514	2	95147937	95165413	-	4.06058e-05	ZNF514	ENSG00000144026	zinc finger protein 514 [Source:HGNC Symbol;Acc:HGNC:25894]	1.69439	1.22244	1.10955	1.20822	1.44729	1.2991	1.08968	2.07546
KCNIP3	2	95297304	95386083	+	0.000314797	KCNIP3	ENSG00000115041	Kv channel interacting protein 3, calsenilin [Source:HGNC Symbol;Acc:HGNC:15523]	-4.79031	-4.56718	-3.39998	-3.54495	-1.69083	-1.51657	-1.57035	-1.28217
LINC00342	2	95807118	95816215	-	6.72119e-08	LINC00342	ENSG00000232931	long intergenic non-protein coding RNA 342 [Source:HGNC Symbol;Acc:HGNC:42470]	-0.710522	-2.63059	-1.48526	-1.61468	-2.93341	-2.41036	-5.41297	-0.980704
ANKRD36C	2	95836919	95991831	-	0.00681124	ANKRD36C	ENSG00000174501	ankyrin repeat domain 36C [Source:HGNC Symbol;Acc:HGNC:32946]	-1.15888	-2.87153	-2.22886	-2.00268	-2.72194	-2.15446	-2.50499	-0.486903
STARD7-AS1	2	96208416	96242621	+	0.02499	STARD7-AS1	ENSG00000204685	STARD7 antisense RNA 1 [Source:HGNC Symbol;Acc:HGNC:40827]	3.45619	3.42869	3.43906	3.84263	3.11818	3.31665	3.22134	3.23985
TMEM127	2	96248516	96265994	-	0.013282	TMEM127	ENSG00000135956	transmembrane protein 127 [Source:HGNC Symbol;Acc:HGNC:26038]	3.13851	3.2408	3.36185	3.22193	3.27925	3.61698	2.91158	2.42614
CIAO1	2	96266132	96271645	+	8.38988e-11	CIAO1	ENSG00000144021	cytosolic iron-sulfur assembly component 1 [Source:HGNC Symbol;Acc:HGNC:14280]	4.59644	4.77689	4.88754	4.86245	5.01835	4.97634	5.32439	4.61873
ITPRIPL1	2	96325331	96330517	+	1.89373e-09	ITPRIPL1	ENSG00000198885	inositol 1,4,5-trisphosphate receptor interacting protein-like 1 [Source:HGNC Symbol;Acc:HGNC:29371]	-1.87564	-1.03635	-0.72602	-1.15524	0.260691	0.895511	0.0355236	1.0205
NCAPH	2	96335787	96373845	+	0.000660118	NCAPH	ENSG00000121152	non-SMC condensin I complex, subunit H [Source:HGNC Symbol;Acc:HGNC:1112]	3.2797	3.24028	3.83615	3.4179	3.67267	3.6754	3.90234	3.90848
NEURL3	2	96497643	96508109	-	0.000463036	NEURL3	ENSG00000163121	neuralized E3 ubiquitin protein ligase 3 [Source:HGNC Symbol;Acc:HGNC:25162]	-2.11727	-3.73741	-5.54686	-5.46581	-5.93113	-5.62758	-5.77112	-5.15441
KANSL3	2	96593172	96638324	-	2.09504e-16	KANSL3	ENSG00000114982	KAT8 regulatory NSL complex subunit 3 [Source:HGNC Symbol;Acc:HGNC:25473]	3.64306	3.1667	3.20897	3.10081	3.07209	3.47647	2.82195	3.95867
FER1L5	2	96642837	96704887	+	0.00688697	FER1L5	ENSG00000249715	fer-1-like family member 5 [Source:HGNC Symbol;Acc:HGNC:19044]	-4.52242	-6.70675	-6.25689	-7.13882	-7.60414	-6.01645	-7.4948	-4.18189
LMAN2L	2	96705929	96740064	-	0.00547772	LMAN2L	ENSG00000114988	lectin, mannose-binding 2-like [Source:HGNC Symbol;Acc:HGNC:19263]	3.85707	4.21288	4.12647	4.0002	3.34486	3.49477	3.61027	3.82595
CNNM4	2	96760902	96811891	+	2.38932e-16	CNNM4	ENSG00000158158	cyclin and CBS domain divalent metal cation transport mediator 4 [Source:HGNC Symbol;Acc:HGNC:105]	2.17131	3.0787	2.77495	2.86143	3.67173	3.857	3.415	2.74673
ANKRD23	2	96837912	96844034	-	0.00159306	ANKRD23	ENSG00000163126	ankyrin repeat domain 23 [Source:HGNC Symbol;Acc:HGNC:24470]	0.301559	0.438327	-0.284213	0.690153	-0.61461	-0.641403	-0.615318	0.773393
ANKRD39	2	96847985	96858095	-	4.93538e-06	ANKRD39	ENSG00000213337	ankyrin repeat domain 39 [Source:HGNC Symbol;Acc:HGNC:28640]	2.37778	3.77197	3.35052	3.57628	2.95785	2.91873	3.44317	3.02774
SEMA4C	2	96859716	96870757	-	0.000153227	SEMA4C	ENSG00000168758	sema domain, immunoglobulin domain (Ig), transmembrane domain (TM) and short cytoplasmic domain, (semaphorin) 4C [Source:HGNC Symbol;Acc:HGNC:10731]	4.48838	4.59796	4.29744	4.84075	4.22366	4.48265	3.98394	4.40555
FAM178B	2	96875882	97018438	-	0.0041939	FAM178B	ENSG00000168754	family with sequence similarity 178, member B [Source:HGNC Symbol;Acc:HGNC:28036]	-1.45173	-2.75	-3.05654	-2.6692	-3.00016	-3.52126	-3.10419	-1.03025
FAHD2B	2	97083583	97094882	-	0.030376	FAHD2B	ENSG00000144199	fumarylacetoacetate hydrolase domain containing 2B [Source:HGNC Symbol;Acc:HGNC:25318]	2.63497	1.50865	1.89535	1.25085	1.81184	1.28794	2.29485	3.45307
COX5B	2	97646040	97648383	+	3.60766e-06	COX5B	ENSG00000135940	cytochrome c oxidase subunit Vb [Source:HGNC Symbol;Acc:HGNC:2269]	5.08944	5.82102	5.68376	5.51393	5.34612	5.26709	5.68783	5.14517
ACTR1B	2	97655963	97664107	-	0.00227074	ACTR1B	ENSG00000115073	ARP1 actin-related protein 1 homolog B, centractin beta (yeast) [Source:HGNC Symbol;Acc:HGNC:168]	3.88243	4.16475	3.78394	3.99717	3.75116	3.37722	4.27998	4.16634
LINC01125	2	97664217	97703064	+	4.97705e-05	LINC01125	ENSG00000228486	long intergenic non-protein coding RNA 1125 [Source:HGNC Symbol;Acc:HGNC:49272]	-1.33336	-2.63818	-2.07767	-1.11131	-2.7518	-2.25018	-3.55575	-1.61203
ZAP70	2	97713560	97739860	+	5.19426e-08	ZAP70	ENSG00000115085	zeta-chain (TCR) associated protein kinase 70kDa [Source:HGNC Symbol;Acc:HGNC:12858]	-2.60575	-2.10378	-1.85687	-1.39153	-0.53816	-0.440686	0.0276216	-3.31822
CNGA3	2	98346155	98398601	+	0.00310408	CNGA3	ENSG00000144191	cyclic nucleotide gated channel alpha 3 [Source:HGNC Symbol;Acc:HGNC:2150]	-3.55486	-3.41183	-4.96197	-2.67113	-6.55488	-5.19469	-6.77887	-5.44483
INPP4A	2	98444854	98594390	+	0.00186765	INPP4A	ENSG00000040933	inositol polyphosphate-4-phosphatase, type I, 107kDa [Source:HGNC Symbol;Acc:HGNC:6074]	1.88002	1.80685	1.85983	1.98508	1.95932	1.95843	1.60127	2.36365
UNC50	2	98608579	98618515	+	0.0455811	UNC50	ENSG00000115446	unc-50 homolog (C. elegans) [Source:HGNC Symbol;Acc:HGNC:16046]	3.08669	3.42055	3.2939	3.36782	3.3048	3.33296	3.42794	3.26662
LIPT1	2	99154955	99163157	+	5.86075e-07	LIPT1	ENSG00000144182	lipoyltransferase 1 [Source:HGNC Symbol;Acc:HGNC:29569]	0.461598	0.853622	1.0426	0.975654	1.51782	1.32541	1.93256	1.65809
MITD1	2	99161947	99181058	-	0.0025238	MITD1	ENSG00000158411	MIT, microtubule interacting and transport, domain containing 1 [Source:HGNC Symbol;Acc:HGNC:25207]	3.05154	3.17154	3.23544	3.19291	3.35471	3.12694	3.74012	3.63472
MRPL30	2	99181079	99197626	+	5.73441e-08	MRPL30	ENSG00000185414	mitochondrial ribosomal protein L30 [Source:HGNC Symbol;Acc:HGNC:14036]	4.09333	4.52799	4.58938	4.33561	4.5235	4.56133	4.86212	4.52687
TXNDC9	2	99318982	99340702	-	3.16167e-09	TXNDC9	ENSG00000115514	thioredoxin domain containing 9 [Source:HGNC Symbol;Acc:HGNC:24110]	3.19068	3.94352	3.86388	3.7301	3.73561	3.82415	4.14836	3.32695
EIF5B	2	99337353	99401326	+	0.000126972	EIF5B	ENSG00000158417	eukaryotic translation initiation factor 5B [Source:HGNC Symbol;Acc:HGNC:30793]	3.54079	3.94318	4.42246	3.97001	4.48126	4.27642	4.65566	4.24526
AFF3	2	99545419	100142583	-	2.7669e-14	AFF3	ENSG00000144218	AF4/FMR2 family, member 3 [Source:HGNC Symbol;Acc:HGNC:6473]	-0.549159	-2.85084	-3.52783	-2.89954	-1.94726	-2.10514	-3.12861	-2.01332
LONRF2	2	100273291	100322733	-	5.57187e-13	LONRF2	ENSG00000170500	LON peptidase N-terminal domain and ring finger 2 [Source:HGNC Symbol;Acc:HGNC:24788]	-2.38058	-4.43229	-7.49337	-4.81584	-7.93428	-5.99913	-8.44094	-4.13666
CHST10	2	100391860	100417656	-	7.09311e-30	CHST10	ENSG00000115526	carbohydrate sulfotransferase 10 [Source:HGNC Symbol;Acc:HGNC:19650]	3.07755	2.05023	2.07478	2.47692	1.53535	1.9008	1.38566	3.26671
PDCL3	2	100562690	100576735	+	6.68185e-13	PDCL3	ENSG00000115539	phosducin-like 3 [Source:HGNC Symbol;Acc:HGNC:28860]	3.49196	4.27435	4.27145	4.22722	4.28648	4.31055	4.4961	3.58743
RPL31	2	101001715	101024032	+	0.0012936	RPL31	ENSG00000071082	ribosomal protein L31 [Source:HGNC Symbol;Acc:HGNC:10334]	3.09045	3.45443	3.18504	3.25756	3.10808	3.10944	3.45755	3.39525
TBC1D8	2	101007617	101151384	-	3.04596e-21	TBC1D8	ENSG00000204634	TBC1 domain family, member 8 (with GRAM domain) [Source:HGNC Symbol;Acc:HGNC:17791]	0.253207	1.05374	1.68264	1.63083	2.25146	2.03452	1.95449	0.991735
CNOT11	2	101252802	101270316	+	2.0572e-41	CNOT11	ENSG00000158435	CCR4-NOT transcription complex, subunit 11 [Source:HGNC Symbol;Acc:HGNC:25217]	4.05585	4.82841	4.87592	4.85206	5.18736	4.97504	5.51995	3.92356
MAP4K4	2	101696850	101894689	+	0	MAP4K4	ENSG00000071054	mitogen-activated protein kinase kinase kinase kinase 4 [Source:HGNC Symbol;Acc:HGNC:6866]	4.71299	4.4127	4.30754	4.42229	3.74832	3.79409	3.13573	4.22062
IL1R1	2	102064544	102179874	+	0.0318566	IL1R1	ENSG00000115594	interleukin 1 receptor, type I [Source:HGNC Symbol;Acc:HGNC:5993]	-2.87024	-2.86458	-4.25201	-3.84246	-2.03492	-1.62974	-1.76653	-3.42473
MFSD9	2	102715840	102736854	-	0.00548795	MFSD9	ENSG00000135953	major facilitator superfamily domain containing 9 [Source:HGNC Symbol;Acc:HGNC:28158]	1.71689	1.41876	1.38604	1.302	1.27449	1.5567	1.3262	1.76623
POU3F3	2	104855511	104860471	+	0.00484067	POU3F3	ENSG00000198914	POU class 3 homeobox 3 [Source:HGNC Symbol;Acc:HGNC:9216]	-4.19881	-4.57812	-3.58728	-3.02834	-1.81309	-1.44195	-2.29563	-1.50207
MRPS9	2	105037983	105099960	+	0.025816	MRPS9	ENSG00000135972	mitochondrial ribosomal protein S9 [Source:HGNC Symbol;Acc:HGNC:14501]	4.19599	4.75093	4.65833	4.63248	4.32846	4.27397	4.62767	4.54875
TGFBRAP1	2	105264391	105330034	-	5.84372e-11	TGFBRAP1	ENSG00000135966	transforming growth factor, beta receptor associated protein 1 [Source:HGNC Symbol;Acc:HGNC:16836]	2.67122	2.25111	2.2576	2.40406	2.44077	2.63809	1.9474	2.0236
FHL2	2	105357712	105438513	-	1.79048e-19	FHL2	ENSG00000115641	four and a half LIM domains 2 [Source:HGNC Symbol;Acc:HGNC:3703]	1.22271	1.12347	0.33063	-0.0513917	-0.371307	-0.219851	-0.195406	2.13808
NCK2	2	105744897	105894274	+	0.00168979	NCK2	ENSG00000071051	NCK adaptor protein 2 [Source:HGNC Symbol;Acc:HGNC:7665]	4.47575	4.17973	3.82741	4.13033	4.33102	4.32313	4.14736	4.07866
UXS1	2	106093303	106194339	-	0.0218019	UXS1	ENSG00000115652	UDP-glucuronate decarboxylase 1 [Source:HGNC Symbol;Acc:HGNC:17729]	3.66415	3.77104	3.47102	3.49277	3.32174	3.32862	3.44086	3.63932
RGPD3	2	106391290	106468376	-	3.36494e-07	RGPD3	ENSG00000153165	RANBP2-like and GRIP domain containing 3 [Source:HGNC Symbol;Acc:HGNC:32416]	-4.86934	-4.2195	-3.37653	-3.72531	-1.84543	-2.0079	-1.67283	-4.57573
ST6GAL2	2	106801600	106887108	-	0	ST6GAL2	ENSG00000144057	ST6 beta-galactosamide alpha-2,6- sialyltranferase 2 [Source:HGNC Symbol;Acc:HGNC:10861]	3.41045	-2.59889	-2.76549	-2.52946	-4.86559	-4.10532	-7.35486	0.409098
RGPD4	2	107826937	107890841	+	0.000275988	RGPD4	ENSG00000196862	RANBP2-like and GRIP domain containing 4 [Source:HGNC Symbol;Acc:HGNC:32417]	-6.32076	-4.09262	-3.36892	-3.45057	-2.16086	-2.93607	-2.69706	-6.85776
SULT1C2	2	108288639	108309915	+	0.0015802	SULT1C2	ENSG00000198203	sulfotransferase family, cytosolic, 1C, member 2 [Source:HGNC Symbol;Acc:HGNC:11456]	-2.17094	-4.92668	-5.35213	-4.39577	-3.2128	-4.36739	-5.57639	-1.07373
SULT1C4	2	108378012	108388057	+	1.41058e-05	SULT1C4	ENSG00000198075	sulfotransferase family, cytosolic, 1C, member 4 [Source:HGNC Symbol;Acc:HGNC:11457]	0.183879	-2.53579	-2.08701	-2.04906	-1.37389	-1.62501	-2.5102	0.861412
GCC2	2	108448561	108509398	+	0.0155516	GCC2	ENSG00000135968	GRIP and coiled-coil domain containing 2 [Source:HGNC Symbol;Acc:HGNC:23218]	1.34489	1.69338	2.5385	2.34366	2.88704	2.78172	2.94542	2.58982
LIMS1	2	108534355	108687246	+	0.000783748	LIMS1	ENSG00000169756	LIM and senescent cell antigen-like domains 1 [Source:HGNC Symbol;Acc:HGNC:6616]	3.13752	3.27243	3.44286	3.50651	3.56644	3.64649	3.51965	2.86353
RANBP2	2	108719481	108785811	+	1.32073e-06	RANBP2	ENSG00000153201	RAN binding protein 2 [Source:HGNC Symbol;Acc:HGNC:9848]	4.07379	4.20609	4.69818	4.41847	4.75595	4.6861	4.99316	3.74293
EDAR	2	108894471	108989372	-	0.000216974	EDAR	ENSG00000135960	ectodysplasin A receptor [Source:HGNC Symbol;Acc:HGNC:2895]	-2.61317	-2.33148	-2.82333	-1.62696	-6.27985	-5.67401	-6.35952	-4.63157
SH3RF3-AS1	2	109127327	109128930	-	7.48471e-05	SH3RF3-AS1	ENSG00000259863	SH3RF3 antisense RNA 1 [Source:HGNC Symbol;Acc:HGNC:44168]	-1.63407	-5.07013	-5.19925	-5.1182	-5.58352	-5.22931	-5.47418	-3.17716
SH3RF3	2	109129348	109504632	+	4.87661e-16	SH3RF3	ENSG00000172985	SH3 domain containing ring finger 3 [Source:HGNC Symbol;Acc:HGNC:24699]	-0.35916	-4.64248	-7.00371	-5.293	-4.57688	-4.32401	-4.48503	-2.08335
2010-09-01	2	109542982	109614206	-	1.35878e-06	2010-09-01	ENSG00000186522	septin 10 [Source:HGNC Symbol;Acc:HGNC:14349]	3.88009	3.75146	3.77316	3.57312	3.42382	2.98913	3.1132	4.58478
SOWAHC	2	109614334	109618990	+	0.000153848	SOWAHC	ENSG00000198142	sosondowah ankyrin repeat domain family member C [Source:HGNC Symbol;Acc:HGNC:26149]	2.20488	2.47768	2.72224	2.70903	2.26465	2.38013	1.67022	1.92071
RGPD5	2	109792758	109857693	+	0.0169604	RGPD5	ENSG00000015568	RANBP2-like and GRIP domain containing 5 [Source:HGNC Symbol;Acc:HGNC:32418]	-4.76006	-3.58505	-4.35617	-4.2717	-2.34477	-3.10976	-2.43783	-3.76277
NPHP1	2	110122311	110205066	-	0.00322988	NPHP1	ENSG00000144061	nephronophthisis 1 (juvenile) [Source:HGNC Symbol;Acc:HGNC:7905]	-0.250222	-2.66906	-2.42382	-3.17214	-1.94164	-2.02603	-1.17194	-0.0728312
LINC00116	2	110211529	110245420	-	8.24654e-16	LINC00116	ENSG00000175701	long intergenic non-protein coding RNA 116 [Source:HGNC Symbol;Acc:HGNC:27339]	0.973596	1.77204	1.44136	1.6499	2.12492	1.74916	2.56872	1.87396
BUB1	2	110637698	110678114	-	2.5567e-06	BUB1	ENSG00000169679	BUB1 mitotic checkpoint serine/threonine kinase [Source:HGNC Symbol;Acc:HGNC:1148]	4.01389	4.02513	4.69209	4.20067	4.60415	4.47651	4.73006	4.99402
ACOXL	2	110732573	111118222	+	1.42696e-05	ACOXL	ENSG00000153093	acyl-CoA oxidase-like [Source:HGNC Symbol;Acc:HGNC:25621]	-0.602695	1.36993	1.97083	1.59593	1.61546	1.88591	1.42275	0.965833
BCL2L11	2	111119378	111168447	+	0.000756174	BCL2L11	ENSG00000153094	BCL2-like 11 (apoptosis facilitator) [Source:HGNC Symbol;Acc:HGNC:994]	2.8144	2.70933	2.35671	2.65387	2.69586	2.85456	2.45978	2.54657
ANAPC1	2	111766271	111884690	-	7.03027e-20	ANAPC1	ENSG00000153107	anaphase promoting complex subunit 1 [Source:HGNC Symbol;Acc:HGNC:19988]	2.59402	2.826	3.10392	2.82482	3.45536	3.29527	3.55415	2.8137
MERTK	2	111898479	112029561	+	4.383e-19	MERTK	ENSG00000153208	MER proto-oncogene, tyrosine kinase [Source:HGNC Symbol;Acc:HGNC:7027]	0.974011	2.41339	2.1472	2.43428	2.55153	2.5437	2.53408	0.962144
TMEM87B	2	112055223	112119318	+	8.19629e-09	TMEM87B	ENSG00000153214	transmembrane protein 87B [Source:HGNC Symbol;Acc:HGNC:25913]	1.86847	2.81912	2.53624	2.5365	2.41729	1.99478	2.76756	2.19427
FBLN7	2	112138385	112188216	+	1.17306e-17	FBLN7	ENSG00000144152	fibulin 7 [Source:HGNC Symbol;Acc:HGNC:26740]	1.30012	-3.60326	-5.80269	-4.90297	-5.60797	-5.88341	-6.02695	1.74187
ZC3H6	2	112275594	112340063	+	9.03695e-11	ZC3H6	ENSG00000188177	zinc finger CCCH-type containing 6 [Source:HGNC Symbol;Acc:HGNC:24762]	-0.722209	-2.01327	-2.12285	-2.33197	-1.36062	-3.16489	-2.47448	1.46237
RGPD8	2	112370092	112434488	-	5.2168e-17	RGPD8	ENSG00000169629	RANBP2-like and GRIP domain containing 8 [Source:HGNC Symbol;Acc:HGNC:9849]	-3.70992	-1.62443	-1.34145	-1.53139	-0.619223	-0.642073	-0.342785	-2.99928
TTL	2	112482154	112541739	+	9.36831e-10	TTL	ENSG00000114999	tubulin tyrosine ligase [Source:HGNC Symbol;Acc:HGNC:21586]	2.54317	1.81729	2.0884	1.858	1.96431	2.03226	1.80648	2.12445
POLR1B	2	112541915	112577150	+	0	POLR1B	ENSG00000125630	polymerase (RNA) I polypeptide B, 128kDa [Source:HGNC Symbol;Acc:HGNC:20454]	3.02613	3.42423	3.8319	3.43177	4.17782	4.18627	4.40895	2.91703
SLC20A1	2	112645857	112663827	+	0.000750524	SLC20A1	ENSG00000144136	solute carrier family 20 (phosphate transporter), member 1 [Source:HGNC Symbol;Acc:HGNC:10946]	4.65554	4.39177	4.71098	4.39282	4.33985	4.3548	4.36424	4.61628
IL1A	2	112773915	112784590	-	0.00315738	IL1A	ENSG00000115008	interleukin 1, alpha [Source:HGNC Symbol;Acc:HGNC:5991]	-1.12112	0.276524	-1.09043	-0.578907	-1.61249	-1.33296	-2.92985	-0.300436
PAX8-AS1	2	113211522	113276581	+	0	PAX8-AS1	ENSG00000189223	PAX8 antisense RNA 1 [Source:HGNC Symbol;Acc:HGNC:49271]	-5.89259	-4.75627	-4.15506	-4.7251	0.707153	0.731731	0.462822	-8.39259
PAX8	2	113215997	113278950	-	8.16413e-08	PAX8	ENSG00000125618	paired box 8 [Source:HGNC Symbol;Acc:HGNC:8622]	-6.53283	-5.84184	-4.83262	-6.0849	-1.49745	-1.78304	-1.52903	-4.64274
FOXD4L1	2	113498665	113501155	+	0.0369824	FOXD4L1	ENSG00000184492	forkhead box D4-like 1 [Source:HGNC Symbol;Acc:HGNC:18521]	-4.08619	-5.70518	-5.83431	-4.40627	-6.21857	-4.70639	-6.10923	-6.1592
RABL2A	2	113627229	113643396	+	5.68528e-13	RABL2A	ENSG00000144134	RAB, member of RAS oncogene family-like 2A [Source:HGNC Symbol;Acc:HGNC:9799]	1.47888	0.0680093	-0.159795	0.192924	-1.12809	-1.2282	-0.962825	1.04973
SLC35F5	2	113712792	113756823	-	0.000369222	SLC35F5	ENSG00000115084	solute carrier family 35, member F5 [Source:HGNC Symbol;Acc:HGNC:23617]	2.01685	2.52058	2.19421	2.14814	2.20273	2.32419	2.56366	2.23636
ACTR3	2	113889960	113962596	+	0.0019211	ACTR3	ENSG00000115091	ARP3 actin-related protein 3 homolog (yeast) [Source:HGNC Symbol;Acc:HGNC:170]	3.99347	4.37653	4.24057	4.07156	3.72916	3.73564	3.72371	3.83843
DPP10	2	114442299	115845752	+	0.000533556	DPP10	ENSG00000175497	dipeptidyl-peptidase 10 (non-functional) [Source:HGNC Symbol;Acc:HGNC:20823]	-1.14125	-1.34935	-0.24104	-1.04609	-1.28028	-1.41656	-2.20141	0.593659
DDX18	2	117814650	117832379	+	1.17742e-14	DDX18	ENSG00000088205	DEAD (Asp-Glu-Ala-Asp) box polypeptide 18 [Source:HGNC Symbol;Acc:HGNC:2741]	4.34276	4.65031	4.96837	4.5663	5.168	5.10996	5.55442	4.67187
INSIG2	2	118088474	118110028	+	9.65117e-06	INSIG2	ENSG00000125629	insulin induced gene 2 [Source:HGNC Symbol;Acc:HGNC:20452]	1.82079	1.7841	1.69238	1.3654	2.41836	2.34492	2.72466	4.4782
EN1	2	118842171	118847678	-	0.000185029	EN1	ENSG00000163064	engrailed homeobox 1 [Source:HGNC Symbol;Acc:HGNC:3342]	-3.6589	-4.19404	-4.24904	-4.96543	-0.380195	0.0409968	-0.835917	-1.46746
C1QL2	2	119156243	119158889	-	1.26276e-07	C1QL2	ENSG00000144119	complement component 1, q subcomponent-like 2 [Source:HGNC Symbol;Acc:HGNC:24181]	-0.838761	-0.429068	-3.4273	-1.32614	-4.00059	-3.5587	-5.8232	-2.52617
TMEM37	2	119429901	119438520	+	0	TMEM37	ENSG00000171227	transmembrane protein 37 [Source:HGNC Symbol;Acc:HGNC:18216]	1.55024	3.5604	3.60406	3.51871	4.36426	4.07324	5.02978	2.02224
TMEM177	2	119679167	119686507	+	9.21503e-06	TMEM177	ENSG00000144120	transmembrane protein 177 [Source:HGNC Symbol;Acc:HGNC:28143]	2.19192	2.70406	2.67775	2.68278	2.58719	2.45022	2.92027	3.26808
TMEM185B	2	120221278	120223408	-	1.12633e-05	TMEM185B	ENSG00000226479	transmembrane protein 185B [Source:HGNC Symbol;Acc:HGNC:18896]	2.85006	2.53614	2.39357	2.62391	1.86194	2.07151	2.16547	3.10452
RALB	2	120240064	120294713	+	2.84208e-07	RALB	ENSG00000144118	v-ral simian leukemia viral oncogene homolog B [Source:HGNC Symbol;Acc:HGNC:9840]	3.25375	3.29957	2.39762	2.50804	2.47662	2.40117	2.54476	3.69087
GLI2	2	120736247	120992653	+	1.91292e-36	GLI2	ENSG00000074047	GLI family zinc finger 2 [Source:HGNC Symbol;Acc:HGNC:4318]	2.7239	0.520631	1.02218	0.87526	-1.65891	-1.8961	-7.52906	2.40762
TFCP2L1	2	121216587	121285207	-	1.27681e-08	TFCP2L1	ENSG00000115112	transcription factor CP2-like 1 [Source:HGNC Symbol;Acc:HGNC:17925]	-0.275661	3.17224	3.46802	3.30904	4.35914	4.4672	4.14138	-4.79915
CLASP1	2	121337776	121649587	-	2.57492e-30	CLASP1	ENSG00000074054	cytoplasmic linker associated protein 1 [Source:HGNC Symbol;Acc:HGNC:17088]	3.44218	2.66874	2.82702	2.80319	2.8606	2.9242	2.16604	3.32692
NIFK-AS1	2	121649650	121728208	+	0.00444762	NIFK-AS1	ENSG00000236859	NIFK antisense RNA 1 [Source:HGNC Symbol;Acc:HGNC:27385]	1.55837	1.81198	1.98615	1.70184	2.00801	1.91753	2.38562	2.60414
NIFK	2	121726945	121736923	-	5.00399e-17	NIFK	ENSG00000155438	nucleolar protein interacting with the FHA domain of MKI67 [Source:HGNC Symbol;Acc:HGNC:17838]	4.38215	5.05166	5.20979	5.05649	5.17844	5.30027	5.58887	4.30687
TSN	2	121737103	121767853	+	0.00807507	TSN	ENSG00000211460	translin [Source:HGNC Symbol;Acc:HGNC:12379]	4.4047	4.49164	4.53897	4.44674	3.94034	4.06558	4.15814	4.52786
GYPC	2	126655933	126696675	+	0	GYPC	ENSG00000136732	glycophorin C (Gerbich blood group) [Source:HGNC Symbol;Acc:HGNC:4704]	4.16129	4.23505	3.76994	4.206	2.79248	2.47779	1.4288	3.45019
CYP27C1	2	127184120	127220078	-	4.05476e-12	CYP27C1	ENSG00000186684	cytochrome P450, family 27, subfamily C, polypeptide 1 [Source:HGNC Symbol;Acc:HGNC:33480]	1.6114	-0.988801	-0.17068	-0.451681	0.409941	0.885349	0.28859	0.480011
ERCC3	2	127257290	127294176	-	0.016888	ERCC3	ENSG00000163161	excision repair cross-complementation group 3 [Source:HGNC Symbol;Acc:HGNC:3435]	4.17427	4.45837	4.49194	4.54096	4.31883	4.40392	4.49524	4.09939
MAP3K2	2	127298730	127388465	-	0.00802942	MAP3K2	ENSG00000169967	mitogen-activated protein kinase kinase kinase 2 [Source:HGNC Symbol;Acc:HGNC:6854]	2.37598	2.41125	2.40087	2.39761	2.88351	2.97118	2.86876	1.78961
PROC	2	127418427	127429246	+	1.72e-43	PROC	ENSG00000115718	protein C (inactivator of coagulation factors Va and VIIIa) [Source:HGNC Symbol;Acc:HGNC:9451]	3.31182	0.36851	-1.78466	-0.736783	-1.81368	-1.48766	-1.29275	-0.971201
IWS1	2	127480806	127526886	-	0.000283796	IWS1	ENSG00000163166	IWS1 homolog (S. cerevisiae) [Source:HGNC Symbol;Acc:HGNC:25467]	3.95355	4.00867	4.1986	3.89371	4.33581	4.11024	4.48154	4.34926
MYO7B	2	127535802	127637728	+	0.0181974	MYO7B	ENSG00000169994	myosin VIIB [Source:HGNC Symbol;Acc:HGNC:7607]	-5.0128	-5.6688	-7.28924	-6.6292	-7.57217	-7.75396	-7.56416	-7.56346
LIMS2	2	127638381	127681786	-	9.10449e-15	LIMS2	ENSG00000072163	LIM and senescent cell antigen-like domains 2 [Source:HGNC Symbol;Acc:HGNC:16084]	1.62584	0.648139	-0.495862	0.0152822	-0.537543	-0.836337	-0.366266	-0.491902
GPR17	2	127645864	127652639	+	0.0185008	GPR17	ENSG00000144230	G protein-coupled receptor 17 [Source:HGNC Symbol;Acc:HGNC:4471]	-3.99185	-5.12551	-5.16696	-5.27492	-5.74024	-5.8207	-6.20989	-5.87585
SFT2D3	2	127701508	127705242	+	1.84255e-31	SFT2D3	ENSG00000173349	SFT2 domain containing 3 [Source:HGNC Symbol;Acc:HGNC:28767]	2.79397	2.17277	1.83688	2.24023	1.76679	2.04261	1.2304	3.57984
POLR2D	2	127846266	127858157	-	6.37966e-11	POLR2D	ENSG00000144231	polymerase (RNA) II (DNA directed) polypeptide D [Source:HGNC Symbol;Acc:HGNC:9191]	4.06097	4.18278	4.3109	4.14025	4.40974	4.48589	4.7858	4.70635
AMMECR1L	2	127861630	127885922	-	3.06489e-17	AMMECR1L	ENSG00000144233	AMMECR1-like [Source:HGNC Symbol;Acc:HGNC:28658]	3.55943	3.0481	3.00991	2.97076	3.13842	3.0891	2.67815	2.94985
HS6ST1	2	128265480	128318577	-	0.0089882	HS6ST1	ENSG00000136720	heparan sulfate 6-O-sulfotransferase 1 [Source:HGNC Symbol;Acc:HGNC:5201]	4.33377	4.30276	4.64785	4.48681	4.34475	4.60672	4.05475	4.16833
POTEF	2	130073535	130129222	-	2.79985e-11	POTEF	ENSG00000196604	POTE ankyrin domain family, member F [Source:HGNC Symbol;Acc:HGNC:33905]	-0.951168	-2.27521	-2.17571	-1.67102	-1.53268	-2.51426	-5.47587	-2.01294
CCDC74B	2	130139287	130145134	-	0.000126894	CCDC74B	ENSG00000152076	coiled-coil domain containing 74B [Source:HGNC Symbol;Acc:HGNC:25267]	0.00791096	-4.44122	-4.18037	-3.187	-1.76435	-2.57963	-1.86151	1.70567
MZT2B	2	130181737	130190729	+	0.00101255	MZT2B	ENSG00000152082	mitotic spindle organizing protein 2B [Source:HGNC Symbol;Acc:HGNC:25886]	4.84474	5.08485	4.54366	4.92972	4.22033	4.1402	4.51414	5.11001
TUBA3E	2	130191743	130198461	-	0.00720364	TUBA3E	ENSG00000152086	tubulin, alpha 3e [Source:HGNC Symbol;Acc:HGNC:20765]	-4.63992	-4.52792	-1.79414	-2.99103	0.02944	-1.11455	-1.62968	-4.83762
CCDC115	2	130338241	130342349	-	0.00189207	CCDC115	ENSG00000136710	coiled-coil domain containing 115 [Source:HGNC Symbol;Acc:HGNC:28178]	3.25263	4.1722	3.93924	4.10338	3.46296	3.62868	3.78739	3.56531
IMP4	2	130342225	130346624	+	3.95611e-12	IMP4	ENSG00000136718	IMP4, U3 small nucleolar ribonucleoprotein [Source:HGNC Symbol;Acc:HGNC:30856]	3.8114	4.33902	4.36133	4.39599	4.40436	4.31804	4.64447	3.64039
PTPN18	2	130356007	130375409	+	0.000467628	PTPN18	ENSG00000072135	protein tyrosine phosphatase, non-receptor type 18 (brain-derived) [Source:HGNC Symbol;Acc:HGNC:9649]	1.35583	1.30578	0.106344	0.339958	0.29615	0.274047	0.615869	1.99902
POTEI	2	130459455	130509666	-	0.00033025	POTEI	ENSG00000196834	POTE ankyrin domain family, member I [Source:HGNC Symbol;Acc:HGNC:37093]	-4.08427	-4.12033	-5.78769	-6.2115	-7.27927	-7.35972	-7.6046	-6.35824
CFC1	2	130592168	130599575	-	5.5346e-07	CFC1	ENSG00000136698	cripto, FRL-1, cryptic family 1 [Source:HGNC Symbol;Acc:HGNC:18292]	-0.777682	0.84975	-1.54532	0.0276995	-4.9235	-4.7583	-5.53149	-0.652481
POTEJ	2	130611481	130658091	+	0.00087653	POTEJ	ENSG00000222038	POTE ankyrin domain family, member J [Source:HGNC Symbol;Acc:HGNC:37094]	-2.94878	-3.42334	-4.01657	-4.65285	-6.17482	-6.68994	-6.50014	-5.44877
AMER3	2	130755435	130768134	+	0.00605763	AMER3	ENSG00000178171	APC membrane recruitment protein 3 [Source:HGNC Symbol;Acc:HGNC:26771]	-2.60907	-2.13879	-3.5816	-2.98725	-4.1427	-3.32055	-4.4888	-6.92277
ARHGEF4	2	130837455	131047263	+	1.53866e-39	ARHGEF4	ENSG00000136002	Rho guanine nucleotide exchange factor (GEF) 4 [Source:HGNC Symbol;Acc:HGNC:684]	1.47832	-0.987864	-0.513721	-0.979162	-0.713542	-0.897013	-0.750123	0.85534
FAM168B	2	131047876	131093460	-	3.69349e-12	FAM168B	ENSG00000152102	family with sequence similarity 168, member B [Source:HGNC Symbol;Acc:HGNC:27016]	4.96635	4.53633	4.58674	4.64683	4.84707	4.82015	4.32127	4.13801
PLEKHB2	2	131104847	131353709	+	1.01387e-32	PLEKHB2	ENSG00000115762	pleckstrin homology domain containing, family B (evectins) member 2 [Source:HGNC Symbol;Acc:HGNC:19236]	4.26551	5.30284	5.64989	5.37014	5.5598	5.57402	5.83935	4.0779
POTEE	2	131218067	131265278	+	0.0347405	POTEE	ENSG00000188219	POTE ankyrin domain family, member E [Source:HGNC Symbol;Acc:HGNC:33895]	-3.58866	-5.14941	-5.61187	-4.66916	-4.39752	-5.1136	-6.22013	-4.95031
TUBA3D	2	131476093	131482934	+	4.27568e-06	TUBA3D	ENSG00000075886	tubulin, alpha 3d [Source:HGNC Symbol;Acc:HGNC:24071]	-1.36708	-1.69705	-1.23735	-1.78015	2.58643	2.2591	0.744934	-1.84745
CCDC74A	2	131527833	131533666	+	1.5617e-10	CCDC74A	ENSG00000163040	coiled-coil domain containing 74A [Source:HGNC Symbol;Acc:HGNC:25197]	1.20795	-2.01638	-2.22935	-2.22732	-0.920381	-1.80413	-0.656175	2.63019
GPR39	2	132416574	132646559	+	0	GPR39	ENSG00000183840	G protein-coupled receptor 39 [Source:HGNC Symbol;Acc:HGNC:4496]	4.02958	2.75584	1.4506	2.11573	-1.18022	-0.272193	-2.69367	0.860328
LYPD1	2	132644853	132671579	-	0	LYPD1	ENSG00000150551	LY6/PLAUR domain containing 1 [Source:HGNC Symbol;Acc:HGNC:28431]	4.8589	3.35127	2.03168	2.81275	-0.636123	0.138913	-2.073	1.59256
NCKAP5	2	132671799	133568463	-	3.37677e-14	NCKAP5	ENSG00000176771	NCK-associated protein 5 [Source:HGNC Symbol;Acc:HGNC:29847]	-1.70708	-4.70348	-6.35226	-4.94654	-8.10698	-6.94179	-6.89033	-1.83892
MGAT5	2	134120182	134454621	+	0	MGAT5	ENSG00000152127	mannosyl (alpha-1,6-)-glycoprotein beta-1,6- N-acetyl-glucosaminyltransferase [Source:HGNC Symbol;Acc:HGNC:7049]	3.61239	2.15017	1.24412	2.079	1.46117	1.80786	1.04047	3.01584
TMEM163	2	134455759	134719000	-	0.000129885	TMEM163	ENSG00000152128	transmembrane protein 163 [Source:HGNC Symbol;Acc:HGNC:25380]	-1.99179	-1.43641	-3.64986	-2.43046	-5.05376	-4.91577	-5.71242	-1.18959
CCNT2	2	134918241	134959342	+	0.000826106	CCNT2	ENSG00000082258	cyclin T2 [Source:HGNC Symbol;Acc:HGNC:1600]	2.99561	2.75749	3.00495	3.00647	3.43766	3.37322	3.56707	3.11552
RAB3GAP1	2	135052265	135175590	+	1.28612e-16	RAB3GAP1	ENSG00000115839	RAB3 GTPase activating protein subunit 1 (catalytic) [Source:HGNC Symbol;Acc:HGNC:17063]	2.81513	2.97728	3.08837	2.91029	3.46305	3.39898	3.68256	3.1196
UBXN4	2	135741619	135785055	+	0.00100742	UBXN4	ENSG00000144224	UBX domain protein 4 [Source:HGNC Symbol;Acc:HGNC:14860]	4.41336	4.75865	4.76591	4.71874	4.83345	4.68088	4.97396	4.42087
MCM6	2	135839626	135876426	-	0.000269509	MCM6	ENSG00000076003	minichromosome maintenance complex component 6 [Source:HGNC Symbol;Acc:HGNC:6949]	4.74831	5.0285	5.27151	5.0536	4.93963	4.63837	5.29669	5.05779
DARS	2	135906677	135986100	-	5.99798e-06	DARS	ENSG00000115866	aspartyl-tRNA synthetase [Source:HGNC Symbol;Acc:HGNC:2678]	4.1804	4.53466	4.45453	4.33132	4.49983	4.45259	4.79734	5.28813
CXCR4	2	136114349	136118165	-	0	CXCR4	ENSG00000121966	chemokine (C-X-C motif) receptor 4 [Source:HGNC Symbol;Acc:HGNC:2561]	4.11411	0.919394	-0.340837	0.150683	-1.20433	-0.193945	-1.59569	3.33404
THSD7B	2	136765545	137677717	+	3.77849e-11	THSD7B	ENSG00000144229	thrombospondin, type I, domain containing 7B [Source:HGNC Symbol;Acc:HGNC:29348]	-1.47411	-7.01256	-7.09101	-5.51865	-7.14195	-6.8384	-7.31527	-2.56294
NXPH2	2	138670772	138780348	-	3.94741e-09	NXPH2	ENSG00000144227	neurexophilin 2 [Source:HGNC Symbol;Acc:HGNC:8076]	0.740216	-3.4986	-4.59072	-4.50967	-4.15632	-4.67144	-4.86564	1.18912
ARHGAP15	2	143091362	143768352	+	3.63082e-15	ARHGAP15	ENSG00000075884	Rho GTPase activating protein 15 [Source:HGNC Symbol;Acc:HGNC:21030]	0.452938	-6.07314	-6.63694	-6.55589	-7.02121	-6.71766	-6.91186	-1.61078
GTDC1	2	143938068	144332534	-	1.73855e-13	GTDC1	ENSG00000121964	glycosyltransferase-like domain containing 1 [Source:HGNC Symbol;Acc:HGNC:20887]	0.42313	0.640509	1.1817	0.806032	1.43029	1.40298	1.61505	1.08936
ZEB2	2	144388001	144520399	-	0	ZEB2	ENSG00000169554	zinc finger E-box binding homeobox 2 [Source:HGNC Symbol;Acc:HGNC:14881]	2.96038	-0.893124	-1.71122	-0.936615	-0.648908	-0.980747	-1.62564	3.37374
ZEB2-AS1	2	144518097	144521477	+	3.5868e-09	ZEB2-AS1	ENSG00000238057	ZEB2 antisense RNA 1 [Source:HGNC Symbol;Acc:HGNC:37149]	-0.241286	-5.18265	-5.89076	-5.18005	-3.97871	-5.30482	-4.00771	0.593845
TEX41	2	144667967	145182649	+	0.0175741	TEX41	ENSG00000226674	testis expressed 41 (non-protein coding) [Source:HGNC Symbol;Acc:HGNC:48667]	-4.58587	-3.44988	-3.16022	-2.76697	-2.41483	-2.05245	-2.98712	-4.93547
ACVR2A	2	147844517	147930826	+	3.42724e-06	ACVR2A	ENSG00000121989	activin A receptor, type IIA [Source:HGNC Symbol;Acc:HGNC:173]	1.86176	1.39165	0.926476	1.05151	1.19838	1.21684	1.16646	2.89993
MBD5	2	148021011	148518236	+	1.56374e-17	MBD5	ENSG00000204406	methyl-CpG binding domain protein 5 [Source:HGNC Symbol;Acc:HGNC:20444]	-0.413526	-1.20377	-1.28169	-1.10679	-1.20907	-1.83493	-2.35898	0.283623
KIF5C	2	148875250	149026759	+	0	KIF5C	ENSG00000168280	kinesin family member 5C [Source:HGNC Symbol;Acc:HGNC:6325]	3.48216	0.439572	1.07439	0.278914	1.85341	1.75869	1.58305	3.85575
LYPD6B	2	149038467	149215262	+	9.72417e-06	LYPD6B	ENSG00000150556	LY6/PLAUR domain containing 6B [Source:HGNC Symbol;Acc:HGNC:27018]	0.502351	3.24327	1.70319	2.71839	-0.450352	0.109933	-1.37466	-1.05566
LYPD6	2	149329985	149474148	+	5.0748e-18	LYPD6	ENSG00000187123	LY6/PLAUR domain containing 6 [Source:HGNC Symbol;Acc:HGNC:28751]	-0.220453	0.0130295	-1.57682	-1.44512	-2.6202	-3.66185	-4.30138	1.30005
RND3	2	150468195	150539011	-	0	RND3	ENSG00000115963	Rho family GTPase 3 [Source:HGNC Symbol;Acc:HGNC:671]	3.13922	1.76583	0.498802	0.466547	0.280817	-0.452881	-2.96156	2.76493
RBM43	2	151247940	151261879	-	0.00214452	RBM43	ENSG00000184898	RNA binding motif protein 43 [Source:HGNC Symbol;Acc:HGNC:24790]	-1.59647	-0.649057	-0.87085	-0.46821	-0.663356	-0.773815	-0.517353	0.371394
NMI	2	151270465	151290057	-	7.66547e-19	NMI	ENSG00000123609	N-myc (and STAT) interactor [Source:HGNC Symbol;Acc:HGNC:7854]	0.125108	2.96325	3.0683	2.89009	3.07071	2.94632	3.38974	-0.208387
RIF1	2	151409883	151482172	+	2.03537e-11	RIF1	ENSG00000080345	replication timing regulatory factor 1 [Source:HGNC Symbol;Acc:HGNC:23207]	2.42084	3.10506	4.08802	3.73074	4.40731	4.39933	4.28397	3.16148
NEB	2	151485336	151734487	-	0.0106215	NEB	ENSG00000183091	nebulin [Source:HGNC Symbol;Acc:HGNC:7720]	-3.76873	-2.74654	-2.15228	-1.94889	-1.98368	-2.55664	-2.86896	-3.3416
ARL5A	2	151798802	151828488	-	3.09338e-06	ARL5A	ENSG00000162980	ADP-ribosylation factor-like 5A [Source:HGNC Symbol;Acc:HGNC:696]	3.25725	3.42611	3.34614	3.34836	3.82464	3.80813	4.0261	3.81693
CACNB4	2	151832776	152099079	-	0.0152303	CACNB4	ENSG00000182389	calcium channel, voltage-dependent, beta 4 subunit [Source:HGNC Symbol;Acc:HGNC:1404]	-3.57903	-3.20106	-4.94795	-4.23127	-3.18665	-3.48556	-2.38321	-0.736131
STAM2	2	152116801	152175992	-	7.23481e-18	STAM2	ENSG00000115145	signal transducing adaptor molecule (SH3 domain and ITAM motif) 2 [Source:HGNC Symbol;Acc:HGNC:11358]	1.85346	2.53684	2.37421	2.43116	2.85493	2.99703	3.29832	1.48031
FMNL2	2	152335237	152649834	+	0.00354644	FMNL2	ENSG00000157827	formin-like 2 [Source:HGNC Symbol;Acc:HGNC:18267]	3.48081	2.89872	3.51215	3.31068	4.07945	4.20123	3.9796	3.46301
ARL6IP6	2	152717914	152761253	+	5.01272e-05	ARL6IP6	ENSG00000177917	ADP-ribosylation factor-like 6 interacting protein 6 [Source:HGNC Symbol;Acc:HGNC:24048]	3.41601	3.69167	3.86636	3.79137	3.88855	3.89705	4.03018	4.55553
RPRM	2	153477338	153478808	-	0	RPRM	ENSG00000177519	reprimo, TP53 dependent G2 arrest mediator candidate [Source:HGNC Symbol;Acc:HGNC:24201]	3.98852	4.2511	4.249	4.6098	2.30647	2.54774	0.70682	4.40808
GALNT13	2	153871913	154453849	+	8.62737e-22	GALNT13	ENSG00000144278	polypeptide N- acetylgalactosaminyltransferase 13 [Source:HGNC Symbol;Acc:HGNC:23242]	-0.346462	-2.39259	-1.53159	-1.85348	-3.25381	-3.92223	-4.37563	1.13009
GPD2	2	156435290	156586403	+	1.98155e-14	GPD2	ENSG00000115159	glycerol-3-phosphate dehydrogenase 2 (mitochondrial) [Source:HGNC Symbol;Acc:HGNC:4456]	3.30436	3.96351	3.61874	3.74603	3.9828	4.04326	4.35456	3.8306
GALNT5	2	157257598	157314211	+	4.00253e-08	GALNT5	ENSG00000136542	polypeptide N- acetylgalactosaminyltransferase 5 [Source:HGNC Symbol;Acc:HGNC:4127]	-2.26297	-1.39624	-5.51343	-3.16709	-4.43957	-5.36688	-7.41801	-2.83655
ERMN	2	157318625	157327713	-	1.53225e-10	ERMN	ENSG00000136541	ermin, ERM-like protein [Source:HGNC Symbol;Acc:HGNC:29208]	-0.905502	-6.48842	-6.18288	-5.7685	-6.28448	-5.98094	-6.84181	-2.9782
ACVR1C	2	157526767	157629005	-	0.000604639	ACVR1C	ENSG00000123612	activin A receptor, type IC [Source:HGNC Symbol;Acc:HGNC:18123]	-2.81193	-2.04491	-1.98737	-2.0654	-1.0934	-1.64637	-1.52679	-1.92759
ACVR1	2	157736444	157875862	-	0.000481408	ACVR1	ENSG00000115170	activin A receptor, type I [Source:HGNC Symbol;Acc:HGNC:171]	3.1313	3.24736	3.08541	3.1082	3.71253	3.79579	3.58417	2.73519
CCDC148	2	158171081	158456753	-	0.00398116	CCDC148	ENSG00000153237	coiled-coil domain containing 148 [Source:HGNC Symbol;Acc:HGNC:25191]	-2.25311	-4.22895	-5.72853	-5.07447	-4.57082	-5.40179	-4.46148	-0.469854
PKP4	2	158457099	158682879	+	5.41525e-14	PKP4	ENSG00000144283	plakophilin 4 [Source:HGNC Symbol;Acc:HGNC:9026]	3.61847	2.965	3.27335	3.00616	2.89052	2.37171	2.59789	3.81759
DAPL1	2	158795317	158862958	+	0.00537913	DAPL1	ENSG00000163331	death associated protein-like 1 [Source:HGNC Symbol;Acc:HGNC:21490]	-2.35923	-3.96456	-3.94937	-4.0633	-4.57929	-4.80407	-5.3316	-4.46925
TANC1	2	158968634	159232659	+	1.60273e-16	TANC1	ENSG00000115183	tetratricopeptide repeat, ankyrin repeat and coiled-coil containing 1 [Source:HGNC Symbol;Acc:HGNC:29364]	2.97513	1.81028	2.1522	1.72757	2.25819	2.33608	1.79496	0.929828
WDSUB1	2	159235793	159286799	-	5.57923e-08	WDSUB1	ENSG00000196151	WD repeat, sterile alpha motif and U-box domain containing 1 [Source:HGNC Symbol;Acc:HGNC:26697]	1.75911	2.92672	2.93072	2.95016	2.8826	2.92396	2.89206	2.12016
BAZ2B	2	159318979	159616692	-	1.50668e-05	BAZ2B	ENSG00000123636	bromodomain adjacent to zinc finger domain, 2B [Source:HGNC Symbol;Acc:HGNC:963]	2.19052	1.46473	1.45091	1.74201	0.838883	0.80149	1.02387	2.45789
CD302	2	159768630	159798255	-	0.0126647	CD302	ENSG00000241399	CD302 molecule [Source:HGNC Symbol;Acc:HGNC:30843]	-0.935336	-0.439473	-0.594688	-0.328365	0.275306	-0.0557871	-0.0228589	0.427036
LY75-CD302	2	159771851	159904710	-	1.08107e-16	LY75-CD302	ENSG00000248672	LY75-CD302 readthrough [Source:HGNC Symbol;Acc:HGNC:38828]	-3.94195	-2.58706	-2.0459	-2.67247	0.795131	0.467365	-0.311279	-1.56401
LY75	2	159803355	159904710	-	4.65559e-18	LY75	ENSG00000054219	lymphocyte antigen 75 [Source:HGNC Symbol;Acc:HGNC:6729]	-4.88646	-3.8872	-2.55683	-3.37592	0.761378	0.379387	-0.581313	-1.93615
PLA2R1	2	159937851	160062610	-	1.32897e-33	PLA2R1	ENSG00000153246	phospholipase A2 receptor 1, 180kDa [Source:HGNC Symbol;Acc:HGNC:9042]	-4.64278	-2.52653	-1.00839	-2.34567	0.444066	0.281745	0.0592676	-2.2761
IFIH1	2	162267079	162318703	-	4.87966e-08	IFIH1	ENSG00000115267	interferon induced with helicase C domain 1 [Source:HGNC Symbol;Acc:HGNC:18873]	-1.6312	-0.0758875	-4.10709	-2.63942	-6.5927	-6.37683	-6.86736	-6.33833
GCA	2	162318884	162371595	+	2.27343e-05	GCA	ENSG00000115271	grancalcin, EF-hand calcium binding protein [Source:HGNC Symbol;Acc:HGNC:15990]	2.00292	3.12894	2.4661	2.9372	0.910988	0.664413	1.0845	3.35383
FIGN	2	163593396	163736012	-	0	FIGN	ENSG00000182263	fidgetin [Source:HGNC Symbol;Acc:HGNC:13285]	2.81494	1.22414	1.60546	1.68865	0.760743	0.988497	0.651784	2.28148
GRB14	2	164492816	164621848	-	0.000330778	GRB14	ENSG00000115290	growth factor receptor-bound protein 14 [Source:HGNC Symbol;Acc:HGNC:4565]	-0.800088	-1.26161	-1.40073	-2.23133	-2.6785	-2.13281	-2.84316	1.13037
COBLL1	2	164680186	164843679	-	4.1052e-10	COBLL1	ENSG00000082438	cordon-bleu WH2 repeat protein-like 1 [Source:HGNC Symbol;Acc:HGNC:23571]	-1.14241	-1.0106	-0.827996	-1.36136	-1.83288	-2.61322	-3.60619	-1.35293
SCN3A	2	165087522	165204067	-	3.86477e-05	SCN3A	ENSG00000153253	sodium channel, voltage-gated, type III, alpha subunit [Source:HGNC Symbol;Acc:HGNC:10590]	-3.77461	-2.72784	-3.95568	-2.62338	-5.33995	-5.89209	-7.96758	-2.90056
CSRNP3	2	165469647	165689407	+	3.15744e-38	CSRNP3	ENSG00000178662	cysteine-serine-rich nuclear protein 3 [Source:HGNC Symbol;Acc:HGNC:30729]	0.638971	-1.95334	-2.05456	-2.12567	-2.30349	-3.35692	-3.016	0.987409
GALNT3	2	165747591	165794682	-	9.27971e-12	GALNT3	ENSG00000115339	polypeptide N- acetylgalactosaminyltransferase 3 [Source:HGNC Symbol;Acc:HGNC:4125]	-1.91186	1.29153	2.26535	1.3054	1.31521	0.958156	1.11599	-0.706919
SCN9A	2	166195185	166375993	-	1.1715e-11	SCN9A	ENSG00000169432	sodium channel, voltage-gated, type IX, alpha subunit [Source:HGNC Symbol;Acc:HGNC:10597]	-1.70974	-2.17315	-3.62675	-2.51627	-5.38959	-5.86162	-8.09892	-3.05298
B3GALT1	2	167868948	167874041	+	2.09478e-08	B3GALT1	ENSG00000172318	UDP-Gal:betaGlcNAc beta 1,3- galactosyltransferase, polypeptide 1 [Source:HGNC Symbol;Acc:HGNC:916]	-1.81999	-6.15827	-6.86638	-6.01733	-5.12968	-5.50646	-7.09064	1.61522
STK39	2	167954020	168248141	-	4.98459e-05	STK39	ENSG00000198648	serine threonine kinase 39 [Source:HGNC Symbol;Acc:HGNC:17717]	1.93613	2.68084	2.74308	3.10447	2.28335	1.60906	1.39651	3.25885
CERS6	2	168455862	168775137	+	0	CERS6	ENSG00000172292	ceramide synthase 6 [Source:HGNC Symbol;Acc:HGNC:23826]	3.29748	1.40717	1.24474	0.672062	-0.105127	0.124241	-0.813184	3.45853
CERS6-AS1	2	168771953	168786961	-	0	CERS6-AS1	ENSG00000227617	CERS6 antisense RNA 1 [Source:HGNC Symbol;Acc:HGNC:44485]	2.98151	1.06319	0.920904	0.246314	-0.649173	-0.393132	-1.3766	3.20242
NOSTRIN	2	168786539	168865514	+	2.71281e-06	NOSTRIN	ENSG00000163072	nitric oxide synthase trafficking [Source:HGNC Symbol;Acc:HGNC:20203]	-2.41819	-2.36678	-3.45007	-2.38853	-0.149569	-0.804312	-0.153058	-2.74666
SPC25	2	168870894	168913277	-	0.00128058	SPC25	ENSG00000152253	SPC25, NDC80 kinetochore complex component [Source:HGNC Symbol;Acc:HGNC:24031]	2.76045	2.98717	3.46558	3.08866	3.34832	3.21297	3.55326	3.85093
LRP2	2	169127109	169362685	-	0	LRP2	ENSG00000081479	low density lipoprotein receptor-related protein 2 [Source:HGNC Symbol;Acc:HGNC:6694]	4.2401	1.87921	0.131831	0.755411	-0.202316	-0.206333	-2.55803	2.38653
BBS5	2	169479178	169506655	+	0.000507615	BBS5	ENSG00000163093	Bardet-Biedl syndrome 5 [Source:HGNC Symbol;Acc:HGNC:970]	0.382702	-1.73519	-1.5149	-1.50415	-0.831628	-0.591857	-0.735808	0.452413
KLHL41	2	169509702	169526262	+	4.15166e-07	KLHL41	ENSG00000239474	kelch-like family member 41 [Source:HGNC Symbol;Acc:HGNC:16905]	-1.00282	-3.23516	-5.23959	-4.72387	-3.85586	-3.79797	-5.27484	-1.8095
FASTKD1	2	169529749	169573921	-	3.9246e-18	FASTKD1	ENSG00000138399	FAST kinase domains 1 [Source:HGNC Symbol;Acc:HGNC:26150]	2.74754	3.87585	4.15009	3.93169	4.06191	4.18364	4.19241	3.11949
PPIG	2	169584340	169641406	+	0.00208706	PPIG	ENSG00000138398	peptidylprolyl isomerase G (cyclophilin G) [Source:HGNC Symbol;Acc:HGNC:14650]	2.85667	3.17647	3.74372	3.42626	3.70739	3.50849	3.92387	3.79323
KLHL23	2	169694488	169776989	+	2.02057e-23	KLHL23	ENSG00000213160	kelch-like family member 23 [Source:HGNC Symbol;Acc:HGNC:27506]	3.42555	2.16548	2.43069	2.23607	1.59928	2.17499	1.74669	4.11932
SSB	2	169791933	169812064	+	1.42641e-05	SSB	ENSG00000138385	Sjogren syndrome antigen B (autoantigen La) [Source:HGNC Symbol;Acc:HGNC:11316]	3.88171	4.33756	4.59716	4.29996	4.51728	4.37459	4.79817	4.45308
METTL5	2	169810081	169824931	-	1.93393e-06	METTL5	ENSG00000138382	methyltransferase like 5 [Source:HGNC Symbol;Acc:HGNC:25006]	3.9213	4.51391	4.63374	4.42098	4.62977	4.43904	4.97511	4.62376
UBR3	2	169827458	170084131	+	6.52679e-35	UBR3	ENSG00000144357	ubiquitin protein ligase E3 component n- recognin 3 (putative) [Source:HGNC Symbol;Acc:HGNC:30467]	1.78644	2.07104	2.2079	2.20206	3.46111	3.63131	3.63528	2.01559
MYO3B	2	170178145	170654481	+	9.50954e-10	MYO3B	ENSG00000071909	myosin IIIB [Source:HGNC Symbol;Acc:HGNC:15576]	-0.851087	-3.51439	-3.3201	-2.4691	-3.73638	-3.45653	-3.84802	-0.575798
LINC01124	2	170712451	170714567	-	1.93821e-08	LINC01124	ENSG00000222033	long intergenic non-protein coding RNA 1124 [Source:HGNC Symbol;Acc:HGNC:49270]	0.574695	0.371538	-0.189131	0.00837437	-1.93404	-1.28427	-2.26346	0.28784
SP5	2	170715351	170718078	+	0	SP5	ENSG00000204335	Sp5 transcription factor [Source:HGNC Symbol;Acc:HGNC:14529]	5.11768	4.82737	4.65373	5.12003	2.46255	3.00681	2.16126	4.14965
ERICH2	2	170771113	170778148	+	0.0322207	ERICH2	ENSG00000239467	glutamate-rich 2 [Source:EntrezGene;Acc:285141]	1.15478	1.19721	1.0936	0.87939	0.215154	0.271399	0.277595	3.08019
GAD1	2	170813213	170861151	+	0	GAD1	ENSG00000128683	glutamate decarboxylase 1 (brain, 67kDa) [Source:HGNC Symbol;Acc:HGNC:4092]	2.17076	1.42661	0.880528	1.57183	-1.16248	-0.854076	-2.37149	2.15569
METTL8	2	171317405	171434802	-	0.00014079	METTL8	ENSG00000123600	methyltransferase like 8 [Source:HGNC Symbol;Acc:HGNC:25856]	0.951926	1.52404	1.7367	1.60084	1.35527	1.44109	1.51018	1.44149
DCAF17	2	171434251	171485052	+	7.75569e-16	DCAF17	ENSG00000115827	DDB1 and CUL4 associated factor 17 [Source:HGNC Symbol;Acc:HGNC:25784]	1.9796	2.25429	2.46622	2.23657	2.84368	2.66467	3.07385	2.54742
CYBRD1	2	171522247	171558133	+	0.0212629	CYBRD1	ENSG00000071967	cytochrome b reductase 1 [Source:HGNC Symbol;Acc:HGNC:20797]	-1.15503	-3.39853	-2.35153	-3.32997	-2.41877	-2.46406	-1.9827	0.630507
SLC25A12	2	171784370	171894252	-	1.15282e-29	SLC25A12	ENSG00000115840	solute carrier family 25 (aspartate/glutamate carrier), member 12 [Source:HGNC Symbol;Acc:HGNC:10982]	1.78015	3.29428	3.20518	3.12133	3.38804	3.44071	3.54379	2.04327
HAT1	2	171922465	171983682	+	2.27345e-11	HAT1	ENSG00000128708	histone acetyltransferase 1 [Source:HGNC Symbol;Acc:HGNC:4821]	4.19964	4.98292	5.07601	4.88432	4.96256	4.90673	5.43536	4.6227
METAP1D	2	171999583	172082430	+	3.22987e-06	METAP1D	ENSG00000172878	methionyl aminopeptidase type 1D (mitochondrial) [Source:HGNC Symbol;Acc:HGNC:32583]	1.03529	1.35436	0.893073	1.62015	0.480204	0.502403	0.0112841	0.567044
DLX1	2	172084740	172089677	+	0.00812924	DLX1	ENSG00000144355	distal-less homeobox 1 [Source:HGNC Symbol;Acc:HGNC:2914]	-2.62128	-0.493393	-3.23977	-0.54608	-4.50318	-3.77862	-5.58882	-4.58215
DLX2	2	172099439	172102900	-	1.53546e-07	DLX2	ENSG00000115844	distal-less homeobox 2 [Source:HGNC Symbol;Acc:HGNC:2915]	-0.228873	0.168809	-2.19793	0.0285679	-2.52287	-1.45566	-2.66785	-4.18466
ITGA6	2	172427354	172506282	+	0.000426193	ITGA6	ENSG00000091409	integrin, alpha 6 [Source:HGNC Symbol;Acc:HGNC:6142]	3.96574	4.48224	4.4058	4.52119	3.54717	3.83871	3.60292	4.65261
RAPGEF4	2	172735841	173052893	+	0.0185279	RAPGEF4	ENSG00000091428	Rap guanine nucleotide exchange factor (GEF) 4 [Source:HGNC Symbol;Acc:HGNC:16626]	-2.7876	-1.82047	-2.01337	-2.20281	-1.67328	-2.21453	-1.3697	-0.650564
PK	2	173075435	173268010	+	4.34957e-34	PK	ENSG00000091436	Mitogen-activated protein kinase kinase kinase MLT [Source:UniProtKB/Swiss-Prot;Acc:Q9NYL2]	1.61939	0.488977	0.00718137	0.0541526	0.446488	0.306451	-0.380303	1.28766
MLK7-AS1	2	173166446	173282036	-	0.00934628	MLK7-AS1	ENSG00000238133	MLK7 antisense RNA 1 [Source:HGNC Symbol;Acc:HGNC:27935]	-1.21468	-2.21673	-2.27347	-2.36329	-1.77322	-2.18701	-2.49973	-1.17235
SP3	2	173906459	173965702	-	0.0366559	SP3	ENSG00000172845	Sp3 transcription factor [Source:HGNC Symbol;Acc:HGNC:11208]	3.89198	3.55354	3.39962	3.42276	3.4817	3.53613	3.64136	4.13141
SP9	2	174334946	174338492	+	0.00438079	SP9	ENSG00000217236	Sp9 transcription factor [Source:HGNC Symbol;Acc:HGNC:30690]	-1.48492	-3.28691	-4.769	-3.92752	-4.13364	-3.19063	-3.4083	-2.72613
CIR1	2	174348022	174395715	-	0.000154349	CIR1	ENSG00000138433	corepressor interacting with RBPJ, 1 [Source:HGNC Symbol;Acc:HGNC:24217]	2.40675	2.84263	2.93391	2.74701	2.7994	2.73562	3.24387	3.31426
WIPF1	2	174559572	174682899	-	0	WIPF1	ENSG00000115935	WAS/WASL interacting protein family, member 1 [Source:HGNC Symbol;Acc:HGNC:12736]	0.787681	-0.949604	-1.0058	-0.721102	-1.37215	-1.96447	-3.3889	1.63428
CHRNA1	2	174747592	174764472	-	7.55065e-05	CHRNA1	ENSG00000138435	cholinergic receptor, nicotinic, alpha 1 (muscle) [Source:HGNC Symbol;Acc:HGNC:1955]	-2.45772	-3.39972	-6.00661	-2.84644	-5.57221	-5.84168	-6.28154	-4.54387
CHN1	2	174799363	175005369	-	3.04302e-22	CHN1	ENSG00000128656	chimerin 1 [Source:HGNC Symbol;Acc:HGNC:1943]	3.17814	2.65493	2.46152	2.77523	1.46082	1.51088	1.74279	4.18237
ATP5G3	2	175176258	175184607	-	3.01211e-10	ATP5G3	ENSG00000154518	ATP synthase, H+ transporting, mitochondrial Fo complex, subunit C3 (subunit 9) [Source:HGNC Symbol;Acc:HGNC:843]	3.55946	4.57813	4.51395	4.36048	4.07144	4.01573	4.18463	3.7316
HOXD13	2	176092891	176095938	+	3.91417e-26	HOXD13	ENSG00000128714	homeobox D13 [Source:HGNC Symbol;Acc:HGNC:5136]	-3.43213	-0.538297	-0.0218765	-0.355863	2.72667	3.3108	2.45301	-5.9553
HOXD11	2	176107286	176109588	+	0.00293747	HOXD11	ENSG00000128713	homeobox D11 [Source:HGNC Symbol;Acc:HGNC:5134]	-4.10315	-4.95415	-5.08327	-5.05289	-2.97623	-2.54191	-1.15713	-5.45883
HOXD-AS2	2	176121611	176137098	-	8.04579e-07	HOXD-AS2	ENSG00000237380	HOXD cluster antisense RNA 2 [Source:HGNC Symbol;Acc:HGNC:43756]	-4.86346	-4.07882	-4.64859	-4.95154	-1.19362	-1.38392	-0.13986	-5.35748
HOXD9	2	176122720	176124937	+	9.12131e-11	HOXD9	ENSG00000128709	homeobox D9 [Source:HGNC Symbol;Acc:HGNC:5140]	-3.45405	-3.04436	-2.68365	-3.02361	0.924364	0.624531	1.47773	-5.74551
HOXD4	2	176151222	176153226	+	0.0135597	HOXD4	ENSG00000170166	homeobox D4 [Source:HGNC Symbol;Acc:HGNC:5138]	-3.89837	-3.92471	-5.0675	-3.16778	-1.19434	-0.654153	-1.23984	-4.76273
HAGLR	2	176173195	176188958	-	0.000300275	HAGLR	ENSG00000224189	HOXD antisense growth-associated long non- coding RNA [Source:HGNC Symbol;Acc:HGNC:43755]	-4.16646	-2.68412	-6.16621	-4.06552	-1.79363	-1.25895	-1.72006	-5.82443
HAGLROS	2	176177717	176179008	+	1.90866e-06	HAGLROS	ENSG00000226363	HAGLR opposite strand (non-protein coding) [Source:HGNC Symbol;Acc:HGNC:50646]	-4.5639	-3.01126	-4.6317	-3.726	-0.914751	-0.711173	0.0786168	-5.00726
HOXD1	2	176188579	176190907	+	0.0478945	HOXD1	ENSG00000128645	homeobox D1 [Source:HGNC Symbol;Acc:HGNC:5132]	-3.44902	-1.77169	-4.20311	-1.84412	-1.50228	-0.650622	-1.24539	-5.67232
MTX2	2	176269419	176338025	+	3.82846e-08	MTX2	ENSG00000128654	metaxin 2 [Source:HGNC Symbol;Acc:HGNC:7506]	3.72782	4.42427	4.37425	4.4154	4.22789	4.14225	4.53847	4.19105
AGPS	2	177392644	177543836	+	0.00861001	AGPS	ENSG00000018510	alkylglycerone phosphate synthase [Source:HGNC Symbol;Acc:HGNC:327]	3.07652	3.15383	3.09289	2.8061	3.14696	3.01074	3.57455	3.14828
TTC30B	2	177548998	177553014	-	0.00135409	TTC30B	ENSG00000196659	tetratricopeptide repeat domain 30B [Source:HGNC Symbol;Acc:HGNC:26425]	0.836835	-0.181566	-0.644684	-0.412288	-0.338903	-0.55569	0.000633558	1.33918
TTC30A	2	177612992	177618966	-	6.52091e-09	TTC30A	ENSG00000197557	tetratricopeptide repeat domain 30A [Source:HGNC Symbol;Acc:HGNC:25853]	0.725569	-0.519379	-0.51081	-0.610586	-0.944752	-1.07739	-0.529945	2.0243
PDE11A	2	177623252	178108339	-	1.18415e-26	PDE11A	ENSG00000128655	phosphodiesterase 11A [Source:HGNC Symbol;Acc:HGNC:8773]	-0.500936	-3.43647	-5.20791	-4.22671	-4.57469	-3.96415	-5.20615	-3.45157
OSBPL6	2	178194481	178399433	+	2.37e-42	OSBPL6	ENSG00000079156	oxysterol binding protein-like 6 [Source:HGNC Symbol;Acc:HGNC:16388]	1.04036	-0.362499	-0.301023	-0.653401	-1.3123	-1.45298	-2.06879	1.71236
PRKRA	2	178431414	178451231	-	0.0332138	PRKRA	ENSG00000180228	protein kinase, interferon-inducible double stranded RNA dependent activator [Source:HGNC Symbol;Acc:HGNC:9438]	4.0764	3.91078	3.46669	3.68343	3.59345	3.40178	3.82627	4.42913
DFNB59	2	178451436	178461390	+	0.0218453	DFNB59	ENSG00000204311	deafness, autosomal recessive 59 [Source:HGNC Symbol;Acc:HGNC:29502]	-0.192884	-0.594108	-0.712827	-0.19859	-1.05808	-0.966226	-1.1991	0.528773
FKBP7	2	178463664	178478558	-	1.50879e-16	FKBP7	ENSG00000079150	FK506 binding protein 7 [Source:HGNC Symbol;Acc:HGNC:3723]	1.21515	0.531686	-0.59267	0.348035	-1.0691	-0.916334	-0.910877	1.77406
PLEKHA3	2	178480468	178516462	+	0.000413984	PLEKHA3	ENSG00000116095	pleckstrin homology domain containing, family A (phosphoinositide binding specific) member 3 [Source:HGNC Symbol;Acc:HGNC:14338]	0.0585951	0.712463	0.334912	0.534816	0.613459	0.925012	0.750465	0.118722
TTN	2	178525989	178830802	-	0.00551343	TTN	ENSG00000155657	titin [Source:HGNC Symbol;Acc:HGNC:12403]	-1.76939	-2.54572	-2.52837	-2.08064	-1.83263	-1.76593	-2.35088	-2.19529
CCDC141	2	178829757	179050086	-	2.1404e-13	CCDC141	ENSG00000163492	coiled-coil domain containing 141 [Source:HGNC Symbol;Acc:HGNC:26821]	-1.8228	-3.22055	-5.31996	-5.22142	-5.9977	-6.04849	-8.72183	-4.49468
ZNF385B	2	179441982	179861505	-	0.000336021	ZNF385B	ENSG00000144331	zinc finger protein 385B [Source:HGNC Symbol;Acc:HGNC:26332]	-2.24305	-5.53152	-5.85563	-6.01426	-5.71158	-5.26372	-4.68992	-2.78309
UBE2E3	2	180967248	181063441	+	5.21801e-38	UBE2E3	ENSG00000170035	ubiquitin-conjugating enzyme E2E 3 [Source:HGNC Symbol;Acc:HGNC:12479]	4.46825	4.08157	3.56342	3.79045	3.04926	3.13513	2.79898	4.78472
ITGA4	2	181457207	181536187	+	0.0270801	ITGA4	ENSG00000115232	integrin, alpha 4 (antigen CD49D, alpha 4 subunit of VLA-4 receptor) [Source:HGNC Symbol;Acc:HGNC:6140]	-3.39399	-5.38333	-5.70744	-4.87204	-6.19304	-4.39819	-5.51069	0.54473
NEUROD1	2	181676467	181680876	-	6.37423e-09	NEUROD1	ENSG00000162992	neuronal differentiation 1 [Source:HGNC Symbol;Acc:HGNC:7762]	-0.811639	-5.27077	-6.02956	-5.51384	-6.36316	-4.266	-6.25381	-3.81247
SSFA2	2	181891888	181930738	+	1.22515e-28	SSFA2	ENSG00000138434	sperm specific antigen 2 [Source:HGNC Symbol;Acc:HGNC:11319]	2.70819	2.10407	1.26287	1.59469	1.18944	1.49977	0.85589	1.66631
PPP1R1C	2	181985868	182131398	+	0.0116258	PPP1R1C	ENSG00000150722	protein phosphatase 1, regulatory (inhibitor) subunit 1C [Source:HGNC Symbol;Acc:HGNC:14940]	-1.5873	-1.27403	-2.14747	-1.481	-3.5552	-3.19255	-3.30017	-3.30829
FRZB	2	182833275	182867162	-	1.15089e-18	FRZB	ENSG00000162998	frizzled-related protein [Source:HGNC Symbol;Acc:HGNC:3959]	1.12817	0.931941	-2.56231	-0.55922	-5.02071	-5.39749	-6.40268	3.20109
NUP35	2	183117513	183161680	+	3.84607e-18	NUP35	ENSG00000163002	nucleoporin 35kDa [Source:HGNC Symbol;Acc:HGNC:29797]	2.48619	3.31441	3.44227	3.14805	3.45374	3.45825	3.74939	3.27481
FSIP2	2	185738628	185833290	+	1.59568e-08	FSIP2	ENSG00000188738	fibrous sheath interacting protein 2 [Source:HGNC Symbol;Acc:HGNC:21675]	-2.10546	-4.10599	-3.94406	-2.75685	-3.47833	-3.78642	-4.80312	-1.71509
ZC3H15	2	186486156	186509363	+	1.91752e-06	ZC3H15	ENSG00000065548	zinc finger CCCH-type containing 15 [Source:HGNC Symbol;Acc:HGNC:29528]	4.52947	4.87365	4.96891	4.70611	5.01014	5.06537	5.44502	4.68002
FAM171B	2	186693971	186765965	+	1.79267e-26	FAM171B	ENSG00000144369	family with sequence similarity 171, member B [Source:HGNC Symbol;Acc:HGNC:29412]	1.95088	-1.0051	-1.41793	-1.5304	-0.924727	-0.156877	-0.905683	1.53016
CALCRL	2	187343129	187448460	-	0.000800996	CALCRL	ENSG00000064989	calcitonin receptor-like [Source:HGNC Symbol;Acc:HGNC:16709]	-3.30026	-6.38933	-6.90246	-6.82141	-6.90273	-6.4042	-6.79339	-1.49367
TFPI	2	187464230	187565760	-	5.40801e-07	TFPI	ENSG00000003436	tissue factor pathway inhibitor (lipoprotein- associated coagulation inhibitor) [Source:HGNC Symbol;Acc:HGNC:11760]	3.63214	1.81918	1.67301	1.2248	2.74095	2.91875	2.66589	2.65526
LINC01090	2	187712816	188287691	-	0.0390937	LINC01090	ENSG00000231689	long intergenic non-protein coding RNA 1090 [Source:HGNC Symbol;Acc:HGNC:49201]	-2.34372	-1.42073	-0.556247	-1.04034	-0.388318	-0.306966	-0.374621	1.06664
GULP1	2	188291669	188595931	+	1.05613e-29	GULP1	ENSG00000144366	GULP, engulfment adaptor PTB domain containing 1 [Source:HGNC Symbol;Acc:HGNC:18649]	1.73118	0.757675	-0.347463	-0.643467	0.394027	0.514105	-0.406127	2.72218
COL3A1	2	188974320	189012746	+	1.24842e-32	COL3A1	ENSG00000168542	collagen, type III, alpha 1 [Source:HGNC Symbol;Acc:HGNC:2201]	2.17426	0.389353	-2.84382	-2.30858	3.17002	1.52386	-3.07565	-0.271026
COL5A2	2	189031896	189179879	-	0	COL5A2	ENSG00000204262	collagen, type V, alpha 2 [Source:HGNC Symbol;Acc:HGNC:2210]	2.23176	-0.587477	-2.13678	-2.03394	0.376062	-0.76801	-1.84578	1.66209
WDR75	2	189441433	189475565	+	8.16724e-06	WDR75	ENSG00000115368	WD repeat domain 75 [Source:HGNC Symbol;Acc:HGNC:25725]	3.91179	4.19393	4.40884	4.22032	4.32631	4.27684	4.67476	4.23773
SLC40A1	2	189560579	189583758	-	0.000201428	SLC40A1	ENSG00000138449	solute carrier family 40 (iron-regulated transporter), member 1 [Source:HGNC Symbol;Acc:HGNC:10909]	0.414493	2.50334	-1.36745	0.140338	-0.562933	-0.953902	-1.07509	-1.53947
ASNSD1	2	189661385	189670831	+	2.24966e-05	ASNSD1	ENSG00000138381	asparagine synthetase domain containing 1 [Source:HGNC Symbol;Acc:HGNC:24910]	3.92621	4.28857	4.25443	4.14941	4.29363	4.40217	4.64847	4.315
ANKAR	2	189675985	189746649	+	0.015638	ANKAR	ENSG00000151687	ankyrin and armadillo repeat containing [Source:HGNC Symbol;Acc:HGNC:26350]	-1.9232	-2.33639	-3.47434	-2.2414	-2.8651	-2.59786	-3.35929	-1.63391
OSGEPL1	2	189746660	189763227	-	1.34107e-20	OSGEPL1	ENSG00000128694	O-sialoglycoprotein endopeptidase-like 1 [Source:HGNC Symbol;Acc:HGNC:23075]	1.35091	1.76008	1.95057	1.77286	2.45786	2.05319	2.87379	2.5755
PMS1	2	189784085	189877629	+	0.00686103	PMS1	ENSG00000064933	PMS1 postmeiotic segregation increased 1 (S. cerevisiae) [Source:HGNC Symbol;Acc:HGNC:9121]	2.41565	2.51087	2.79239	2.54515	2.87483	2.50816	3.08166	3.07799
MSTN	2	190055697	190062729	-	4.07244e-07	MSTN	ENSG00000138379	myostatin [Source:HGNC Symbol;Acc:HGNC:4223]	-1.47341	-5.88517	-6.0143	-5.93325	-6.39857	-6.47902	-6.28923	-6.33919
INPP1	2	190343470	190371665	+	3.91058e-10	INPP1	ENSG00000151689	inositol polyphosphate-1-phosphatase [Source:HGNC Symbol;Acc:HGNC:6071]	0.641806	0.302667	-1.94947	-1.35123	-2.0606	-1.64272	-2.39843	-1.08478
MFSD6	2	190408355	190502315	+	0.000373407	MFSD6	ENSG00000151690	major facilitator superfamily domain containing 6 [Source:HGNC Symbol;Acc:HGNC:24711]	-1.37244	0.0107296	-1.79551	-0.885355	-2.3112	-2.63908	-2.92451	-1.95785
NAB1	2	190646746	190692766	+	0	NAB1	ENSG00000138386	NGFI-A binding protein 1 (EGR1 binding protein 1) [Source:HGNC Symbol;Acc:HGNC:7626]	2.97319	1.55525	1.21836	1.05609	-0.415595	0.0399595	-1.01683	2.98704
GLS	2	190880827	190965552	+	0.0304852	GLS	ENSG00000115419	glutaminase [Source:HGNC Symbol;Acc:HGNC:4331]	2.4819	2.30992	2.57235	2.32627	2.71476	2.99057	2.19089	3.20898
STAT1	2	190969034	191020960	-	7.14726e-05	STAT1	ENSG00000115415	signal transducer and activator of transcription 1, 91kDa [Source:HGNC Symbol;Acc:HGNC:11362]	2.59526	2.93748	2.62723	2.56046	2.68628	2.58689	3.18248	3.3975
MYO1B	2	191245185	191425389	+	1.89528e-07	MYO1B	ENSG00000128641	myosin IB [Source:HGNC Symbol;Acc:HGNC:7596]	3.58723	3.79507	3.33944	3.58478	3.9091	4.08123	4.35733	3.68177
NABP1	2	191678136	191696659	+	2.47282e-15	NABP1	ENSG00000173559	nucleic acid binding protein 1 [Source:HGNC Symbol;Acc:HGNC:26232]	-0.814552	0.636194	0.651123	0.512386	0.844312	1.02408	1.02768	-2.62248
TMEFF2	2	191949043	192195709	-	4.15085e-10	TMEFF2	ENSG00000144339	transmembrane protein with EGF-like and two follistatin-like domains 2 [Source:HGNC Symbol;Acc:HGNC:11867]	0.267224	-0.111113	0.0963773	0.4111	-1.93534	-1.27546	-1.05489	-1.29565
SLC39A10	2	195575977	195737702	+	2.94384e-12	SLC39A10	ENSG00000196950	solute carrier family 39 (zinc transporter), member 10 [Source:HGNC Symbol;Acc:HGNC:20861]	3.34864	3.80641	4.44056	3.89105	4.52084	4.67411	4.7566	4.60961
DNAH7	2	195737703	196068812	-	0.0350313	DNAH7	ENSG00000118997	dynein, axonemal, heavy chain 7 [Source:HGNC Symbol;Acc:HGNC:18661]	-5.20963	-5.81497	-7.26388	-6.55317	-7.4025	-6.14962	-7.82147	-3.85181
STK17B	2	196133566	196176503	-	5.97081e-34	STK17B	ENSG00000081320	serine/threonine kinase 17b [Source:HGNC Symbol;Acc:HGNC:11396]	0.956376	1.80776	1.62065	1.35719	2.56959	2.6898	2.7159	1.4321
HECW2	2	196194370	196593692	-	8.15956e-27	HECW2	ENSG00000138411	HECT, C2 and WW domain containing E3 ubiquitin protein ligase 2 [Source:HGNC Symbol;Acc:HGNC:29853]	-0.5565	-2.69591	-2.4048	-2.69008	-3.77361	-3.89681	-3.47998	-1.15738
GTF3C3	2	196763032	196799701	-	4.63837e-09	GTF3C3	ENSG00000119041	general transcription factor IIIC, polypeptide 3, 102kDa [Source:HGNC Symbol;Acc:HGNC:4666]	2.59864	2.97467	2.95156	2.8045	3.17023	2.8555	3.42103	3.22516
PGAP1	2	196833004	196927795	-	0	PGAP1	ENSG00000197121	post-GPI attachment to proteins 1 [Source:HGNC Symbol;Acc:HGNC:25712]	1.85492	0.1277	-1.20028	-0.452718	-1.16285	-1.05554	-1.60267	2.73768
ANKRD44	2	196967017	197311173	-	3.24454e-10	ANKRD44	ENSG00000065413	ankyrin repeat domain 44 [Source:HGNC Symbol;Acc:HGNC:25259]	-1.87122	-1.61673	-3.11999	-2.01108	-5.48899	-4.35483	-5.05986	-3.03232
COQ10B	2	197453423	197475308	+	1.041e-12	COQ10B	ENSG00000115520	coenzyme Q10 homolog B (S. cerevisiae) [Source:HGNC Symbol;Acc:HGNC:25819]	2.45384	3.18236	3.16879	3.08716	3.32807	3.36524	3.53621	2.52989
HSPD1	2	197486581	197516737	-	5.16382e-07	HSPD1	ENSG00000144381	heat shock 60kDa protein 1 (chaperonin) [Source:HGNC Symbol;Acc:HGNC:5261]	6.17653	6.57461	6.75463	6.36087	6.44156	6.3818	6.77612	6.4958
HSPE1	2	197499994	197503457	+	0.00211767	HSPE1	ENSG00000115541	heat shock 10kDa protein 1 [Source:HGNC Symbol;Acc:HGNC:5269]	5.36388	5.88936	5.94506	5.68968	5.58274	5.50691	5.80132	5.7092
RFTN2	2	197568224	197676045	-	3.88582e-09	RFTN2	ENSG00000162944	raftlin family member 2 [Source:HGNC Symbol;Acc:HGNC:26402]	-0.836779	-2.05996	-2.63558	-2.31738	-3.01984	-2.54829	-3.38449	-0.177106
MARS2	2	197705369	197708387	+	4.01721e-32	MARS2	ENSG00000247626	methionyl-tRNA synthetase 2, mitochondrial [Source:HGNC Symbol;Acc:HGNC:25133]	2.34417	2.87783	3.42112	3.05595	3.61583	3.75746	3.89551	2.39691
PLCL1	2	197804702	198149884	+	1.04139e-12	PLCL1	ENSG00000115896	phospholipase C-like 1 [Source:HGNC Symbol;Acc:HGNC:9063]	-0.852149	-1.78599	-6.43919	-4.49649	-7.06314	-6.62125	-7.53279	-3.08171
SATB2	2	199269500	199471266	-	3.80646e-24	SATB2	ENSG00000119042	SATB homeobox 2 [Source:HGNC Symbol;Acc:HGNC:21637]	0.814694	-0.15966	0.0976334	0.00689185	0.153439	0.543629	-1.09488	0.791406
SATB2-AS1	2	199457700	199476935	+	0.00580474	SATB2-AS1	ENSG00000225953	SATB2 antisense RNA 1 [Source:HGNC Symbol;Acc:HGNC:26490]	-2.3767	-4.73763	-4.46921	-3.46986	-3.30553	-3.31877	-4.69347	-2.80168
FTCDNL1	2	199760544	199851173	-	6.52825e-05	FTCDNL1	ENSG00000226124	formiminotransferase cyclodeaminase N- terminal like [Source:HGNC Symbol;Acc:HGNC:48661]	-2.68594	-1.28454	-0.996065	-1.34802	-1.17904	-1.54965	-0.594855	-1.37465
TYW5	2	199929975	199955736	-	0.000448702	TYW5	ENSG00000162971	tRNA-yW synthesizing protein 5 [Source:HGNC Symbol;Acc:HGNC:26754]	1.60892	1.83502	1.96063	1.83456	1.87969	1.91771	2.19764	2.22099
SPATS2L	2	200305881	200482263	+	0	SPATS2L	ENSG00000196141	spermatogenesis associated, serine-rich 2- like [Source:HGNC Symbol;Acc:HGNC:24574]	2.27069	2.61498	0.204355	0.551917	-0.772815	-1.12778	-2.54765	1.54533
PPIL3	2	200870907	200889303	-	2.09138e-08	PPIL3	ENSG00000240344	peptidylprolyl isomerase (cyclophilin)-like 3 [Source:HGNC Symbol;Acc:HGNC:9262]	2.81012	3.35547	3.3463	3.20951	3.4502	3.36205	3.72755	3.68302
NIF3L1	2	200889327	200903930	+	3.46356e-11	NIF3L1	ENSG00000196290	NIF3 NGG1 interacting factor 3-like 1 (S. cerevisiae) [Source:HGNC Symbol;Acc:HGNC:13390]	3.54391	4.15765	4.36249	4.1045	4.16388	4.18415	4.50012	4.19938
ORC2	2	200908973	200963680	-	6.72352e-21	ORC2	ENSG00000115942	origin recognition complex, subunit 2 [Source:HGNC Symbol;Acc:HGNC:8488]	2.85731	3.30444	3.57269	3.28471	3.76719	3.70409	4.07509	3.71129
FAM126B	2	200973718	201071669	-	0	FAM126B	ENSG00000155744	family with sequence similarity 126, member B [Source:HGNC Symbol;Acc:HGNC:28593]	1.10143	2.01691	2.46127	1.77919	2.74301	2.90635	2.89142	0.715666
NDUFB3	2	201071433	201085750	+	1.01259e-10	NDUFB3	ENSG00000119013	NADH dehydrogenase (ubiquinone) 1 beta subcomplex, 3, 12kDa [Source:HGNC Symbol;Acc:HGNC:7698]	3.97958	4.838	4.8326	4.52948	4.57821	4.32456	4.93013	4.41612
CFLAR	2	201116104	201176687	+	2.46163e-27	CFLAR	ENSG00000003402	CASP8 and FADD-like apoptosis regulator [Source:HGNC Symbol;Acc:HGNC:1876]	0.00380967	1.96074	2.03404	2.28014	2.60191	2.8094	2.21962	-1.25317
CFLAR-AS1	2	201140284	201157823	-	2.51685e-12	CFLAR-AS1	ENSG00000226312	CFLAR antisense RNA 1 [Source:HGNC Symbol;Acc:HGNC:14437]	-2.54486	-0.212567	0.0728607	0.247777	0.608824	0.804593	0.313966	-3.62982
CASP10	2	201182881	201229406	+	1.17541e-20	CASP10	ENSG00000003400	caspase 10, apoptosis-related cysteine peptidase [Source:HGNC Symbol;Acc:HGNC:1500]	-1.49013	1.47901	1.40347	0.877782	1.72437	1.47341	2.00987	-3.02818
CASP8	2	201233443	201287711	+	1.4198e-14	CASP8	ENSG00000064012	caspase 8, apoptosis-related cysteine peptidase [Source:HGNC Symbol;Acc:HGNC:1509]	-0.0418666	2.57726	2.29825	2.08505	2.66859	2.45566	2.52573	-1.10633
TRAK2	2	201377207	201451611	-	1.56942e-12	TRAK2	ENSG00000115993	trafficking protein, kinesin binding 2 [Source:HGNC Symbol;Acc:HGNC:13206]	2.03082	2.79431	2.95205	2.5329	3.11486	2.98887	3.13203	1.57923
STRADB	2	201387858	201480846	+	0.000253571	STRADB	ENSG00000082146	STE20-related kinase adaptor beta [Source:HGNC Symbol;Acc:HGNC:13205]	3.73559	4.08265	3.86811	3.71281	3.48868	3.19244	3.34791	4.16876
ALS2CR11	2	201487425	201619178	-	5.97246e-16	ALS2CR11	ENSG00000155754	amyotrophic lateral sclerosis 2 (juvenile) chromosome region, candidate 11 [Source:HGNC Symbol;Acc:HGNC:14438]	-5.51685	-5.59387	-5.72299	-6.79992	-1.71034	-1.73319	-0.793379	-7.53919
TMEM237	2	201620184	201643517	-	0.000271034	TMEM237	ENSG00000155755	transmembrane protein 237 [Source:HGNC Symbol;Acc:HGNC:14432]	2.59058	2.18586	2.39815	2.27316	1.47902	1.51718	1.93112	2.55873
ALS2	2	201700554	201781189	-	6.35501e-05	ALS2	ENSG00000003393	amyotrophic lateral sclerosis 2 (juvenile) [Source:HGNC Symbol;Acc:HGNC:443]	3.04521	2.49572	2.30403	2.25702	2.57288	2.30998	2.59753	2.98437
CDK15	2	201790461	201895550	+	0.00276616	CDK15	ENSG00000138395	cyclin-dependent kinase 15 [Source:HGNC Symbol;Acc:HGNC:14434]	-4.13621	-4.52907	-6.46929	-6.72157	-7.23756	-6.93402	-7.12822	-5.69285
FZD7	2	202034587	202038445	+	0	FZD7	ENSG00000155760	frizzled class receptor 7 [Source:HGNC Symbol;Acc:HGNC:4045]	5.25645	1.85702	0.154174	1.4027	0.31637	1.03949	-1.77287	5.81458
SUMO1	2	202206180	202238608	-	0.00018653	SUMO1	ENSG00000116030	small ubiquitin-like modifier 1 [Source:HGNC Symbol;Acc:HGNC:12502]	5.08754	5.41366	5.52956	5.172	5.31833	5.15559	5.68167	5.74344
NOP58	2	202265716	202303666	+	4.96181e-10	NOP58	ENSG00000055044	NOP58 ribonucleoprotein [Source:HGNC Symbol;Acc:HGNC:29926]	4.62794	5.08658	5.35609	5.14546	5.27746	5.27827	5.60323	4.55117
BMPR2	2	202376936	202567751	+	3.71721e-07	BMPR2	ENSG00000204217	bone morphogenetic protein receptor, type II (serine/threonine kinase) [Source:HGNC Symbol;Acc:HGNC:1078]	2.58161	2.56173	2.6345	2.60715	2.48415	2.50848	2.11089	1.68732
FAM117B	2	202635188	202769757	+	0.00269696	FAM117B	ENSG00000138439	family with sequence similarity 117, member B [Source:HGNC Symbol;Acc:HGNC:14440]	2.28948	2.04137	2.16061	2.28769	2.52364	2.6083	2.71753	2.95406
ICA1L	2	202773150	202871985	-	0	ICA1L	ENSG00000163596	islet cell autoantigen 1,69kDa-like [Source:HGNC Symbol;Acc:HGNC:14442]	-0.736297	-1.30108	-0.958192	-1.20509	1.83968	1.96859	2.06045	-1.08354
WDR12	2	202874782	202912226	-	2.23461e-19	WDR12	ENSG00000138442	WD repeat domain 12 [Source:HGNC Symbol;Acc:HGNC:14098]	2.3081	3.03466	3.32406	3.01522	3.21402	3.41433	3.40081	2.44199
CARF	2	202912214	202987063	+	1.9746e-16	CARF	ENSG00000138380	calcium responsive transcription factor [Source:HGNC Symbol;Acc:HGNC:14435]	-0.586702	-0.964462	-1.51831	-0.786294	-2.03066	-2.47972	-2.91512	0.646211
NBEAL1	2	203014879	203226378	+	4.32792e-23	NBEAL1	ENSG00000144426	neurobeachin-like 1 [Source:HGNC Symbol;Acc:HGNC:20681]	0.122845	0.601524	0.974016	0.991391	1.8912	1.8461	1.68478	-1.01023
CYP20A1	2	203238449	203305840	+	0.0303435	CYP20A1	ENSG00000119004	cytochrome P450, family 20, subfamily A, polypeptide 1 [Source:HGNC Symbol;Acc:HGNC:20576]	1.59598	1.66294	1.52074	1.77711	1.52402	1.94257	1.35	0.977516
ABI2	2	203328219	203447723	+	2.04346e-15	ABI2	ENSG00000138443	abl-interactor 2 [Source:HGNC Symbol;Acc:HGNC:24011]	2.5348	1.58031	1.85219	1.76828	2.25323	2.29873	1.67629	3.12774
PARD3B	2	204545793	205620162	+	2.44235e-18	PARD3B	ENSG00000116117	par-3 family cell polarity regulator beta [Source:HGNC Symbol;Acc:HGNC:14446]	0.104838	-0.450723	0.847821	-0.109516	-0.363054	-1.01126	-1.91448	0.126083
NRP2	2	205682500	205798133	+	2.92788e-38	NRP2	ENSG00000118257	neuropilin 2 [Source:HGNC Symbol;Acc:HGNC:8005]	3.3836	1.70781	0.73979	1.18914	1.12389	0.724499	1.5958	4.47438
NDUFS1	2	206114817	206159603	-	9.14023e-07	NDUFS1	ENSG00000023228	NADH dehydrogenase (ubiquinone) Fe-S protein 1, 75kDa (NADH-coenzyme Q reductase) [Source:HGNC Symbol;Acc:HGNC:7707]	2.79611	3.26482	3.41032	3.20928	3.29597	3.37173	3.27979	2.68639
GPR1	2	206175316	206218047	-	0	GPR1	ENSG00000183671	G protein-coupled receptor 1 [Source:HGNC Symbol;Acc:HGNC:4463]	2.73821	1.23927	-0.3147	0.695546	-2.19479	-2.12169	-2.99157	-0.677246
GPR1-AS	2	206203376	206266243	+	0	GPR1-AS	ENSG00000279220	GPR1 antisense RNA [Source:HGNC Symbol;Acc:HGNC:48602]	-2.87733	-2.07383	-0.119998	-1.11062	3.56526	3.25721	3.62277	-6.50426
ZDBF2	2	206274663	206314428	+	1.02997e-05	ZDBF2	ENSG00000204186	zinc finger, DBF-type containing 2 [Source:HGNC Symbol;Acc:HGNC:29313]	2.82237	0.938662	0.987798	1.0553	2.22917	2.19728	1.97173	3.23298
ADAM23	2	206443539	206621130	+	3.52772e-30	ADAM23	ENSG00000114948	ADAM metallopeptidase domain 23 [Source:HGNC Symbol;Acc:HGNC:202]	1.95761	0.438603	-0.392373	0.321638	0.780778	1.03629	0.0447367	2.1042
FASTKD2	2	206765357	206792509	+	1.44786e-14	FASTKD2	ENSG00000118246	FAST kinase domains 2 [Source:HGNC Symbol;Acc:HGNC:29160]	3.2268	3.94989	4.1173	3.8018	4.00342	4.06023	4.42582	3.33582
KLF7	2	207074137	207167267	-	0.0437751	KLF7	ENSG00000118263	Kruppel-like factor 7 (ubiquitous) [Source:HGNC Symbol;Acc:HGNC:6350]	2.56728	2.32118	2.6746	2.70173	2.72448	2.74553	2.37674	1.80485
CREB1	2	207529737	207603431	+	0.0290409	CREB1	ENSG00000118260	cAMP responsive element binding protein 1 [Source:HGNC Symbol;Acc:HGNC:2345]	2.86501	2.35935	2.46069	2.44359	2.46047	2.50016	2.5819	3.00944
METTL21A	2	207580631	207625927	-	0.0017521	METTL21A	ENSG00000144401	methyltransferase like 21A [Source:HGNC Symbol;Acc:HGNC:30476]	1.30052	1.55745	1.85704	1.53505	0.839629	0.769249	0.891228	2.05051
CCNYL1	2	207711540	207761839	+	1.3385e-24	CCNYL1	ENSG00000163249	cyclin Y-like 1 [Source:HGNC Symbol;Acc:HGNC:26868]	2.49427	2.54186	2.76278	2.39131	1.78798	1.8147	0.996014	2.84905
FZD5	2	207762586	207769563	-	4.02655e-07	FZD5	ENSG00000163251	frizzled class receptor 5 [Source:HGNC Symbol;Acc:HGNC:4043]	2.21663	4.79317	5.14637	5.01804	5.62355	5.44532	5.66248	3.91336
CRYGD	2	208121607	208124501	-	3.34494e-12	CRYGD	ENSG00000118231	crystallin, gamma D [Source:HGNC Symbol;Acc:HGNC:2411]	-3.7578	-3.11748	-3.39092	-3.36054	1.71706	1.75013	2.77739	-4.09982
CRYGC	2	208128137	208129830	-	0.000666841	CRYGC	ENSG00000163254	crystallin, gamma C [Source:HGNC Symbol;Acc:HGNC:2410]	-3.73025	-3.71959	-3.84871	-3.76766	-2.21932	-3.63311	-0.151826	-4.1736
CRYGB	2	208142573	208146168	-	1.12637e-06	CRYGB	ENSG00000182187	crystallin, gamma B [Source:HGNC Symbol;Acc:HGNC:2409]	-3.80818	-3.36285	-2.47234	-3.21594	0.673189	0.132025	0.782716	-4.1502
IDH1	2	208236227	208266074	-	1.29835e-13	IDH1	ENSG00000138413	isocitrate dehydrogenase 1 (NADP+), soluble [Source:HGNC Symbol;Acc:HGNC:5382]	5.28699	6.07802	5.88101	5.80726	5.8865	5.84536	6.17606	5.68009
PIKFYVE	2	208266267	208358751	+	0.002371	PIKFYVE	ENSG00000115020	phosphoinositide kinase, FYVE finger containing [Source:HGNC Symbol;Acc:HGNC:23785]	2.49466	2.27453	2.70503	2.60786	3.07124	3.14912	2.98187	2.77419
MAP2	2	209424058	209734118	+	0	MAP2	ENSG00000078018	microtubule-associated protein 2 [Source:HGNC Symbol;Acc:HGNC:6839]	3.53667	-1.80703	-3.32613	-1.11119	-4.11658	-3.252	-6.75018	4.09776
UNC80	2	209771993	209999300	+	0.0007464	UNC80	ENSG00000144406	unc-80 homolog (C. elegans) [Source:HGNC Symbol;Acc:HGNC:26582]	-3.21293	-5.89808	-4.90724	-5.41784	-5.85212	-5.8147	-5.10184	-4.45062
RPE	2	210002565	210022259	+	2.93155e-12	RPE	ENSG00000197713	ribulose-5-phosphate-3-epimerase [Source:HGNC Symbol;Acc:HGNC:10293]	3.23256	3.75781	3.87936	3.53009	4.03513	3.88433	4.47048	4.14705
LANCL1-AS1	2	210324759	210469246	+	0.04877	LANCL1-AS1	ENSG00000234281	LANCL1 antisense RNA 1 [Source:HGNC Symbol;Acc:HGNC:50727]	-2.99194	-4.35771	-4.7695	-2.55768	-5.20444	-4.03924	-5.42843	-2.54644
CPS1	2	210477682	210679107	+	2.54124e-06	CPS1	ENSG00000021826	carbamoyl-phosphate synthase 1, mitochondrial [Source:HGNC Symbol;Acc:HGNC:2323]	1.906	0.89406	1.65487	1.36027	1.6345	1.18142	1.04183	0.958148
ERBB4	2	211375717	212538841	-	8.52012e-20	ERBB4	ENSG00000178568	v-erb-b2 avian erythroblastic leukemia viral oncogene homolog 4 [Source:HGNC Symbol;Acc:HGNC:3432]	-1.04776	-1.75603	-4.71762	-1.82927	-4.84757	-4.43902	-5.76169	-1.4432
IKZF2	2	212999691	213152427	-	2.37371e-28	IKZF2	ENSG00000030419	IKAROS family zinc finger 2 (Helios) [Source:HGNC Symbol;Acc:HGNC:13177]	0.391214	-2.23459	-3.01454	-2.33842	-2.87922	-2.71221	-2.89222	0.522126
BARD1	2	214725646	214809711	-	0	BARD1	ENSG00000138376	BRCA1 associated RING domain 1 [Source:HGNC Symbol;Acc:HGNC:952]	2.58847	3.71409	4.18093	3.91079	4.54282	4.41508	4.84774	2.44818
ABCA12	2	214931542	215138428	-	0.0203758	ABCA12	ENSG00000144452	ATP-binding cassette, sub-family A (ABC1), member 12 [Source:HGNC Symbol;Acc:HGNC:14637]	-3.73492	-3.02858	-5.22426	-4.74566	-4.58507	-4.63235	-5.76831	-6.86894
ATIC	2	215311817	215349773	+	1.21142e-06	ATIC	ENSG00000138363	5-aminoimidazole-4-carboxamide ribonucleotide formyltransferase/IMP cyclohydrolase [Source:HGNC Symbol;Acc:HGNC:794]	4.62299	4.99912	4.97016	4.86514	4.8891	4.73196	5.17291	4.77541
FN1	2	215360440	215436172	-	0	FN1	ENSG00000115414	fibronectin 1 [Source:HGNC Symbol;Acc:HGNC:3778]	5.82828	5.46807	4.5674	4.85402	4.03497	3.35814	2.37375	3.77544
MREG	2	215942805	216034096	-	0.0106476	MREG	ENSG00000118242	melanoregulin [Source:HGNC Symbol;Acc:HGNC:25478]	2.32116	2.76009	2.83834	2.5254	2.37872	2.9562	2.74521	2.66246
PECR	2	216038409	216081816	-	0.0175869	PECR	ENSG00000115425	peroxisomal trans-2-enoyl-CoA reductase [Source:HGNC Symbol;Acc:HGNC:18281]	1.6706	1.79	1.92305	1.78747	2.62126	2.15583	2.22145	2.7163
TMEM169	2	216081866	216102783	+	4.47948e-31	TMEM169	ENSG00000163449	transmembrane protein 169 [Source:HGNC Symbol;Acc:HGNC:25130]	1.66584	-3.19088	-4.58912	-3.48461	-4.14492	-3.94654	-6.02203	1.68306
PKI55	2	216217045	216220192	+	5.72543e-30	PKI55	ENSG00000260804	DKFZp434H1419 [Source:EntrezGene;Acc:150967]	1.71928	0.896203	0.903808	0.942391	-0.133962	0.0327712	-1.29833	1.53246
2004-03-01	2	216257865	216372027	-	3.43908e-05	2004-03-01	ENSG00000144583	membrane-associated ring finger (C3HC4) 4, E3 ubiquitin protein ligase [Source:HGNC Symbol;Acc:HGNC:29269]	-2.96551	-6.43995	-6.67041	-6.58936	-7.05468	-6.22282	-6.94534	-0.728768
RPL37A	2	216498189	216579180	+	0.000397732	RPL37A	ENSG00000197756	ribosomal protein L37a [Source:HGNC Symbol;Acc:HGNC:10348]	3.60429	4.00384	3.69403	3.64483	3.59984	3.55097	4.00768	4.08992
IGFBP2	2	216632828	216664436	+	0	IGFBP2	ENSG00000115457	insulin-like growth factor binding protein 2, 36kDa [Source:HGNC Symbol;Acc:HGNC:5471]	7.2801	5.15851	4.61804	4.57156	5.05499	5.14654	5.57867	7.29802
IGFBP5	2	216672105	216695525	-	0	IGFBP5	ENSG00000115461	insulin-like growth factor binding protein 5 [Source:HGNC Symbol;Acc:HGNC:5474]	7.14992	2.20401	-0.158263	1.72416	1.02244	-0.329524	-3.76414	4.92167
TNS1	2	217799789	218002995	-	1.22378e-05	TNS1	ENSG00000079308	tensin 1 [Source:HGNC Symbol;Acc:HGNC:11973]	-0.553268	-0.811657	-0.833707	-0.590294	-0.193414	-0.16264	-1.63248	0.462891
AAMP	2	218264123	218270257	-	7.26847e-07	AAMP	ENSG00000127837	angio-associated, migratory cell protein [Source:HGNC Symbol;Acc:HGNC:18]	4.83004	5.14697	5.18968	5.08198	4.96947	4.94567	5.41861	4.82247
PNKD	2	218270392	218346793	+	5.98736e-07	PNKD	ENSG00000127838	paroxysmal nonkinesigenic dyskinesia [Source:HGNC Symbol;Acc:HGNC:9153]	2.78739	4.03255	3.91724	4.1344	3.74831	3.59171	3.75081	2.80945
TMBIM1	2	218274192	218292586	-	0.0016287	TMBIM1	ENSG00000135926	transmembrane BAX inhibitor motif containing 1 [Source:HGNC Symbol;Acc:HGNC:23410]	2.74987	4.82453	4.33128	4.34971	4.59643	4.49352	4.7467	2.19624
USP37	2	218450251	218568361	-	0.000103726	USP37	ENSG00000135913	ubiquitin specific peptidase 37 [Source:HGNC Symbol;Acc:HGNC:20063]	2.15917	2.24881	2.58874	2.22117	2.70988	2.69923	2.79279	2.53132
PLCD4	2	218607765	218637181	+	9.49246e-16	PLCD4	ENSG00000115556	phospholipase C, delta 4 [Source:HGNC Symbol;Acc:HGNC:9062]	0.612834	-0.47206	-0.267604	-0.225897	-0.427425	-0.0215733	-1.58331	-0.878177
ZNF142	2	218637916	218659540	-	7.19091e-07	ZNF142	ENSG00000115568	zinc finger protein 142 [Source:HGNC Symbol;Acc:HGNC:12927]	2.66848	2.18549	2.56013	2.56984	2.41968	2.58913	1.72978	1.46567
BCS1L	2	218658764	218663443	+	0.000114174	BCS1L	ENSG00000074582	BC1 (ubiquinol-cytochrome c reductase) synthesis-like [Source:HGNC Symbol;Acc:HGNC:1020]	3.25706	3.47098	3.66725	3.59034	3.52279	3.49824	3.82394	2.8276
STK36	2	218672026	218702715	+	1.03575e-05	STK36	ENSG00000163482	serine/threonine kinase 36 [Source:HGNC Symbol;Acc:HGNC:17209]	2.9642	2.3358	2.57001	2.53694	2.16131	2.15812	2.35752	2.35688
CYP27A1	2	218781756	218815293	+	1.45925e-09	CYP27A1	ENSG00000135929	cytochrome P450, family 27, subfamily A, polypeptide 1 [Source:HGNC Symbol;Acc:HGNC:2605]	0.43199	0.443052	-1.82542	-1.40134	-1.59966	-1.72262	-2.082	1.39756
WNT6	2	218859821	218874233	+	1.30992e-11	WNT6	ENSG00000115596	wingless-type MMTV integration site family, member 6 [Source:HGNC Symbol;Acc:HGNC:12785]	1.4361	2.23822	-1.10972	0.644895	-1.31318	-1.51259	-2.33231	-5.17588
WNT10A	2	218880363	218893931	+	1.28062e-22	WNT10A	ENSG00000135925	wingless-type MMTV integration site family, member 10A [Source:HGNC Symbol;Acc:HGNC:13829]	1.77014	1.98613	-1.95258	0.433869	-2.20082	-1.35487	-3.29703	-5.3726
CDK5R2	2	218959655	218962162	+	2.22342e-10	CDK5R2	ENSG00000171450	cyclin-dependent kinase 5, regulatory subunit 2 (p39) [Source:HGNC Symbol;Acc:HGNC:1776]	0.760224	-2.61975	-2.64902	-2.55442	-1.06792	-0.882584	-2.06921	-1.94194
SLC23A3	2	219161465	219170095	-	0.00223303	SLC23A3	ENSG00000213901	solute carrier family 23, member 3 [Source:HGNC Symbol;Acc:HGNC:20601]	-2.9966	-2.70924	-3.9125	-2.35231	-5.20909	-5.04389	-6.06274	-5.53371
CNPPD1	2	219171897	219178106	-	1.00773e-20	CNPPD1	ENSG00000115649	cyclin Pas1/PHO80 domain containing 1 [Source:HGNC Symbol;Acc:HGNC:25220]	3.99843	3.79131	3.62472	3.60429	3.08393	3.20132	3.08476	3.62129
FAM134A	2	219176225	219185479	+	3.1821e-05	FAM134A	ENSG00000144567	family with sequence similarity 134, member A [Source:HGNC Symbol;Acc:HGNC:28450]	3.60309	3.81181	3.39833	3.55321	3.25936	3.45385	3.24062	3.39447
ZFAND2B	2	219195237	219209651	+	0.0473727	ZFAND2B	ENSG00000158552	zinc finger, AN1-type domain 2B [Source:HGNC Symbol;Acc:HGNC:25206]	2.2964	2.55283	2.27941	2.34535	2.3015	2.15488	2.67815	1.98574
ANKZF1	2	219229757	219236669	+	2.02928e-21	ANKZF1	ENSG00000163516	ankyrin repeat and zinc finger domain containing 1 [Source:HGNC Symbol;Acc:HGNC:25527]	2.7339	2.81584	3.24362	2.91638	3.59158	3.40606	3.8611	4.16815
GLB1L	2	219236606	219245478	-	0.000216995	GLB1L	ENSG00000163521	galactosidase, beta 1-like [Source:HGNC Symbol;Acc:HGNC:28129]	0.626773	-0.396483	-0.208678	-0.330318	1.50152	1.09651	1.52112	1.19687
DNAJB2	2	219279267	219286900	+	5.25883e-35	DNAJB2	ENSG00000135924	DnaJ (Hsp40) homolog, subfamily B, member 2 [Source:HGNC Symbol;Acc:HGNC:5228]	4.17831	3.64746	3.25073	3.42654	2.78133	3.07249	2.57476	3.62941
PTPRN	2	219289623	219309648	-	3.85072e-10	PTPRN	ENSG00000054356	protein tyrosine phosphatase, receptor type, N [Source:HGNC Symbol;Acc:HGNC:9676]	-0.111295	-2.11133	-0.0342797	-1.75089	2.58056	2.77157	1.4219	1.05441
RESP18	2	219327409	219333177	-	0.0034069	RESP18	ENSG00000182698	regulated endocrine-specific protein 18 [Source:HGNC Symbol;Acc:HGNC:33762]	-4.19308	-4.13176	-4.26088	-3.79583	-2.24152	-1.60464	-1.32716	-4.00678
GMPPA	2	219498867	219506988	+	1.65843e-09	GMPPA	ENSG00000144591	GDP-mannose pyrophosphorylase A [Source:HGNC Symbol;Acc:HGNC:22923]	3.18383	3.84568	3.70285	3.61092	3.76869	3.37925	4.0524	3.46561
OBSL1	2	219550742	219571464	-	0	OBSL1	ENSG00000124006	obscurin-like 1 [Source:HGNC Symbol;Acc:HGNC:29092]	2.81952	1.43153	1.78778	1.24293	1.90212	1.42016	0.614848	4.49573
INHA	2	219572195	219575713	+	0.00894276	INHA	ENSG00000123999	inhibin, alpha [Source:HGNC Symbol;Acc:HGNC:6065]	-2.15936	-2.19652	-2.47879	-3.69406	-2.22743	-2.94351	-5.24502	0.427338
STK11IP	2	219597860	219616451	+	0.0327935	STK11IP	ENSG00000144589	serine/threonine kinase 11 interacting protein [Source:HGNC Symbol;Acc:HGNC:19184]	2.08089	2.14463	2.01722	1.97493	2.38431	2.3005	2.5174	2.01803
SLC4A3	2	219627327	219641980	+	0.00891225	SLC4A3	ENSG00000114923	solute carrier family 4 (anion exchanger), member 3 [Source:HGNC Symbol;Acc:HGNC:11029]	-0.885814	-1.15709	-0.15896	-1.02721	0.884064	0.527781	0.1034	1.22594
EPHA4	2	221418029	221574202	-	0	EPHA4	ENSG00000116106	EPH receptor A4 [Source:HGNC Symbol;Acc:HGNC:3388]	3.72987	1.04891	0.252231	1.16507	0.168721	0.74616	-1.41805	4.24422
PAX3	2	222199888	222298996	-	7.02913e-34	PAX3	ENSG00000135903	paired box 3 [Source:HGNC Symbol;Acc:HGNC:8617]	2.57712	-4.64868	-5.88511	-4.55841	-4.88538	-4.57586	-6.54404	1.55488
CCDC140	2	222298147	222305217	+	4.62689e-07	CCDC140	ENSG00000163081	coiled-coil domain containing 140 [Source:HGNC Symbol;Acc:HGNC:26514]	-0.984428	-5.33855	-5.46768	-5.38663	-5.85195	-5.88173	-5.7426	-2.63311
SGPP2	2	222424517	222560948	+	2.86194e-07	SGPP2	ENSG00000163082	sphingosine-1-phosphate phosphatase 2 [Source:HGNC Symbol;Acc:HGNC:19953]	-0.97801	-1.92934	-1.99041	-1.6872	-2.2568	-2.52084	-3.73308	-1.48247
FARSB	2	222570536	222656337	-	1.64748e-13	FARSB	ENSG00000116120	phenylalanyl-tRNA synthetase, beta subunit [Source:HGNC Symbol;Acc:HGNC:17800]	3.31073	3.71381	3.97248	3.6099	3.81108	3.57662	4.25271	3.35
ACSL3	2	222860934	222944639	+	3.71874e-15	ACSL3	ENSG00000123983	acyl-CoA synthetase long-chain family member 3 [Source:HGNC Symbol;Acc:HGNC:3570]	4.34546	4.91591	5.20801	4.92565	5.24541	4.99812	5.41866	3.76563
KCNE4	2	223051814	223055637	+	0.0180907	KCNE4	ENSG00000152049	potassium voltage-gated channel, Isk-related family, member 4 [Source:HGNC Symbol;Acc:HGNC:6244]	-3.293	-6.00565	-4.64346	-5.33639	-2.45494	-4.41806	-6.07637	-5.68569
MRPL44	2	223957404	223967714	+	3.06578e-08	MRPL44	ENSG00000135900	mitochondrial ribosomal protein L44 [Source:HGNC Symbol;Acc:HGNC:16650]	4.46699	4.9869	4.89021	4.81575	4.75917	4.81316	5.09166	4.92538
SERPINE2	2	223975112	224039319	-	0	SERPINE2	ENSG00000135919	serpin peptidase inhibitor, clade E (nexin, plasminogen activator inhibitor type 1), member 2 [Source:HGNC Symbol;Acc:HGNC:8951]	3.67609	3.57964	3.42826	2.66752	2.48	2.28111	1.75738	4.72225
FAM124B	2	224378698	224402085	-	0.000333289	FAM124B	ENSG00000124019	family with sequence similarity 124B [Source:HGNC Symbol;Acc:HGNC:26224]	-3.73196	-1.55884	-1.03177	-0.842256	-0.75334	-0.325196	-1.42488	-1.90604
DOCK10	2	224765090	225042442	-	2.34187e-10	DOCK10	ENSG00000135905	dedicator of cytokinesis 10 [Source:HGNC Symbol;Acc:HGNC:23479]	-1.66786	-7.14046	-7.37092	-7.2392	-7.80585	-7.06166	-7.69651	-2.5383
IRS1	2	226731317	226799759	-	0	IRS1	ENSG00000169047	insulin receptor substrate 1 [Source:HGNC Symbol;Acc:HGNC:6125]	3.01452	-1.09228	-0.548156	-1.50716	-0.61383	-0.956092	-2.05902	1.33498
RHBDD1	2	226835581	226999215	+	3.13494e-39	RHBDD1	ENSG00000144468	rhomboid domain containing 1 [Source:HGNC Symbol;Acc:HGNC:23081]	1.79997	0.956557	1.07849	0.975892	0.56838	-0.168565	-0.209096	2.50336
COL4A4	2	227002711	227164113	-	0.010913	COL4A4	ENSG00000081052	collagen, type IV, alpha 4 [Source:HGNC Symbol;Acc:HGNC:2206]	-3.61015	-3.63755	-5.06983	-4.49149	-3.66845	-3.28675	-5.44992	-2.23379
COL4A3	2	227164565	227314792	+	1.60619e-08	COL4A3	ENSG00000169031	collagen, type IV, alpha 3 (Goodpasture antigen) [Source:HGNC Symbol;Acc:HGNC:2204]	-2.43927	-5.18075	-5.79635	-5.44618	-6.01667	-4.86119	-7.07128	-3.46991
AGFG1	2	227472152	227561214	+	0.00106779	AGFG1	ENSG00000173744	ArfGAP with FG repeats 1 [Source:HGNC Symbol;Acc:HGNC:5175]	3.12046	3.5538	3.66665	3.49442	3.41777	3.49439	3.53996	3.34214
SLC19A3	2	227685855	227718012	-	0	SLC19A3	ENSG00000135917	solute carrier family 19 (thiamine transporter), member 3 [Source:HGNC Symbol;Acc:HGNC:16266]	-1.13031	2.04265	2.92777	1.81703	3.16765	3.3599	3.26006	0.177413
CCL20	2	227813842	227817564	+	0.00548833	CCL20	ENSG00000115009	chemokine (C-C motif) ligand 20 [Source:HGNC Symbol;Acc:HGNC:10619]	-2.00658	-4.14035	-4.21881	-4.18842	-4.65374	-4.7342	-4.5444	-4.59436
DNER	2	229357629	229714558	-	3.9911e-05	DNER	ENSG00000187957	delta/notch-like EGF repeat containing [Source:HGNC Symbol;Acc:HGNC:24456]	0.694006	-0.487252	-0.616149	0.434478	-1.63049	-0.684226	-1.03378	0.547668
FBXO36	2	229922302	230013109	+	0	FBXO36	ENSG00000153832	F-box protein 36 [Source:HGNC Symbol;Acc:HGNC:27020]	0.130324	2.61823	3.60925	3.01702	4.30084	4.27994	4.45819	1.59308
SLC16A14	2	230034974	230068999	-	0.0024559	SLC16A14	ENSG00000163053	solute carrier family 16, member 14 [Source:HGNC Symbol;Acc:HGNC:26417]	-0.849808	-2.37544	-1.83018	-2.25535	0.0107084	-0.981908	0.0807518	1.47146
SP110	2	230168918	230225729	-	0.00454868	SP110	ENSG00000135899	SP110 nuclear body protein [Source:HGNC Symbol;Acc:HGNC:5401]	-3.02169	-1.83826	-4.39178	-4.87009	-4.71941	-5.90718	-6.33338	-1.11434
SP140L	2	230327184	230403732	+	1.06883e-05	SP140L	ENSG00000185404	SP140 nuclear body protein-like [Source:HGNC Symbol;Acc:HGNC:25105]	-0.0494798	-0.607417	-1.22049	-0.841748	-0.461876	-0.733349	-1.37733	-0.446924
SP100	2	230415942	230544090	+	0.0207446	SP100	ENSG00000067066	SP100 nuclear antigen [Source:HGNC Symbol;Acc:HGNC:11206]	-4.02887	-2.84185	-6.76459	-5.43788	-2.91077	-3.38309	-2.50511	-4.64884
CAB39	2	230712845	230821075	+	0.000598411	CAB39	ENSG00000135932	calcium binding protein 39 [Source:HGNC Symbol;Acc:HGNC:20292]	3.78263	4.03961	4.10911	3.85917	4.25775	4.26953	4.27892	3.73667
ITM2C	2	230864639	230879248	+	2.82411e-10	ITM2C	ENSG00000135916	integral membrane protein 2C [Source:HGNC Symbol;Acc:HGNC:6175]	5.86881	7.03765	6.50294	6.62895	6.23401	6.28285	6.69668	6.17626
PSMD1	2	231056864	231172827	+	0.00749279	PSMD1	ENSG00000173692	proteasome (prosome, macropain) 26S subunit, non-ATPase, 1 [Source:HGNC Symbol;Acc:HGNC:9554]	4.86345	5.12	5.16293	5.01561	4.8884	4.91858	5.1971	4.9246
ARMC9	2	231198546	231374837	+	0.00132574	ARMC9	ENSG00000135931	armadillo repeat containing 9 [Source:HGNC Symbol;Acc:HGNC:20730]	2.00066	1.55096	1.42392	1.62566	1.39036	1.1736	1.59697	1.98401
NCL	2	231453531	231464594	-	3.52226e-06	NCL	ENSG00000115053	nucleolin [Source:HGNC Symbol;Acc:HGNC:7667]	5.74315	5.96234	6.1627	5.9113	5.93924	5.90084	6.30382	5.84389
LINC00471	2	231508426	231514339	-	0.00432132	LINC00471	ENSG00000181798	long intergenic non-protein coding RNA 471 [Source:HGNC Symbol;Acc:HGNC:28668]	-2.46119	-1.9776	-1.88804	-2.4283	-1.4525	-2.08139	-0.237197	0.490912
NMUR1	2	231523160	231530495	-	1.26915e-18	NMUR1	ENSG00000171596	neuromedin U receptor 1 [Source:HGNC Symbol;Acc:HGNC:4518]	-3.85542	-1.05916	-0.660584	-0.966688	1.37583	0.894463	1.13408	-1.95936
PTMA	2	231707684	231713541	+	1.95982e-05	PTMA	ENSG00000187514	prothymosin, alpha [Source:HGNC Symbol;Acc:HGNC:9623]	6.92832	7.42119	7.36549	7.36006	7.08025	6.89253	7.51788	7.13001
PDE6D	2	231732425	231786272	-	4.15454e-06	PDE6D	ENSG00000156973	phosphodiesterase 6D, cGMP-specific, rod, delta [Source:HGNC Symbol;Acc:HGNC:8788]	3.39569	2.90399	3.002	2.68043	2.76835	1.65876	2.7105	3.97735
ALPP	2	232378534	232382889	+	5.11456e-19	ALPP	ENSG00000163283	alkaline phosphatase, placental [Source:HGNC Symbol;Acc:HGNC:439]	-0.90052	1.50078	2.54328	2.05136	4.01157	3.84766	4.30032	-6.31209
ALPPL2	2	232406843	232410714	+	1.94671e-07	ALPPL2	ENSG00000163286	alkaline phosphatase, placental-like 2 [Source:HGNC Symbol;Acc:HGNC:441]	2.13588	4.92501	5.59112	5.1766	7.19404	6.90806	7.11052	-3.25276
ECEL1	2	232479827	232487828	-	0.00316702	ECEL1	ENSG00000171551	endothelin converting enzyme-like 1 [Source:HGNC Symbol;Acc:HGNC:3147]	0.762659	1.90358	-0.491796	1.21583	-1.04391	-1.66295	-0.13748	0.323266
PRSS56	2	232520463	232525716	+	0.0300352	PRSS56	ENSG00000237412	protease, serine, 56 [Source:HGNC Symbol;Acc:HGNC:39433]	-3.66271	-5.50016	-5.62928	-5.54823	-6.01355	-6.09401	-5.90421	-2.80974
EIF4E2	2	232550052	232583644	+	0.000971144	EIF4E2	ENSG00000135930	eukaryotic translation initiation factor 4E family member 2 [Source:HGNC Symbol;Acc:HGNC:3293]	3.61336	3.97688	3.98202	3.95025	3.82519	3.9173	4.02388	3.49135
EFHD1	2	232606057	232682781	+	4.63849e-06	EFHD1	ENSG00000115468	EF-hand domain family, member D1 [Source:HGNC Symbol;Acc:HGNC:29556]	3.00561	3.98878	4.86322	4.35994	4.74183	4.53606	4.4483	1.50806
GIGYF2	2	232697305	232858627	+	0.000122637	GIGYF2	ENSG00000204120	GRB10 interacting GYF protein 2 [Source:HGNC Symbol;Acc:HGNC:11960]	3.11724	3.26204	3.43972	3.25664	3.49556	3.40952	3.5384	3.30154
NGEF	2	232878686	233013272	-	2.89111e-11	NGEF	ENSG00000066248	neuronal guanine nucleotide exchange factor [Source:HGNC Symbol;Acc:HGNC:7807]	0.635233	2.51066	2.4903	2.93696	2.33828	2.16802	2.86717	0.0346245
INPP5D	2	233059967	233207903	+	2.9385e-07	INPP5D	ENSG00000168918	inositol polyphosphate-5-phosphatase, 145kDa [Source:HGNC Symbol;Acc:HGNC:6079]	0.488116	2.75061	3.10734	2.99886	4.03346	4.07765	3.89885	-0.495548
ATG16L1	2	233210051	233295674	+	1.4e-45	ATG16L1	ENSG00000085978	autophagy related 16-like 1 (S. cerevisiae) [Source:HGNC Symbol;Acc:HGNC:21498]	3.07377	3.63805	4.14386	3.71654	4.19022	4.2533	4.49014	3.0442
DGKD	2	233354507	233472100	+	2.42814e-27	DGKD	ENSG00000077044	diacylglycerol kinase, delta 130kDa [Source:HGNC Symbol;Acc:HGNC:2851]	2.24718	2.3935	1.0904	2.31569	0.794324	1.0268	0.0840503	1.93915
USP40	2	233475520	233566782	-	1.62543e-07	USP40	ENSG00000085982	ubiquitin specific peptidase 40 [Source:HGNC Symbol;Acc:HGNC:20069]	0.800967	0.264831	-0.0436542	-0.0057948	-0.0028022	-0.11325	-0.0905716	0.965802
HJURP	2	233836701	233854566	-	8.42661e-06	HJURP	ENSG00000123485	Holliday junction recognition protein [Source:HGNC Symbol;Acc:HGNC:25444]	3.3017	3.62968	4.23982	3.75114	3.96597	3.80526	4.0819	4.45407
TRPM8	2	233917398	234019522	+	6.99604e-05	TRPM8	ENSG00000144481	transient receptor potential cation channel, subfamily M, member 8 [Source:HGNC Symbol;Acc:HGNC:17961]	-3.51004	-6.95965	-7.08877	-7.00772	-7.37171	-6.56705	-7.3637	-1.27572
ARL4C	2	234493041	234497053	-	0	ARL4C	ENSG00000188042	ADP-ribosylation factor-like 4C [Source:HGNC Symbol;Acc:HGNC:698]	5.92633	1.44974	-0.13926	0.368811	-0.12525	-0.146758	-1.49508	4.70664
SH3BP4	2	234951973	235055714	+	2.56526e-13	SH3BP4	ENSG00000130147	SH3-domain binding protein 4 [Source:HGNC Symbol;Acc:HGNC:10826]	4.43147	3.50759	3.56358	3.31469	3.85128	3.71126	3.6082	4.4042
AGAP1	2	235494089	236131800	+	1.26723e-15	AGAP1	ENSG00000157985	ArfGAP with GTPase domain, ankyrin repeat and PH domain 1 [Source:HGNC Symbol;Acc:HGNC:16922]	2.51221	1.88894	1.80044	1.66712	2.45526	2.51965	1.54113	2.32606
GBX2	2	236165236	236168369	-	0.00111528	GBX2	ENSG00000168505	gastrulation brain homeobox 2 [Source:HGNC Symbol;Acc:HGNC:4186]	-0.560171	0.456584	0.870229	0.843161	0.726505	1.06138	0.957843	1.14543
IQCA1	2	236324147	236507542	-	4.08707e-05	IQCA1	ENSG00000132321	IQ motif containing with AAA domain 1 [Source:HGNC Symbol;Acc:HGNC:26195]	0.77425	1.04584	0.996406	0.66237	1.14204	1.04806	1.72384	1.80734
ACKR3	2	236567787	236582358	+	0	ACKR3	ENSG00000144476	atypical chemokine receptor 3 [Source:HGNC Symbol;Acc:HGNC:23692]	4.50797	4.18246	3.77499	4.02289	2.47197	2.49207	2.676	2.0965
COL6A3	2	237324012	237414375	-	1.11921e-36	COL6A3	ENSG00000163359	collagen, type VI, alpha 3 [Source:HGNC Symbol;Acc:HGNC:2213]	-0.0956728	-4.79493	-5.57718	-6.21944	-0.86433	-2.45671	-6.18544	-2.06175
MLPH	2	237485428	237555318	+	0.0347419	MLPH	ENSG00000115648	melanophilin [Source:HGNC Symbol;Acc:HGNC:29643]	-4.35089	-2.57727	-2.93819	-3.30052	-6.43859	-5.13504	-6.90823	-4.58774
RAB17	2	237574322	237591093	-	4.69019e-11	RAB17	ENSG00000124839	RAB17, member RAS oncogene family [Source:HGNC Symbol;Acc:HGNC:16523]	0.307708	2.68858	0.183272	1.06938	-1.55878	-2.14941	-5.79356	0.266853
LRRFIP1	2	237627576	237780315	+	9.17193e-06	LRRFIP1	ENSG00000124831	leucine rich repeat (in FLII) interacting protein 1 [Source:HGNC Symbol;Acc:HGNC:6702]	2.26381	2.98763	2.78536	3.0248	2.93763	2.85054	2.87948	2.63596
UBE2F	2	237966955	238042782	+	1.1323e-05	UBE2F	ENSG00000184182	ubiquitin-conjugating enzyme E2F (putative) [Source:HGNC Symbol;Acc:HGNC:12480]	3.38982	4.03484	3.81744	3.7171	3.80877	3.8896	3.98618	3.45869
SCLY	2	238060889	238099413	+	3.22288e-17	SCLY	ENSG00000132330	selenocysteine lyase [Source:HGNC Symbol;Acc:HGNC:18161]	2.4557	2.33036	1.81209	1.72532	1.06719	0.960698	1.33898	2.64587
ILKAP	2	238170401	238203729	-	0.0206469	ILKAP	ENSG00000132323	integrin-linked kinase-associated serine/threonine phosphatase [Source:HGNC Symbol;Acc:HGNC:15566]	3.64673	3.85761	3.76711	3.76272	3.18265	3.37164	3.40051	3.48948
HES6	2	238238267	238240662	-	1.40646e-35	HES6	ENSG00000144485	hes family bHLH transcription factor 6 [Source:HGNC Symbol;Acc:HGNC:18254]	4.75221	3.81531	2.98388	3.83885	3.12059	2.97555	2.97173	3.73849
PER2	2	238244038	238290102	-	3.30226e-11	PER2	ENSG00000132326	period circadian clock 2 [Source:HGNC Symbol;Acc:HGNC:8846]	0.973749	0.468872	0.906871	0.716781	0.67459	1.06374	-0.264585	0.302313
TRAF3IP1	2	238320441	238400900	+	3.44617e-06	TRAF3IP1	ENSG00000204104	TNF receptor-associated factor 3 interacting protein 1 [Source:HGNC Symbol;Acc:HGNC:17861]	1.87569	0.974012	1.19381	1.02108	1.4122	1.49983	1.03862	1.7895
ASB1	2	238426824	238452250	+	1.02085e-06	ASB1	ENSG00000065802	ankyrin repeat and SOCS box containing 1 [Source:HGNC Symbol;Acc:HGNC:16011]	2.8956	2.45185	2.55849	2.63421	2.64144	2.66361	2.41647	2.68202
TWIST2	2	238848032	238910543	+	2.55747e-11	TWIST2	ENSG00000233608	twist family bHLH transcription factor 2 [Source:HGNC Symbol;Acc:HGNC:20670]	-0.279007	-0.691121	0.58563	-0.166396	2.55213	2.15982	2.71472	-0.0329705
HDAC4	2	239048168	239401011	-	0	HDAC4	ENSG00000068024	histone deacetylase 4 [Source:HGNC Symbol;Acc:HGNC:14063]	1.34372	0.540127	0.589194	0.696514	-0.3419	-0.379	-2.1029	1.24069
NDUFA10	2	239892450	240025402	-	4.49721e-11	NDUFA10	ENSG00000130414	NADH dehydrogenase (ubiquinone) 1 alpha subcomplex, 10, 42kDa [Source:HGNC Symbol;Acc:HGNC:7684]	2.65443	3.31834	3.24363	3.288	3.12263	3.06262	3.36076	2.80391
GPC1	2	240435671	240468078	+	0	GPC1	ENSG00000063660	glypican 1 [Source:HGNC Symbol;Acc:HGNC:4449]	4.48004	3.54776	3.14423	3.16544	2.68624	2.52512	2.06782	4.01261
ANKMY1	2	240479422	240569209	-	1.96034e-06	ANKMY1	ENSG00000144504	ankyrin repeat and MYND domain containing 1 [Source:HGNC Symbol;Acc:HGNC:20987]	0.372575	0.0889132	-0.313433	0.207605	-0.440595	-0.660074	-0.647948	0.127467
DUSP28	2	240560054	240564014	+	2.67478e-05	DUSP28	ENSG00000188542	dual specificity phosphatase 28 [Source:HGNC Symbol;Acc:HGNC:33237]	0.512806	0.205347	-0.51006	0.165724	-0.947667	-0.745608	-0.523924	-0.0342337
RNPEPL1	2	240565804	240581372	+	0.000106394	RNPEPL1	ENSG00000142327	arginyl aminopeptidase (aminopeptidase B)- like 1 [Source:HGNC Symbol;Acc:HGNC:10079]	2.20176	2.66463	1.51413	2.10963	1.6813	1.34421	1.33245	1.833
CAPN10-AS1	2	240582700	240586699	-	1.78443e-13	CAPN10-AS1	ENSG00000260942	CAPN10 antisense RNA 1 (head to head) [Source:HGNC Symbol;Acc:HGNC:48839]	0.860613	-1.5165	-1.50404	-1.64305	-1.3708	-0.81005	-1.4208	0.512991
CAPN10	2	240586716	240617705	+	4.54625e-11	CAPN10	ENSG00000142330	calpain 10 [Source:HGNC Symbol;Acc:HGNC:1477]	3.02971	2.39786	2.16333	2.54213	2.05201	2.1305	2.12523	2.68236
GPR35	2	240605431	240631259	+	3.11066e-09	GPR35	ENSG00000178623	G protein-coupled receptor 35 [Source:HGNC Symbol;Acc:HGNC:4492]	-1.42324	-3.63325	-4.07733	-2.66295	-4.28016	-4.48541	-5.65455	-2.85379
KIF1A	2	240713764	240820308	-	0	KIF1A	ENSG00000130294	kinesin family member 1A [Source:HGNC Symbol;Acc:HGNC:888]	3.25489	-0.336872	-0.437649	-1.27882	-0.307149	-0.0770349	-1.31993	4.0179
MTERF4	2	241087099	241102332	-	0.0154028	MTERF4	ENSG00000122085	mitochondrial transcription termination factor 4 [Source:HGNC Symbol;Acc:HGNC:28785]	2.31243	2.40218	2.3971	2.53058	2.33222	2.45454	2.73097	2.93193
[truncated: 9,833 more rows]

## Sheet: N3+ vs Naive
Probe	Chromosome	Start	End	Strand	FDR	Feature	ID	Description	N4_Minus	N3_Plus	N4_Plus	Nmin	Passage_5	Passage_10	Naïve	Primed
[truncated: 8,600 more rows]

[truncated: 6 more sheets: N4+ vs Naive, Nmin vs Naive, P5 vs Naive, P10 vs Naive, Primed vs Naive, N3+ vs N4+]
