# Supplementary material for: Comprehensive Cell Surface Protein Profiling Identifies Specific Markers of Human Naive and Primed Pluripotent States
Source: Cell Stem Cell. 2017 Jun 1;20(6):874–890.e7. doi: 10.1016/j.stem.2017.02.014 (PMC5459756; doi:10.1016/j.stem.2017.02.014)
Supplement: Table S3. Expression Counts of Transposable Element Classes, Related to Figure 7 [file mmc4.xlsx]

## Sheet: TE Count data
	N4_Minus(1)	N4_Minus(2)	N3_Plus(1)	N3_Plus(2)	N4_Plus(1)	N4_Plus(2)	N4_Plus(3)	Nmin(2)	Nmin(3)	Passage_5(1)	Passage_5(2)	Passage_5(3)	Passage_10(1)	Passage_10(3)	Naïve(1)	Naïve(2)	Naïve(3)	Primed(1)	Primed(2)	Primed(3)
(A)n	112	172	129	188	198	132	115	204	208	385	462	352	341	418	334	258	219	219	426	283
(AAAAAC)n	0	1	4	3	4	1	3	12	6	5	4	7	6	1	2	4	3	0	2	1
(AAAAAT)n	1	0	1	0	3	1	2	0	4	1	6	1	4	4	4	1	4	0	0	0
(AAAAC)n	37	50	35	42	38	47	28	85	69	62	50	73	59	75	47	35	34	35	100	39
(AAAACA)n	3	9	4	4	10	6	2	8	7	10	11	4	10	11	4	3	7	9	8	2
(AAAACAA)n	1	1	4	1	8	2	0	1	1	2	1	1	0	8	1	0	2	1	2	4
(AAAAG)n	6	16	9	6	8	4	10	18	19	13	10	10	14	14	10	7	7	5	17	13
(AAAAT)n	22	41	19	42	56	36	43	51	44	85	109	97	82	116	77	76	72	28	50	46
(AAAATT)n	0	0	5	5	2	2	4	0	3	6	4	5	6	2	4	1	4	1	0	0
(AAAC)n	35	65	52	75	65	52	25	76	106	92	71	79	100	84	51	55	25	33	81	54
(AAACA)n	6	6	17	10	13	9	4	14	9	12	8	9	8	13	5	1	0	10	32	26
(AAACAA)n	4	1	1	2	1	3	0	1	1	3	0	0	2	1	0	0	0	0	0	0
(AAACCA)n	4	2	0	1	0	0	0	0	0	1	1	4	0	2	0	3	0	3	3	3
(AAAG)n	16	21	10	26	22	15	10	22	25	22	21	23	18	16	15	18	10	44	55	78
(AAAGA)n	4	2	3	2	0	3	3	0	1	3	5	4	3	3	0	2	0	2	2	2
(AAAGC)n	0	2	4	3	9	5	2	8	6	4	1	0	0	0	0	0	1	0	0	0
(AAAGCA)n	1	5	0	1	2	0	0	0	0	0	2	0	1	2	0	0	0	1	0	6
(AAAT)n	79	107	87	122	114	109	51	203	205	181	163	136	170	211	80	86	66	101	207	154
(AAATA)n	8	1	5	17	7	1	3	11	10	10	14	16	13	18	6	5	7	12	15	16
(AAATAA)n	3	2	1	0	1	1	0	0	2	5	4	0	1	1	2	5	0	2	4	2
(AAATT)n	2	1	0	1	0	0	0	0	2	0	1	2	6	1	0	2	0	1	2	1
(AAATTTCT)n	0	4	0	1	0	0	0	1	0	1	0	1	4	3	1	2	1	0	0	1
(AAC)n	38	48	57	61	41	42	37	56	62	69	62	52	63	69	41	37	34	43	97	59
(AACA)n	15	12	17	21	6	17	14	22	12	25	18	38	19	27	10	6	11	15	27	11
(AACAA)n	14	13	9	10	16	11	8	12	10	16	14	13	13	15	5	11	4	21	14	15
(AACAAA)n	0	0	1	0	1	2	0	2	3	3	2	5	3	2	0	5	1	0	2	0
(AACAAT)n	0	0	1	1	0	0	0	0	0	0	0	0	0	0	0	0	0	16	44	32
(AACACA)n	0	1	4	3	2	8	0	1	9	14	1	3	8	3	0	1	4	2	2	0
(AACAGAA)n	0	0	0	0	0	0	0	0	0	8	5	5	6	9	4	6	4	0	1	0
(AACC)n	3	0	0	1	1	0	1	0	1	0	3	2	1	2	0	0	0	3	6	0
(AACT)n	3	1	0	5	0	1	0	1	7	5	2	3	2	1	0	1	1	0	0	2
(AACTC)n	17	14	34	19	27	22	21	12	18	33	33	45	21	32	42	42	30	11	13	12
(AACTG)n	0	0	1	1	6	5	2	2	0	1	0	0	4	0	0	1	0	2	3	0
(AAG)n	2	6	9	11	5	2	4	16	11	2	7	5	11	16	5	2	5	11	15	11
(AAGA)n	8	2	2	5	6	2	8	4	6	7	15	4	10	14	7	7	7	8	16	8
(AAGAA)n	11	6	2	4	1	4	2	5	1	11	4	7	6	4	2	3	0	0	4	0
(AAGAAG)n	0	1	2	7	4	4	1	0	2	1	1	0	0	2	0	0	2	0	0	0
(AAGAC)n	1	4	2	1	3	3	3	4	2	8	5	2	1	6	3	12	6	2	5	5
(AAGAG)n	0	4	1	0	1	3	0	2	5	1	0	2	1	2	0	0	0	2	2	0
(AAGCAA)n	0	0	2	1	3	5	4	3	1	4	4	4	4	5	0	0	2	3	1	1
(AAGG)n	12	6	5	9	15	3	3	8	18	7	6	13	8	11	8	9	7	6	16	13
(AAGGG)n	2	1	0	0	1	0	0	0	2	2	0	4	1	0	0	2	0	0	2	3
(AAT)n	37	83	60	97	71	54	51	153	91	105	93	85	95	110	65	61	57	77	149	112
(AATA)n	28	27	33	41	36	15	24	59	66	54	61	61	76	67	40	48	27	48	92	43
(AATAA)n	7	11	10	10	12	4	7	4	6	8	12	13	12	14	5	7	9	7	15	11
(AATAAGA)n	0	0	1	0	2	0	8	2	5	4	7	6	6	2	6	3	3	0	0	0
(AATAATT)n	2	0	2	1	0	0	1	0	0	1	2	5	2	4	0	0	0	0	3	1
(AATAC)n	2	0	0	1	1	3	5	1	0	2	2	1	3	0	0	0	2	6	4	2
(AATAGA)n	4	4	2	1	1	0	0	10	8	0	0	0	0	0	0	0	0	2	0	0
(AATAT)n	2	0	0	4	1	0	1	2	4	4	4	2	5	2	2	0	3	2	3	3
(AATATA)n	2	1	2	3	0	0	1	4	1	0	6	0	2	4	2	1	1	2	0	1
(AATATAT)n	2	0	0	3	5	0	1	6	5	2	2	0	0	2	0	0	0	23	31	7
(AATATGT)n	0	0	0	0	1	0	0	0	0	0	2	2	3	0	1	4	3	1	2	2
(AATATTT)n	0	0	3	0	0	1	0	7	0	3	1	2	5	1	3	3	1	1	0	0
(AATC)n	3	2	1	3	0	4	2	2	1	1	3	0	4	2	3	3	1	1	0	1
(AATCACT)n	4	0	1	4	3	0	0	3	3	0	4	0	2	1	1	0	0	0	0	0
(AATG)n	14	6	14	24	27	24	12	18	25	9	20	13	11	23	8	4	8	14	40	18
(AATGAAG)n	0	4	1	0	6	5	1	9	3	1	0	2	1	1	0	2	0	0	0	0
(AATGATG)n	0	1	2	2	1	0	2	7	6	3	1	0	6	5	0	1	2	0	0	1
(AATT)n	3	6	6	12	11	4	8	9	12	22	24	14	24	30	18	19	9	9	14	11
(AATTA)n	1	6	0	4	2	2	0	1	7	1	2	4	3	4	4	2	0	2	3	3
(AATTAT)n	1	0	3	1	3	0	2	0	4	1	1	1	2	0	2	0	0	2	4	0
(AATTT)n	0	0	1	4	1	2	0	4	1	1	1	5	3	4	2	0	2	1	6	1
(AATTTGC)n	5	2	1	5	5	3	3	0	2	0	1	1	4	1	3	3	4	5	4	3
(AATTTGT)n	0	0	0	0	2	1	2	0	0	6	4	3	7	9	0	0	0	0	0	0
(AATTTT)n	4	2	2	3	5	5	0	1	2	8	6	5	1	0	2	1	1	6	4	1
(AC)n	125	180	163	400	189	191	144	384	333	301	287	245	244	258	150	148	134	205	286	255
(ACA)n	7	36	25	27	39	46	27	64	26	27	18	9	19	6	8	1	2	70	91	80
(ACAA)n	1	1	7	9	9	5	8	23	14	13	10	13	18	11	11	2	6	9	14	12
(ACAAA)n	1	0	1	2	4	2	1	2	5	6	6	6	6	8	9	6	12	1	5	3
(ACAAT)n	2	4	9	1	1	0	2	4	3	4	4	12	21	4	6	5	1	1	1	0
(ACAC)n	2	3	9	10	4	8	3	11	18	12	15	24	14	13	2	6	10	5	8	9
(ACACAC)n	0	0	0	3	0	1	0	0	1	3	2	1	0	1	1	0	2	2	2	3
(ACACCA)n	0	0	3	2	2	1	3	7	8	7	0	13	1	1	8	4	9	0	0	0
(ACACGC)n	0	2	2	1	2	8	3	15	2	3	3	0	3	3	0	0	0	0	0	0
(ACAG)n	0	0	2	3	3	0	0	1	1	5	3	2	3	4	2	5	4	1	3	0
(ACAGAG)n	0	1	1	2	1	1	0	5	0	9	3	3	4	5	2	1	1	0	2	0
(ACAGG)n	3	1	1	0	0	0	0	0	0	4	1	8	5	7	2	2	3	1	0	0
(ACAGTTTT)n	0	0	0	0	0	0	0	0	2	3	1	6	4	6	5	0	2	0	0	0
(ACAT)n	1	3	2	7	5	13	4	9	10	13	7	7	9	8	4	8	7	10	6	8
(ACATAT)n	4	7	7	10	13	6	16	24	29	28	16	35	32	37	19	14	11	7	9	5
(ACATTT)n	0	4	0	0	1	0	0	1	0	1	0	2	5	0	2	2	2	0	6	1
(ACC)n	0	4	0	9	1	0	1	0	2	1	2	3	3	1	0	2	1	2	3	7
(ACCCT)n	1	0	1	2	2	4	3	8	2	4	3	0	5	2	6	6	9	1	10	3
(ACCCTA)n	0	0	0	2	0	1	3	6	7	2	0	1	2	1	0	0	0	0	0	2
(ACT)n	0	1	0	2	7	2	0	0	5	2	2	0	4	1	1	1	0	0	3	3
(ACTATCT)n	0	0	1	0	1	1	0	0	1	1	1	5	4	5	0	1	1	0	0	0
(ACTGCT)n	0	0	1	1	0	0	0	0	0	1	6	1	3	7	1	1	1	1	0	0
(AG)n	23	47	18	71	33	24	25	36	36	40	42	40	36	36	11	33	27	46	71	65
(AGA)n	3	4	1	4	3	1	1	1	1	9	7	7	9	8	1	4	1	1	0	3
(AGAA)n	3	22	21	23	18	3	4	17	14	6	15	8	11	9	14	8	5	10	8	15
(AGAAA)n	1	1	1	0	7	7	6	10	5	2	3	0	2	3	1	1	0	5	5	6
(AGAAAA)n	0	0	0	0	2	0	0	0	0	2	0	0	81	1	2	0	0	0	2	0
(AGAAGC)n	0	4	2	1	1	0	1	2	6	2	2	3	2	2	6	2	4	1	4	2
(AGAATTG)n	0	0	0	0	1	2	4	0	0	4	4	6	2	6	4	1	0	0	0	0
(AGAC)n	4	7	7	11	6	9	10	16	12	7	6	2	7	4	3	2	5	23	33	25
(AGACAG)n	4	1	0	5	3	0	0	0	1	0	0	0	0	0	0	0	2	0	8	3
(AGAG)n	3	3	0	4	2	2	2	3	4	2	1	0	0	0	0	0	0	2	3	0
(AGAGAC)n	4	2	1	4	5	0	2	0	4	5	5	1	2	4	1	1	1	29	35	31
(AGAGAG)n	0	4	0	1	5	0	2	6	1	6	4	5	3	7	5	4	4	0	0	1
(AGAGAT)n	0	10	0	3	0	2	3	3	1	1	3	1	0	9	0	0	0	0	1	3
(AGAGGC)n	0	0	1	3	0	0	0	2	3	2	2	2	0	1	0	3	2	1	0	0
(AGAT)n	15	23	19	27	24	14	18	12	14	38	36	22	36	22	11	11	11	68	104	63
(AGATAT)n	1	1	3	4	0	3	0	0	8	1	2	2	1	4	2	3	0	0	0	0
(AGATGG)n	1	1	1	2	6	2	4	5	4	2	2	5	1	1	2	4	3	10	6	7
(AGC)n	0	4	10	9	5	6	6	5	2	3	4	1	3	3	5	1	3	7	16	7
(AGG)n	3	4	3	8	5	2	3	12	6	4	1	3	1	2	3	1	0	3	4	7
(AGGA)n	13	10	4	12	5	5	1	7	13	3	14	7	5	6	11	21	4	1	6	9
(AGGC)n	1	4	3	3	3	1	2	3	3	2	0	0	2	2	0	0	1	0	3	3
(AGGCAGG)n	0	0	2	2	1	1	0	0	0	6	1	0	1	0	6	0	0	0	3	1
(AGGCGC)n	0	0	0	1	0	2	1	4	2	1	1	1	3	3	3	1	3	0	0	1
(AGGG)n	0	2	0	5	1	0	2	1	3	2	3	0	3	0	1	1	1	1	0	2
(AGGGAC)n	3	0	1	3	1	2	0	6	2	0	1	2	1	1	2	0	0	2	1	1
(AGT)n	1	1	4	6	6	6	2	4	2	4	2	4	9	4	6	1	4	2	2	6
(AGTA)n	1	0	2	0	0	0	0	2	0	1	3	0	0	2	0	1	2	1	6	2
(AT)n	123	206	166	337	197	209	108	339	234	342	350	331	319	300	143	206	174	241	367	226
(ATA)n	18	26	10	47	18	13	14	38	24	20	36	30	14	22	10	21	18	29	38	38
(ATAA)n	16	26	14	30	23	10	15	15	10	37	32	31	32	26	16	23	16	25	46	33
(ATAAA)n	1	8	2	2	1	4	1	2	1	6	6	10	3	3	7	5	7	0	6	3
(ATAAT)n	1	0	1	3	1	0	1	5	2	4	3	1	1	0	0	0	4	4	2	0
(ATAATA)n	0	0	0	3	3	2	0	0	3	2	3	2	3	1	1	2	0	0	1	0
(ATAATT)n	1	2	0	0	0	0	3	2	0	1	3	2	0	1	1	2	1	3	3	2
(ATAC)n	15	8	14	24	13	13	9	21	15	46	30	26	23	35	20	19	16	26	24	13
(ATACA)n	4	8	15	2	3	2	6	8	7	10	11	25	44	10	16	10	0	0	4	0
(ATACAC)n	2	1	2	8	0	2	5	7	5	8	8	7	3	7	0	2	1	2	4	7
(ATACAGGT)n	2	4	1	2	0	1	0	0	1	2	3	1	2	2	0	0	0	0	3	0
(ATACAT)n	2	2	0	0	1	1	1	6	2	3	4	3	5	7	2	3	0	0	0	0
(ATACATAC)n	4	14	0	2	6	6	2	2	4	8	10	18	22	10	11	8	8	0	2	2
(ATAG)n	5	7	19	39	12	16	21	24	23	43	22	48	40	61	43	35	40	15	14	21
(ATAGAT)n	2	0	0	3	0	2	2	1	0	0	1	1	1	4	0	0	0	2	4	1
(ATAT)n	5	11	12	24	20	21	8	40	12	30	27	26	29	38	9	7	16	19	39	17
(ATATA)n	8	5	10	10	25	29	20	55	11	16	3	11	23	8	3	3	1	15	12	17
(ATATAA)n	4	1	1	2	4	3	1	6	1	5	4	6	3	0	5	1	4	1	9	5
(ATATAC)n	2	3	6	3	2	3	6	13	5	14	16	10	11	6	2	5	1	3	1	4
(ATATAG)n	1	0	2	4	2	4	1	6	0	1	5	1	2	1	1	3	0	0	2	1
(ATATAT)n	2	5	3	2	3	1	3	3	7	1	3	2	3	7	0	0	2	0	5	0
(ATATATA)n	0	0	1	0	1	0	0	4	0	3	1	1	4	3	1	1	0	0	1	0
(ATATCT)n	2	0	1	3	2	0	1	3	2	1	1	2	2	1	1	0	0	1	4	5
(ATATGC)n	0	0	1	0	2	0	0	0	0	1	2	1	5	3	0	2	1	0	1	1
(ATATGT)n	0	1	0	0	6	1	3	2	1	3	4	4	2	3	0	1	1	2	4	1
(ATATGTG)n	2	0	2	1	1	1	1	6	3	1	0	3	2	8	0	0	0	0	0	0
(ATATT)n	1	1	1	0	2	1	2	3	2	6	2	2	5	8	0	1	1	0	3	0
(ATATTA)n	3	2	0	2	1	1	0	1	1	2	4	2	1	1	0	0	0	1	6	2
(ATATTC)n	0	1	0	1	0	2	1	0	3	4	2	0	5	0	1	0	0	0	2	1
(ATATTT)n	2	0	1	3	0	2	0	2	4	1	1	2	8	6	0	2	4	6	4	4
(ATC)n	1	7	3	11	5	2	9	9	7	5	7	2	7	5	4	5	4	12	8	23
(ATCAAATGGA)n	0	1	0	3	1	0	0	4	0	0	0	0	0	0	0	0	2	1	5	6
(ATCAT)n	0	1	3	5	14	8	5	12	6	4	1	1	2	1	0	0	0	0	0	0
(ATCATC)n	9	2	10	9	27	17	25	45	20	18	14	6	5	4	3	1	7	6	9	6
(ATCC)n	2	11	3	16	9	7	5	6	12	14	10	8	16	17	10	7	8	13	17	14
(ATCGAATGGA)n	0	1	0	14	0	0	0	10	0	0	0	0	0	0	1	4	3	1	5	12
(ATCT)n	11	4	16	19	13	10	5	23	16	15	16	29	14	13	18	13	12	6	11	12
(ATCTAT)n	1	0	0	2	0	1	0	4	0	2	2	0	1	7	2	1	1	1	1	0
(ATG)n	9	1	6	22	10	5	7	13	18	13	22	10	6	19	3	10	6	7	7	12
(ATGA)n	4	7	6	17	9	13	3	13	14	7	15	3	5	10	3	4	3	8	12	6
(ATGAA)n	47	20	19	16	45	17	21	35	42	55	73	51	51	72	28	62	27	71	149	111
(ATGATG)n	0	3	2	3	4	2	3	2	2	1	2	0	0	1	0	0	2	0	0	0
(ATGG)n	10	4	12	21	10	9	8	16	21	10	5	5	9	11	7	8	2	13	10	13
(ATGGTG)n	2	5	4	7	4	4	9	1	10	10	5	5	10	4	6	3	7	15	17	17
(ATGT)n	4	4	1	12	6	3	0	5	9	14	10	16	11	10	7	6	11	6	3	6
(ATGTA)n	0	1	0	0	0	0	0	0	1	3	3	3	1	6	2	6	3	1	4	1
(ATGTAT)n	1	2	3	3	4	1	0	7	2	5	1	5	2	1	2	0	0	4	1	2
(ATGTGC)n	7	4	0	0	0	0	0	2	4	0	0	4	4	2	0	0	0	0	3	1
(ATGTGT)n	4	1	2	3	5	3	0	3	4	1	5	1	2	1	0	3	2	3	4	0
(ATGTTT)n	0	0	0	2	4	4	4	0	1	3	2	3	2	3	1	0	1	0	5	0
(ATT)n	30	48	25	72	61	42	42	49	58	84	76	59	74	79	30	32	14	65	101	68
(ATTA)n	7	15	6	5	3	5	3	35	22	7	7	5	9	3	4	1	2	8	16	7
(ATTAA)n	1	8	1	1	0	1	1	2	9	10	6	7	8	12	2	4	5	2	0	1
(ATTAAT)n	0	1	1	0	2	0	1	6	1	1	2	0	1	2	0	1	0	4	5	4
(ATTAATA)n	1	1	0	4	1	0	3	0	0	3	2	1	6	3	1	1	2	5	8	4
(ATTAT)n	0	2	5	1	3	5	5	5	6	6	9	2	3	5	1	0	2	3	6	0
(ATTATA)n	0	0	0	2	2	2	0	5	0	2	0	4	1	0	0	0	0	2	1	2
(ATTATT)n	0	0	0	0	3	3	0	0	1	3	0	3	2	3	0	0	0	2	2	6
(ATTC)n	9	8	19	31	23	20	17	23	17	31	27	22	29	20	7	22	12	32	40	23
(ATTCA)n	0	0	0	1	3	1	0	1	0	1	4	2	2	1	0	1	0	2	1	3
(ATTCC)n	0	0	0	9	1	0	1	1	0	3	9	8	4	7	0	5	3	2	1	6
(ATTCCATTCC)n	0	0	0	14	0	0	1	2	2	0	0	0	0	0	1	1	3	2	1	9
(ATTCCATTCG)n	0	0	0	11	0	0	0	5	0	0	0	0	0	0	0	5	4	2	2	4
(ATTCTT)n	1	0	1	3	1	0	0	1	2	0	0	1	3	4	0	1	0	0	2	0
(ATTCTTA)n	1	2	0	3	0	0	0	5	2	1	0	0	1	0	0	1	0	4	3	3
(ATTG)n	1	1	0	9	3	4	6	3	10	7	10	6	2	3	8	5	9	4	1	0
(ATTT)n	21	30	27	43	32	13	27	49	36	52	53	47	53	57	26	29	25	29	64	50
(ATTTA)n	2	7	4	4	1	5	1	3	4	6	10	4	8	4	6	7	2	1	8	1
(ATTTAA)n	0	1	1	3	0	1	2	1	1	3	0	1	2	3	0	0	3	0	2	0
(ATTTAAA)n	5	4	2	2	3	3	5	4	1	4	4	2	10	3	4	0	5	2	7	4
(ATTTAT)n	0	2	2	6	0	0	0	0	3	2	3	1	0	3	0	0	0	0	1	0
(ATTTATA)n	2	0	5	3	3	0	1	7	3	32	20	14	17	20	15	12	7	1	2	1
(ATTTT)n	6	4	9	13	9	3	7	13	15	17	10	13	11	15	9	1	5	7	14	12
(ATTTTA)n	2	0	1	1	1	1	3	1	1	3	8	1	4	9	1	2	1	3	4	3
(ATTTTAA)n	1	1	4	4	9	3	0	1	3	3	3	6	5	8	0	4	0	0	2	4
(ATTTTC)n	0	0	0	1	0	1	2	0	1	6	2	4	4	3	3	2	1	1	4	1
(ATTTTT)n	0	1	0	5	4	7	1	1	5	4	7	3	3	1	1	1	1	6	5	4
(ATTTTTA)n	0	1	2	1	0	5	0	0	0	0	1	0	5	0	0	0	1	2	10	1
(C)n	4	19	2	12	10	0	1	3	2	3	8	5	5	2	5	9	7	14	14	2
(CA)n	94	156	115	297	115	99	89	263	194	180	166	167	173	180	90	108	81	125	176	200
(CAA)n	33	38	31	25	13	20	13	27	15	30	21	29	42	44	17	20	12	17	26	24
(CAAA)n	9	17	5	10	2	10	1	5	18	30	27	21	29	30	37	34	26	7	13	9
(CAAAA)n	13	27	12	19	8	8	7	13	17	25	30	17	14	10	29	10	8	9	12	9
(CAAAAA)n	0	1	0	0	1	0	1	6	0	0	3	2	1	4	4	3	0	0	1	1
(CAAAC)n	0	1	8	6	15	30	15	35	18	7	5	3	2	3	0	0	0	9	5	16
(CAAG)n	0	2	10	6	1	2	2	9	8	1	0	0	0	0	1	0	0	0	3	1
(CAC)n	3	9	6	10	3	2	3	3	11	8	7	11	11	10	10	5	8	1	1	2
(CACA)n	9	22	12	20	11	13	9	12	26	24	13	11	15	7	8	6	9	10	8	14
(CACACA)n	1	8	17	17	22	20	23	69	55	37	36	19	13	25	20	9	10	28	41	23
(CACACAGA)n	0	0	7	2	16	29	13	21	15	8	4	3	2	2	0	0	0	0	1	0
(CACAG)n	18	11	9	6	16	4	12	18	22	3	3	4	11	11	5	6	6	7	11	10
(CACATA)n	1	6	0	9	3	1	1	1	6	1	7	4	2	2	1	1	0	0	2	0
(CACCAT)n	1	2	2	4	1	0	0	1	2	3	1	4	1	6	1	2	1	0	0	0
(CACCTC)n	1	2	0	1	1	3	0	4	4	2	1	0	1	2	0	0	0	0	1	0
(CAG)n	16	23	2	9	2	3	2	6	3	8	6	4	3	1	1	8	4	22	25	25
(CAGAGA)n	0	1	0	1	1	3	4	0	0	2	0	2	0	0	1	3	2	3	5	6
(CAGAGG)n	0	4	3	4	1	8	2	1	11	9	6	12	12	11	1	6	4	1	2	6
(CAGC)n	0	4	2	3	2	2	1	1	1	0	0	2	0	2	0	0	1	3	2	4
(CAGCCC)n	4	3	4	4	4	9	3	19	14	7	3	4	2	5	6	2	1	0	0	2
(CAGG)n	2	17	8	8	8	5	8	11	23	6	5	27	27	29	8	6	8	5	1	7
(CAGGC)n	2	8	2	0	1	1	0	0	2	0	4	0	3	1	0	0	0	7	8	10
(CAT)n	4	7	11	9	14	4	3	12	9	15	10	13	7	15	4	5	3	19	38	12
(CATA)n	3	3	0	7	4	4	5	3	7	4	6	6	5	8	0	5	9	2	5	3
(CATACA)n	1	0	2	3	1	3	0	3	3	0	2	4	0	1	0	0	1	2	0	2
(CATATA)n	1	2	2	5	2	0	2	2	4	0	4	3	2	3	1	1	0	2	0	0
(CATC)n	2	2	4	17	3	0	3	9	12	14	11	14	8	7	1	8	4	7	11	17
(CATCAT)n	1	1	0	3	2	1	2	13	7	3	5	5	5	2	4	1	1	0	4	0
(CATCT)n	19	12	10	2	9	7	6	21	12	26	18	12	39	16	9	24	10	16	33	30
(CATT)n	6	18	5	13	3	12	4	17	6	8	8	13	11	5	3	3	9	8	18	16
(CATTC)n	4	1	2	20	2	0	1	2	0	2	2	4	3	1	4	4	5	0	0	9
(CCA)n	0	0	5	10	5	7	4	3	5	7	7	2	8	1	0	2	4	4	3	1
(CCAT)n	4	4	1	17	2	1	0	3	7	3	5	2	2	7	4	2	6	2	9	8
(CCATT)n	1	4	0	22	3	0	0	1	2	0	2	1	0	3	0	3	4	2	1	11
(CCCAG)n	4	0	0	4	0	1	1	3	2	0	1	0	0	0	0	0	0	0	1	3
(CCCG)n	0	3	0	2	0	0	1	5	7	1	1	1	2	1	4	0	3	2	3	0
(CCCT)n	1	3	5	2	0	5	3	8	0	3	2	3	3	2	1	1	0	0	6	6
(CCCTC)n	0	5	0	7	1	2	1	6	4	0	1	1	3	1	1	3	0	2	1	0
(CCCTCT)n	1	3	0	4	3	3	5	4	7	3	9	6	14	7	7	5	1	0	1	1
(CCCTCTC)n	0	0	0	0	1	0	0	0	0	5	6	4	4	4	7	10	4	1	0	0
(CCCTGG)n	0	15	7	8	9	7	3	14	16	3	3	1	2	4	1	2	0	17	25	11
(CCG)n	66	74	60	49	27	68	39	118	199	66	54	50	79	83	37	28	22	57	49	67
(CCGCCCG)n	0	4	4	4	2	1	2	1	2	1	1	2	0	1	0	0	1	1	0	2
(CCGCG)n	5	0	0	5	2	11	6	6	20	7	3	5	4	8	6	10	3	8	3	12
(CCGGCC)n	5	2	1	1	0	0	2	0	4	1	1	1	1	2	1	2	1	0	0	0
(CCT)n	4	7	4	22	6	1	5	1	5	8	6	8	2	4	3	1	4	5	9	11
(CCTAGC)n	0	1	2	0	0	4	1	0	8	1	0	2	2	1	0	1	0	1	4	1
(CCTC)n	1	17	3	15	3	0	2	2	13	5	4	4	3	3	1	9	3	8	3	10
(CCTCA)n	0	2	1	1	1	0	1	5	2	1	1	0	1	0	0	1	0	1	2	0
(CCTCC)n	1	2	2	8	4	0	4	0	4	1	0	0	1	0	0	0	1	5	8	1
(CCTCT)n	7	12	0	5	1	0	3	2	4	2	0	1	3	3	2	3	0	10	13	6
(CCTCTCC)n	1	0	1	0	2	1	3	3	1	1	0	6	2	0	0	3	1	0	1	0
(CCTGC)n	3	4	1	3	2	0	1	7	4	1	4	0	0	0	0	0	0	1	10	2
(CCTGCTC)n	3	4	31	32	19	16	23	22	16	39	57	62	62	48	95	93	76	2	2	2
(CCTT)n	16	28	15	40	23	19	14	27	37	29	17	21	27	35	9	26	10	15	33	36
(CCTTC)n	0	1	1	2	0	1	1	1	4	2	1	3	0	1	3	2	1	1	1	0
(CCTTT)n	0	0	1	3	1	3	4	1	1	5	3	4	8	2	0	3	3	0	6	3
(CCTTTC)n	0	2	0	2	0	0	0	0	5	6	2	2	1	0	0	1	2	0	2	0
(CG)n	2	7	1	3	2	0	1	3	6	2	3	2	2	2	1	3	0	9	4	13
(CGC)n	10	18	5	9	3	2	5	8	12	3	2	0	1	1	0	3	0	30	29	38
(CGG)n	4	11	0	1	0	1	2	3	1	0	0	3	0	0	1	1	2	4	4	8
(CGGCG)n	25	28	52	44	27	55	37	73	132	61	55	55	76	70	34	28	24	20	17	27
(CGTG)n	5	8	6	18	7	22	11	13	27	66	63	73	61	54	84	68	85	11	6	7
(CT)n	33	65	39	143	70	79	53	137	130	94	101	111	88	110	51	84	28	55	90	83
(CTA)n	3	0	1	8	0	0	0	3	1	1	3	6	1	2	1	0	1	0	3	2
(CTAT)n	0	7	11	16	5	8	5	18	19	10	9	7	9	10	9	5	3	4	8	9
(CTATTC)n	0	1	3	0	3	5	2	2	3	1	0	0	0	2	0	0	0	5	4	3
(CTC)n	55	61	51	41	27	16	35	71	52	45	57	39	32	36	18	21	29	67	64	53
(CTCAGCC)n	1	5	0	2	2	0	0	5	4	1	0	0	0	0	0	0	0	1	1	1
(CTCC)n	18	23	29	47	45	43	39	88	67	95	104	83	105	109	73	59	48	45	73	46
(CTCCC)n	2	1	0	1	0	0	1	0	0	1	2	1	0	0	0	0	0	2	8	7
(CTCCCCC)n	2	1	1	3	0	1	0	4	4	0	1	1	1	0	1	1	1	4	2	1
(CTCCCT)n	0	2	1	3	0	1	0	0	1	15	8	16	12	20	15	10	6	1	2	0
(CTCCG)n	1	1	0	0	3	1	0	1	4	1	0	1	2	4	2	1	1	2	4	4
(CTCCT)n	0	0	1	3	0	0	0	4	0	3	0	0	3	2	0	2	2	0	0	1
(CTCCTC)n	4	1	2	5	1	0	1	0	2	1	0	1	0	1	0	1	1	4	4	4
(CTCCTTC)n	0	1	2	0	3	2	1	0	4	7	7	8	2	10	3	4	0	0	0	0
(CTCCTTT)n	10	2	3	5	1	2	2	7	4	0	4	2	4	1	0	0	3	5	7	5
(CTCT)n	56	95	58	92	61	51	28	79	105	148	114	183	147	144	93	103	102	24	50	63
(CTCTC)n	0	1	3	5	0	4	0	5	1	2	4	3	2	4	0	0	1	0	0	0
(CTCTCC)n	3	14	3	15	7	18	3	27	19	8	10	8	13	6	5	10	7	14	19	14
(CTCTCT)n	1	3	1	7	0	1	0	1	1	1	0	0	1	1	1	0	0	1	3	3
(CTCTGC)n	1	12	13	21	11	32	13	22	34	41	47	61	64	78	58	54	54	0	2	0
(CTCTT)n	3	3	0	2	1	0	0	3	8	4	1	0	0	1	0	0	0	0	3	5
(CTCTTT)n	0	0	1	7	1	4	1	5	6	5	2	4	1	4	2	1	0	1	0	4
(CTG)n	2	5	4	7	3	4	4	7	5	5	7	1	2	3	4	1	5	3	4	3
(CTGC)n	1	1	0	4	0	1	4	3	8	0	0	0	1	0	0	0	0	0	3	2
(CTGCC)n	1	1	0	2	2	1	1	0	5	2	2	2	2	3	2	1	1	0	0	2
(CTGCCC)n	0	0	1	1	0	0	0	4	6	1	2	0	1	0	0	0	0	1	3	4
(CTGCCG)n	0	0	1	4	0	2	1	2	2	13	9	11	16	25	13	6	14	0	0	0
(CTGCCT)n	1	0	2	1	0	2	0	5	0	0	0	0	3	1	0	0	0	0	3	3
(CTGCT)n	0	0	0	4	0	1	0	5	5	8	10	8	10	7	6	1	2	0	0	0
(CTGTCT)n	1	1	2	4	5	2	1	2	2	5	2	3	4	10	0	3	3	0	0	2
(CTGTTGG)n	0	1	0	0	4	5	2	3	2	1	0	0	1	0	0	0	0	0	1	0
(CTT)n	11	14	10	23	10	11	8	12	14	11	27	23	13	17	13	20	6	15	16	11
(CTTC)n	12	21	12	30	11	12	14	16	21	32	40	23	28	30	21	16	14	20	38	39
(CTTCC)n	1	1	1	6	0	1	0	2	3	2	2	1	1	1	2	1	1	2	6	0
(CTTCCCC)n	1	0	0	0	0	2	2	2	2	1	1	2	0	2	1	0	1	1	2	1
(CTTCT)n	0	3	1	8	4	0	2	1	5	0	1	0	3	1	0	0	1	4	1	8
(CTTCTC)n	5	2	0	2	1	3	1	7	6	4	3	7	3	5	2	3	7	4	6	4
(CTTT)n	30	44	25	63	63	41	23	54	53	123	96	60	119	94	72	72	61	33	53	57
(CTTTAT)n	4	0	2	0	3	2	1	5	3	0	1	1	1	2	0	0	1	1	2	0
(CTTTC)n	2	3	0	5	5	1	1	0	1	2	2	6	1	3	0	0	2	0	2	4
(CTTTCT)n	1	0	0	2	2	1	2	3	0	7	8	4	7	7	0	4	3	0	3	4
(CTTTT)n	4	6	9	12	11	8	1	4	13	12	26	18	12	20	9	8	2	6	19	17
(CTTTTA)n	0	0	3	1	6	6	9	3	2	6	2	4	6	5	1	2	0	0	5	1
(CTTTTT)n	0	5	2	8	4	6	2	2	1	3	2	3	0	5	0	2	0	3	6	3
(G)n	3	2	0	3	7	7	3	3	4	8	5	4	13	10	5	6	3	12	7	2
(GA)n	76	184	43	119	60	42	28	69	67	73	56	80	60	76	58	63	58	62	89	172
(GAA)n	1	3	2	6	0	2	0	0	3	3	4	1	1	1	0	1	3	1	4	1
(GAAA)n	8	19	18	28	47	34	26	49	35	21	41	37	32	25	21	27	16	37	97	101
(GAAAA)n	2	2	0	5	3	3	0	0	3	1	5	4	5	3	0	2	1	8	3	1
(GAAAT)n	0	0	1	0	1	0	0	0	1	2	3	4	4	6	2	1	4	2	6	1
(GAAG)n	8	15	9	13	10	9	7	9	17	10	14	27	21	3	18	15	21	12	13	23
(GAAGGAT)n	0	0	0	3	5	5	5	1	2	0	2	1	0	0	0	0	0	0	0	0
(GAAT)n	4	0	6	9	6	8	5	13	5	8	10	7	8	10	1	8	4	13	20	15
(GAATG)n	3	6	1	26	6	1	1	4	3	2	1	7	4	3	0	2	9	4	1	5
(GAATGGATA)n	0	1	2	1	5	10	6	7	17	2	4	2	3	1	0	0	0	7	6	9
(GACA)n	0	1	2	2	2	1	0	0	5	1	5	1	0	3	0	1	0	1	3	5
(GAG)n	1	6	2	10	6	6	3	11	4	4	1	3	2	4	2	2	2	4	5	11
(GAGA)n	0	1	1	7	0	0	0	3	3	2	0	0	3	3	1	0	1	0	0	0
(GAGAG)n	0	0	4	2	5	5	4	6	0	22	23	19	17	16	36	47	22	1	2	0
(GAGAGA)n	2	2	2	4	7	1	4	0	1	1	6	3	2	0	0	0	4	10	4	9
(GAGC)n	6	5	0	3	0	2	1	7	9	1	4	1	0	2	0	0	1	0	0	0
(GAGCG)n	15	21	6	21	7	13	11	45	68	15	25	23	32	22	15	9	3	9	16	16
(GAGG)n	3	2	3	4	1	0	0	2	3	4	1	0	0	0	4	1	0	2	5	1
(GAT)n	11	18	6	16	7	8	5	8	20	9	20	14	10	6	12	17	10	18	19	22
(GATA)n	4	11	6	22	6	9	7	8	12	19	15	18	8	16	7	14	6	14	14	8
(GATATA)n	0	1	2	6	5	5	1	16	4	21	19	13	17	20	8	7	1	0	1	1
(GATATAT)n	0	0	0	0	0	0	0	0	0	3	4	4	2	3	5	0	1	0	0	0
(GATCTT)n	10	4	10	7	7	5	5	6	3	17	11	13	14	12	12	8	11	10	13	3
(GATG)n	6	10	8	15	7	17	6	20	19	13	9	11	18	15	2	5	14	10	12	19
(GATGAT)n	0	2	0	0	0	0	1	0	0	3	0	2	3	4	1	3	5	1	5	0
(GATT)n	2	2	3	5	6	2	1	8	7	6	0	2	4	4	1	0	3	2	3	3
(GATTCCATTC)n	0	0	0	5	1	0	0	6	0	0	0	0	0	0	5	1	1	5	0	2
(GC)n	1	5	2	4	1	3	0	8	6	0	4	0	2	0	3	3	3	3	7	3
(GCA)n	1	3	5	8	9	9	4	12	30	15	13	19	14	19	6	13	8	2	1	1
(GCAGG)n	5	7	2	4	0	1	1	3	9	1	1	3	2	3	0	1	1	3	4	0
(GCAGT)n	0	0	3	1	1	1	2	9	3	0	0	0	0	0	0	0	0	0	0	0
(GCC)n	11	13	4	14	3	6	3	8	28	27	24	19	12	17	19	25	19	10	14	18
(GCCCC)n	0	0	1	0	1	0	1	4	3	1	0	1	1	0	0	0	2	7	4	2
(GCCCCG)n	2	9	4	1	0	1	2	5	4	3	2	1	1	0	0	0	1	9	10	4
(GCCCCGAC)n	1	6	3	0	1	2	1	6	13	1	0	3	3	2	2	0	0	2	2	6
(GCCG)n	26	30	16	13	1	10	8	22	16	13	22	12	21	19	10	12	15	8	29	22
(GCCTCTC)n	3	6	5	7	0	0	1	18	45	1	2	0	1	0	2	0	0	0	1	0
(GCG)n	20	20	6	20	4	10	6	24	27	8	8	4	9	7	7	2	0	16	19	17
(GCGACCC)n	0	0	0	0	0	0	0	0	0	0	0	0	0	0	0	0	0	9	10	8
(GCGCG)n	2	15	4	5	0	3	2	6	3	3	1	1	1	0	2	2	0	1	0	0
(GCGCTG)n	3	6	2	1	1	2	0	0	3	0	0	2	4	0	5	2	3	5	6	6
(GCGGAGG)n	1	0	1	0	1	1	0	4	1	1	2	2	0	0	2	3	1	1	2	7
(GCT)n	2	4	5	4	3	1	0	0	9	5	4	5	1	0	0	4	6	2	1	2
(GCTCT)n	0	0	3	3	1	1	0	0	1	14	22	18	8	13	15	30	18	0	0	1
(GCTGG)n	0	3	1	4	1	1	0	1	15	0	0	0	2	3	0	4	0	0	2	0
(GCTGGA)n	1	1	1	0	2	0	1	6	4	0	2	2	0	1	0	0	1	2	3	0
(GCTGTG)n	1	2	5	8	7	7	7	13	3	7	3	3	3	6	9	7	14	0	0	0
(GGA)n	3	5	3	6	3	5	1	5	7	2	8	3	6	1	2	3	5	5	2	9
(GGAA)n	4	4	5	11	4	4	1	12	11	2	9	6	5	6	3	7	4	9	7	10
(GGAAA)n	0	1	1	1	1	0	1	0	3	0	1	1	2	2	1	1	0	1	5	3
(GGAAG)n	5	7	3	4	2	3	8	9	12	3	4	6	2	2	3	7	1	7	2	0
(GGAGAG)n	0	0	0	5	0	3	3	2	5	16	12	13	23	11	5	14	10	0	1	1
(GGAT)n	2	16	4	21	4	4	3	7	9	2	0	3	3	2	3	2	1	3	1	7
(GGC)n	3	20	25	63	12	9	23	51	108	39	31	30	39	38	29	19	16	1	3	0
(GGCAG)n	4	5	1	2	1	4	0	0	1	3	5	2	2	0	3	1	1	1	5	2
(GGCAGA)n	0	1	0	2	0	0	1	0	1	4	3	1	2	4	3	2	1	0	0	2
(GGCCC)n	5	5	2	6	4	6	9	24	11	9	16	7	22	9	10	14	14	3	1	3
(GGCCCT)n	0	1	0	2	0	3	4	0	3	1	1	0	0	4	1	0	0	0	3	1
(GGCCG)n	10	13	7	10	10	19	8	18	39	15	17	24	15	21	16	12	17	17	5	13
(GGCCGCG)n	9	14	8	5	4	5	3	13	10	4	8	1	2	1	4	1	3	57	64	50
(GGGA)n	0	0	2	0	0	1	0	3	5	0	0	0	1	1	0	1	0	0	1	6
(GGGAGA)n	2	3	3	5	4	11	3	15	9	7	2	4	7	9	1	4	1	4	2	4
(GGGC)n	2	0	0	3	2	2	0	5	10	0	0	2	0	0	0	0	1	0	0	0
(GGGGT)n	4	1	5	2	1	4	0	1	0	3	1	0	2	0	0	0	1	14	8	9
(GGT)n	0	0	0	10	2	0	1	0	0	0	1	1	0	1	0	2	1	2	0	9
(GGTA)n	0	0	1	0	0	0	1	0	0	4	0	2	4	1	1	0	0	5	1	0
(GGTAGA)n	1	3	0	0	1	0	1	0	2	2	4	0	0	0	3	0	0	6	3	0
(GGTG)n	0	3	0	0	0	0	0	1	2	4	5	2	3	3	13	4	6	2	1	3
(GT)n	61	151	95	262	112	141	85	242	208	243	273	251	255	260	173	182	165	129	192	169
(GTAT)n	6	4	7	6	2	11	4	4	2	8	1	8	4	5	3	4	1	2	11	5
(GTATATG)n	0	0	1	2	2	5	0	3	5	2	1	1	1	3	2	3	2	0	1	0
(GTATGT)n	0	0	0	2	1	1	0	0	0	1	2	3	0	4	0	4	1	1	3	2
(GTCATG)n	0	7	5	6	2	0	0	3	9	1	1	0	2	1	2	1	0	0	0	0
(GTCTCT)n	0	0	0	1	0	0	1	2	3	1	1	0	0	0	1	0	0	0	6	4
(GTCTTCT)n	0	0	3	7	4	3	2	4	6	9	6	7	12	4	3	5	4	0	3	0
(GTG)n	4	5	12	10	1	5	4	11	9	11	10	4	7	4	9	4	6	2	8	3
(GTGT)n	1	4	3	10	1	2	1	1	7	8	5	1	5	5	4	3	4	2	5	2
(GTGTAG)n	0	3	5	7	3	8	5	18	34	23	19	22	30	26	25	11	18	0	0	0
(GTGTAT)n	0	0	1	1	0	1	1	7	4	1	0	2	4	3	0	0	1	1	0	1
(GTGTGT)n	5	4	2	4	2	2	1	6	7	0	1	2	1	6	0	3	3	2	5	3
(GTT)n	9	14	5	18	5	12	3	12	27	11	13	11	12	6	3	3	7	35	43	27
(GTTATG)n	0	7	6	7	2	0	1	5	10	1	1	0	5	1	2	1	0	0	0	0
(GTTATGA)n	0	1	0	2	0	0	0	0	4	2	1	1	1	0	0	0	0	5	3	0
(GTTT)n	62	42	45	83	56	59	51	117	104	88	97	72	87	119	47	58	47	64	87	62
(GTTTG)n	0	3	0	0	1	0	0	0	0	5	0	5	2	5	1	0	0	2	1	0
(GTTTT)n	20	17	15	17	32	17	10	16	24	30	30	25	23	24	10	13	9	20	32	19
(GTTTTT)n	0	2	0	5	0	0	2	2	1	4	2	2	1	3	1	2	1	3	6	2
(T)n	529	638	398	543	713	425	520	1471	525	1013	1160	900	1093	1082	781	1114	948	597	1241	3270
(TA)n	172	194	228	323	273	220	178	365	193	372	394	409	421	447	228	275	255	321	527	385
(TAA)n	30	32	27	64	37	22	21	67	50	64	60	70	74	76	31	50	41	29	75	53
(TAAA)n	4	9	5	19	6	5	8	12	7	16	14	10	16	12	9	2	2	9	5	2
(TAAAA)n	2	3	0	2	2	0	1	0	0	1	9	3	2	1	1	1	2	2	2	2
(TAAAT)n	0	7	2	5	1	2	0	1	2	2	0	0	0	0	0	2	1	0	1	0
(TAAC)n	4	1	4	8	0	3	0	2	4	4	7	7	4	8	2	0	1	0	1	0
(TAAGAT)n	0	0	0	0	0	0	0	0	0	5	5	4	2	6	1	0	3	0	0	0
(TAAT)n	5	4	1	5	4	3	3	11	4	3	8	3	4	3	5	2	2	4	4	5
(TAATA)n	1	0	2	2	5	2	1	10	2	2	6	1	2	2	0	0	2	7	5	2
(TAATAAT)n	2	2	0	0	0	0	3	0	1	0	2	2	4	0	0	0	1	2	9	0
(TAATAT)n	2	6	11	7	21	43	23	47	26	11	4	2	7	2	2	1	1	0	1	0
(TAATT)n	1	2	1	3	0	1	2	5	5	1	0	1	0	2	0	0	0	1	2	1
(TAATTA)n	2	2	0	2	1	1	1	3	1	2	3	4	2	2	0	1	1	1	4	0
(TAATTAT)n	0	1	1	1	2	1	2	0	1	3	1	1	1	3	1	0	1	0	0	0
(TAATTT)n	0	2	0	0	0	1	0	0	0	3	1	5	2	5	2	2	1	0	1	5
(TACA)n	1	6	3	11	5	9	4	24	13	12	19	7	11	20	3	5	3	8	13	7
(TACACA)n	0	2	0	5	2	2	1	1	0	3	1	0	0	1	0	0	0	4	7	10
(TACATA)n	3	10	3	3	3	1	0	6	1	3	5	4	5	4	0	2	0	3	1	0
(TAG)n	0	1	0	3	2	0	0	6	7	3	1	2	2	4	2	1	0	0	4	2
(TAGA)n	5	5	13	24	23	17	11	21	4	15	12	12	18	17	0	5	5	15	36	21
(TAGATA)n	0	0	1	1	2	0	0	4	5	0	0	0	3	1	1	0	0	0	3	0
(TAGATAG)n	0	0	2	0	0	1	0	6	5	0	1	0	4	0	0	0	0	1	0	1
(TAGTC)n	0	0	5	6	2	3	4	11	24	0	3	0	0	2	0	2	3	2	3	0
(TAGTTAT)n	0	0	0	0	2	5	2	7	3	1	0	3	1	1	0	0	0	2	2	4
(TAT)n	16	33	20	49	36	44	21	53	46	56	42	36	63	47	15	26	17	52	76	61
(TATA)n	9	10	6	25	14	9	6	12	6	34	23	21	19	31	6	10	7	19	20	14
(TATAA)n	1	0	1	7	8	2	1	2	2	8	7	9	10	9	5	8	4	3	6	1
(TATACA)n	8	2	4	3	2	0	0	4	2	2	3	0	7	1	2	2	4	3	1	7
(TATATA)n	1	1	2	1	1	4	2	1	0	2	1	4	1	2	0	3	1	0	2	4
(TATATAA)n	0	0	0	1	0	1	0	3	0	4	2	7	7	2	1	1	0	1	2	2
(TATATC)n	1	3	1	5	2	1	2	0	3	0	2	1	0	1	0	0	1	1	4	3
(TATATG)n	0	1	0	4	0	3	2	1	3	3	9	5	4	2	3	4	1	1	4	3
(TATATT)n	0	1	1	2	0	0	0	3	4	0	1	2	1	4	0	1	1	1	0	2
(TATATTT)n	0	2	0	3	2	3	0	3	2	1	7	0	1	1	1	1	0	1	3	1
(TATC)n	17	7	17	43	28	15	8	20	23	40	31	24	19	41	10	13	15	13	22	17
(TATCTC)n	2	0	0	8	9	3	3	21	4	5	3	3	4	0	0	1	0	0	3	1
(TATG)n	4	2	8	16	15	6	10	15	10	14	17	15	20	17	5	6	3	18	24	11
(TATGTA)n	2	6	1	3	2	0	0	0	2	1	4	0	4	3	3	4	1	8	3	1
(TATGTG)n	11	9	13	13	8	15	9	18	17	8	12	6	12	3	4	2	3	11	10	7
(TATT)n	15	34	30	43	38	46	29	64	44	55	45	36	47	50	13	16	20	36	83	55
(TATTAA)n	0	0	0	4	3	1	0	4	6	5	10	4	2	3	2	2	12	0	2	0
(TATTT)n	10	18	5	16	11	5	9	16	10	19	22	26	18	20	12	13	10	11	17	11
(TATTTA)n	0	3	6	3	5	5	1	5	1	5	6	8	7	6	4	4	2	0	0	2
(TATTTT)n	0	0	1	3	5	4	3	14	4	28	34	20	26	24	19	19	17	1	6	8
(TATTTTA)n	0	0	0	0	0	0	2	7	0	3	1	2	2	2	0	0	0	1	0	1
(TATTTTT)n	0	2	2	4	4	2	0	3	0	1	0	1	0	0	0	1	0	1	0	0
(TC)n	75	88	88	229	114	86	83	196	147	222	159	174	179	218	99	101	100	141	202	218
(TCA)n	8	12	8	22	11	5	3	23	11	7	5	4	10	12	2	3	5	10	24	10
(TCAA)n	2	1	5	10	13	8	7	18	14	5	8	11	7	18	2	4	3	1	2	1
(TCAATTT)n	0	0	0	0	0	0	0	0	0	8	17	11	6	8	15	13	3	0	0	0
(TCAC)n	0	4	1	3	4	1	0	5	6	0	3	3	1	0	1	1	1	0	2	0
(TCAT)n	3	5	7	28	13	20	4	14	12	30	40	22	24	27	5	8	9	9	12	13
(TCATT)n	1	2	0	0	2	1	0	0	0	1	2	2	0	0	1	2	0	1	11	0
(TCC)n	8	12	7	33	12	13	12	17	16	13	20	20	13	11	19	11	12	15	22	22
(TCCA)n	6	10	6	15	1	0	5	6	15	5	4	7	6	4	4	1	4	7	12	6
(TCCC)n	3	5	6	21	5	3	3	9	13	15	12	9	23	17	6	4	5	8	14	21
(TCCCATC)n	1	7	0	0	2	0	2	2	1	0	0	1	0	0	0	0	0	1	2	4
(TCCCC)n	3	3	1	8	2	7	0	8	6	1	1	2	1	0	1	1	0	2	6	0
(TCCCT)n	3	5	2	4	6	3	3	0	14	8	2	4	5	9	10	7	7	5	10	8
(TCCT)n	25	29	15	35	20	21	11	28	32	25	31	16	34	28	11	22	20	13	20	44
(TCCTC)n	4	3	0	5	0	0	1	1	6	1	1	5	4	0	0	0	0	5	3	3
(TCCTCT)n	0	8	2	4	3	7	7	4	6	22	19	21	29	37	16	24	13	7	12	5
(TCCTT)n	8	4	4	5	4	6	5	9	8	9	9	7	0	9	1	2	3	4	4	6
(TCCTTA)n	3	3	2	3	10	19	10	21	22	13	4	1	1	0	0	0	0	23	38	7
(TCT)n	30	26	31	26	28	13	36	29	31	43	39	51	43	39	21	28	33	22	45	34
(TCTA)n	15	28	39	44	31	27	14	96	103	46	45	44	45	51	17	19	15	16	29	17
(TCTATA)n	1	5	4	1	0	0	1	5	2	0	1	1	0	0	0	0	0	1	6	0
(TCTATT)n	2	1	2	2	2	0	0	3	2	2	6	0	2	3	0	2	1	0	2	0
(TCTC)n	130	200	96	134	101	95	67	106	143	291	202	290	182	209	177	160	131	74	184	121
(TCTCC)n	2	2	3	6	0	1	2	2	1	1	1	0	2	1	2	2	0	1	2	1
(TCTCCT)n	2	2	2	3	1	0	2	1	1	4	1	1	1	2	0	3	2	2	1	0
(TCTCT)n	0	2	0	4	0	0	1	0	9	5	0	4	1	1	0	4	4	2	0	2
(TCTCTC)n	20	13	2	12	9	2	7	11	10	11	18	8	7	12	5	10	3	10	20	36
(TCTCTG)n	1	2	1	5	2	1	1	2	3	3	0	1	2	1	2	0	5	3	1	1
(TCTCTT)n	1	3	0	3	10	0	2	5	4	2	0	0	3	1	0	0	0	0	0	0
(TCTG)n	5	16	43	59	53	41	48	82	53	44	27	45	23	26	32	20	28	2	3	5
(TCTT)n	40	37	41	51	32	36	25	79	72	44	57	53	58	54	35	33	27	47	52	45
(TCTTATT)n	2	0	0	1	0	2	1	7	4	0	0	2	1	1	1	2	2	0	0	2
(TCTTC)n	0	3	2	3	1	2	1	2	1	2	5	0	0	1	4	2	1	0	1	5
(TCTTCA)n	0	7	0	1	1	1	0	0	3	0	1	1	1	1	0	1	0	1	0	2
(TCTTCC)n	3	5	1	6	3	2	0	14	1	5	9	3	8	9	8	7	4	5	10	5
(TCTTGTT)n	1	0	0	0	0	0	0	0	0	8	14	6	3	7	1	1	1	0	1	0
(TCTTT)n	8	8	3	6	8	1	3	9	10	8	14	6	15	12	1	6	10	13	13	13
(TCTTTC)n	12	33	11	4	7	4	1	6	20	6	18	12	7	11	6	7	12	17	23	18
(TCTTTCA)n	3	1	2	0	1	1	0	4	0	2	0	0	1	1	1	2	4	9	6	3
(TCTTTGCC)n	0	2	1	0	1	0	2	6	2	14	16	14	16	28	18	22	19	0	0	0
(TCTTTT)n	6	1	3	1	1	1	1	4	1	0	3	1	0	0	2	1	1	4	2	4
(TCTTTTT)n	0	0	0	1	0	0	0	0	0	6	3	8	8	10	4	2	0	0	1	0
(TG)n	146	242	302	487	320	279	251	513	510	395	366	421	384	404	239	232	242	232	388	283
(TGA)n	8	20	11	22	24	20	27	48	21	23	26	27	39	28	8	16	7	13	22	12
(TGAA)n	13	21	18	24	9	16	5	21	17	44	45	44	56	52	20	21	22	16	22	11
(TGACCC)n	3	9	7	7	11	17	22	16	18	26	25	23	24	22	17	33	16	7	3	5
(TGAG)n	0	0	5	5	1	1	0	2	10	6	4	7	5	4	9	2	9	1	0	2
(TGAGA)n	1	1	0	1	0	0	0	2	0	3	2	6	2	3	1	1	0	0	3	3
(TGAGCGC)n	2	0	6	6	3	1	5	2	8	8	5	4	5	1	1	0	2	0	1	3
(TGAT)n	0	0	2	3	4	1	1	7	2	3	0	1	2	3	0	2	0	1	2	0
(TGATGA)n	1	0	0	2	3	0	2	1	3	4	3	7	4	1	3	2	0	3	3	2
(TGC)n	29	45	22	27	2	15	7	28	27	18	23	14	27	19	11	13	14	13	30	22
(TGCA)n	1	0	3	0	2	3	0	0	1	5	3	6	6	6	1	1	2	3	4	1
(TGCATG)n	7	5	0	2	0	0	0	0	0	0	0	0	0	1	0	0	0	1	5	4
(TGCC)n	5	6	6	14	5	6	6	9	15	40	14	61	50	44	24	36	26	3	1	1
(TGCCATC)n	1	0	4	1	2	0	0	0	5	2	5	2	4	0	0	0	0	2	4	2
(TGCCT)n	0	0	0	2	0	0	0	0	0	10	12	6	5	9	0	2	7	0	0	0
(TGCG)n	0	1	0	0	0	1	2	0	0	8	2	7	10	9	3	1	0	1	0	0
(TGCGC)n	1	4	1	0	0	0	0	0	6	0	2	0	1	0	0	2	2	0	1	0
(TGCTG)n	0	0	0	0	3	1	1	0	0	5	0	1	5	2	0	4	2	0	0	1
(TGG)n	5	3	3	14	6	4	1	31	6	7	7	10	12	8	0	3	3	5	3	6
(TGGA)n	3	7	13	22	16	12	6	22	16	10	6	7	3	6	1	3	3	6	14	15
(TGGAA)n	2	5	0	50	4	0	0	0	0	3	2	8	0	0	0	12	6	1	1	8
(TGGAGA)n	1	1	3	10	2	3	5	1	6	4	6	4	3	0	7	2	4	3	3	4
(TGGAGC)n	2	3	1	4	2	7	6	8	9	4	5	4	8	1	1	0	1	9	15	2
(TGGCC)n	6	5	1	6	1	2	2	1	12	2	3	0	1	1	1	0	1	0	0	0
(TGGCCC)n	27	17	13	14	2	5	12	10	14	57	50	48	59	77	23	35	18	4	3	3
(TGGTGG)n	3	7	7	3	2	6	2	5	12	7	19	7	11	10	7	1	6	9	8	11
(TGT)n	19	18	24	48	23	14	12	37	45	34	28	29	32	38	17	19	11	26	34	12
(TGTA)n	6	9	3	14	5	2	7	4	8	9	12	5	3	7	3	10	7	4	12	6
(TGTATA)n	0	0	0	1	0	0	0	2	4	0	2	0	1	2	2	0	0	3	3	2
(TGTATG)n	0	0	1	3	0	0	0	7	0	3	0	2	3	2	1	2	0	0	3	3
(TGTC)n	11	11	2	10	2	10	6	3	5	4	4	3	5	3	1	0	2	4	8	5
(TGTCCTC)n	1	1	0	0	0	0	2	1	2	0	0	0	1	0	0	0	0	7	7	4
(TGTCTC)n	0	1	1	3	1	3	1	1	3	2	2	0	1	2	0	1	0	4	0	0
(TGTG)n	5	5	5	14	3	4	3	6	6	9	4	6	5	7	12	3	7	7	4	11
(TGTGCA)n	2	1	3	8	1	2	3	9	15	8	3	0	7	10	1	1	1	1	0	0
(TGTGTA)n	2	2	2	5	5	4	0	0	4	3	4	1	5	5	3	2	2	0	0	0
(TGTGTG)n	8	1	2	4	5	4	7	8	5	2	5	2	6	8	1	4	4	10	12	4
(TGTT)n	18	14	32	30	36	23	15	49	45	56	49	48	48	58	28	20	19	63	50	40
(TGTTT)n	4	10	8	12	11	5	8	16	22	29	38	17	21	25	16	13	15	2	13	17
(TGTTTT)n	2	10	5	11	4	8	5	10	15	15	19	21	22	18	19	15	14	1	3	3
(TT)n	16	6	2	3	3	2	4	3	6	10	6	7	10	16	4	5	4	13	12	8
(TTA)n	35	47	35	100	44	45	18	92	60	86	90	70	79	69	46	39	42	45	85	58
(TTAA)n	0	10	9	18	6	12	6	12	12	17	23	13	9	15	8	9	5	17	26	23
(TTAAT)n	2	2	0	0	1	2	0	0	4	8	4	3	4	3	4	1	2	1	3	1
(TTAATT)n	0	0	1	2	4	0	1	0	4	1	0	1	1	4	0	0	0	0	1	4
(TTAATTT)n	1	0	1	0	0	0	0	6	1	4	3	5	3	6	5	3	2	2	2	1
(TTACTA)n	0	0	0	0	5	3	2	3	3	0	0	0	1	0	0	0	0	2	2	0
(TTAT)n	13	43	38	47	29	25	21	47	59	47	66	67	60	50	38	39	34	31	56	55
(TTATA)n	4	1	2	5	1	1	2	6	6	3	4	6	3	3	4	1	3	1	11	5
(TTATAA)n	1	0	1	6	3	4	1	4	5	13	16	21	17	30	9	9	13	3	8	2
(TTATAAT)n	1	0	0	0	0	0	1	0	1	14	9	6	15	12	4	4	5	0	0	0
(TTATGTT)n	0	4	0	1	3	0	0	0	2	1	2	1	0	1	0	1	3	0	2	1
(TTATT)n	3	4	6	15	14	18	11	15	18	17	13	13	13	15	3	7	9	14	20	21
(TTATTC)n	1	0	2	0	1	2	0	3	1	3	2	0	1	2	0	1	0	1	3	0
(TTATTCT)n	1	5	1	4	4	4	2	1	1	4	4	1	1	2	2	4	1	4	3	2
(TTATTT)n	0	2	0	4	0	10	1	9	4	2	4	1	2	1	2	3	3	0	2	2
(TTATTTA)n	1	1	4	4	1	1	0	5	0	6	3	4	3	3	5	3	0	0	0	5
(TTATTTT)n	2	7	1	1	2	2	1	1	2	1	3	2	1	4	0	2	1	4	5	0
(TTC)n	37	22	21	50	40	24	22	19	24	204	197	181	153	156	181	205	194	30	37	34
(TTCA)n	13	12	10	32	12	11	4	16	30	28	14	15	13	9	11	15	7	5	15	8
(TTCAA)n	0	2	3	2	1	0	0	0	1	0	6	3	2	2	0	0	1	2	3	2
(TTCAG)n	0	3	1	3	0	0	1	3	4	3	2	1	2	1	0	0	0	4	12	1
(TTCC)n	31	57	27	70	30	52	35	78	55	70	82	99	91	90	65	59	73	51	81	74
(TTCCC)n	2	3	4	4	0	0	3	4	0	4	1	2	3	3	0	3	1	0	4	3
(TTCCT)n	0	4	6	3	3	1	1	5	0	5	4	1	3	4	2	6	1	1	1	0
(TTCCTC)n	2	1	1	3	0	0	1	3	6	5	3	2	2	2	0	3	5	3	1	0
(TTCCTT)n	1	2	4	6	4	2	3	3	1	1	1	3	1	0	0	1	0	1	3	10
(TTCCTTG)n	2	13	1	1	1	6	6	1	13	2	4	6	4	2	2	5	1	17	17	15
(TTCT)n	30	41	43	41	24	25	17	59	37	80	100	91	71	93	36	40	42	46	79	73
(TTCTAT)n	0	0	0	2	0	1	1	0	4	7	9	7	11	15	0	2	1	0	0	0
(TTCTC)n	3	1	2	6	4	5	2	0	3	11	10	8	4	1	0	1	1	5	1	19
(TTCTCC)n	0	3	5	5	2	3	6	8	4	4	4	5	7	1	0	1	1	5	7	9
(TTCTCT)n	1	2	1	5	0	0	1	0	0	2	2	1	0	1	4	0	0	5	2	0
(TTCTG)n	0	0	2	0	1	1	0	8	1	2	1	1	1	0	2	1	0	1	0	0
(TTCTT)n	5	13	9	12	11	12	11	18	20	21	42	33	24	31	18	13	19	7	15	12
(TTCTTCA)n	0	0	0	0	1	4	0	1	0	0	2	1	0	0	0	0	0	24	46	24
(TTCTTT)n	2	2	0	0	0	0	1	0	10	3	4	3	4	7	1	2	2	1	1	6
(TTG)n	41	34	32	65	54	37	21	59	76	66	68	94	64	74	20	29	31	54	79	50
(TTGA)n	0	4	4	4	2	6	0	4	5	5	1	4	3	3	1	1	1	5	7	1
(TTGAA)n	9	3	2	1	2	1	0	3	0	0	0	0	0	0	0	0	0	2	2	0
(TTGAAT)n	0	0	0	1	2	1	1	0	5	3	0	2	3	2	0	0	0	0	2	1
(TTGC)n	0	2	2	2	1	3	1	8	2	1	2	4	2	8	3	3	2	1	0	0
(TTGG)n	3	2	2	7	3	7	3	9	20	6	6	1	6	13	8	6	3	2	6	2
(TTGGT)n	0	0	0	0	2	5	1	4	2	1	1	1	3	0	0	0	0	0	0	0
(TTGT)n	19	12	24	27	15	11	11	50	56	56	68	63	38	88	5	13	12	14	20	19
(TTGTT)n	18	20	14	17	15	24	11	19	22	34	24	49	30	51	20	31	20	14	34	34
(TTGTTA)n	0	0	3	3	2	0	1	3	4	2	1	3	3	1	2	1	3	1	0	0
(TTGTTT)n	1	2	2	0	3	1	0	4	2	2	3	3	1	1	1	2	3	3	0	2
(TTGTTTT)n	0	1	1	1	0	2	3	0	0	2	0	0	0	4	0	0	0	1	7	10
(TTT)n	3	4	1	7	3	3	0	1	5	5	7	3	6	7	4	1	0	7	5	12
(TTTA)n	41	47	30	71	44	43	37	82	120	99	108	123	95	136	112	83	76	52	83	59
(TTTAA)n	3	4	8	4	4	7	4	13	8	11	5	4	5	7	4	4	1	3	9	6
(TTTAATA)n	2	0	1	1	1	0	1	0	0	2	4	0	1	1	0	0	0	1	7	1
(TTTAT)n	9	17	7	21	15	9	5	27	26	42	31	21	31	28	16	22	18	15	37	25
(TTTATA)n	1	0	6	2	11	13	5	13	5	13	9	5	9	4	1	0	1	3	0	1
(TTTATT)n	1	7	4	4	3	4	4	5	5	6	1	5	4	4	3	4	5	3	3	7
(TTTATTT)n	3	6	2	1	2	1	1	5	1	3	3	5	4	4	2	1	2	4	4	7
(TTTC)n	75	171	130	176	215	201	157	192	182	273	262	213	257	206	190	196	142	247	462	372
(TTTCC)n	3	1	1	2	1	1	0	0	2	1	2	7	3	4	0	2	1	4	4	1
(TTTCT)n	9	12	4	22	16	10	12	26	11	11	10	10	9	10	6	7	6	18	19	31
(TTTCTC)n	14	11	2	10	4	2	4	5	5	2	5	8	4	1	2	4	0	6	13	14
(TTTCTT)n	3	11	4	6	1	3	1	3	2	8	1	3	3	4	2	4	1	1	5	2
(TTTCTTT)n	2	2	0	2	1	2	3	3	3	3	8	2	4	2	0	0	0	3	9	4
(TTTCTTTT)n	0	0	0	1	0	2	0	0	3	3	5	0	0	2	2	2	3	1	0	0
(TTTG)n	27	15	24	35	35	31	15	61	38	59	44	53	43	40	20	20	22	55	82	69
(TTTGAT)n	0	0	0	0	0	1	0	0	0	10	1	6	1	2	1	0	0	1	0	0
(TTTGC)n	0	0	0	1	0	2	0	0	5	0	1	2	2	4	2	0	0	0	1	1
(TTTGG)n	1	2	0	1	0	1	0	0	1	0	0	4	1	3	2	2	0	3	0	0
(TTTGT)n	10	17	12	9	11	6	4	24	7	12	11	17	10	18	8	8	7	22	18	13
(TTTGTT)n	3	5	6	3	2	4	0	3	2	8	1	3	2	0	0	1	0	8	11	9
(TTTT)n	1	1	3	7	0	1	1	2	1	3	4	3	3	5	6	5	2	0	4	1
(TTTTA)n	11	7	2	11	10	7	2	16	17	26	26	27	35	29	17	19	14	12	29	6
(TTTTAA)n	7	9	21	21	23	20	13	47	43	13	10	11	19	19	8	3	5	2	4	1
(TTTTAAT)n	1	1	2	3	1	1	1	0	1	10	6	9	6	14	8	13	14	0	0	0
(TTTTAT)n	1	6	1	6	1	1	1	2	0	7	6	4	6	5	4	6	6	14	16	11
(TTTTATA)n	1	0	9	12	18	19	8	31	9	12	14	15	18	14	5	1	1	9	15	10
(TTTTATT)n	0	1	2	4	2	1	3	2	4	4	4	2	0	4	0	0	1	0	0	0
(TTTTC)n	19	44	22	26	33	39	31	38	59	144	127	165	153	143	168	163	113	9	33	33
(TTTTCA)n	0	0	1	1	4	1	1	4	5	4	4	4	2	0	1	1	1	2	1	0
(TTTTCCT)n	1	1	2	1	0	3	2	0	0	1	1	7	2	2	0	0	0	0	0	0
(TTTTCT)n	8	13	6	2	13	12	7	13	12	10	9	15	18	10	3	6	7	9	11	11
(TTTTG)n	19	15	13	23	16	23	7	22	30	21	40	47	36	37	19	90	27	9	27	21
(TTTTGT)n	6	3	8	2	7	5	1	3	15	14	12	10	10	11	4	9	3	22	19	19
(TTTTGTT)n	0	1	1	4	4	2	3	5	3	6	6	8	4	5	7	4	4	3	12	8
(TTTTT)n	1	1	0	1	2	3	0	6	5	0	1	2	0	1	0	0	0	0	3	0
(TTTTTA)n	1	6	0	3	4	2	3	8	2	17	18	10	14	11	9	8	10	6	8	0
(TTTTTAA)n	0	0	0	0	0	2	0	0	0	0	0	3	1	1	0	1	0	1	13	1
(TTTTTC)n	0	2	3	2	7	0	1	0	7	3	4	5	3	10	2	4	1	0	5	6
(TTTTTG)n	3	7	5	6	4	6	4	2	5	2	4	1	6	7	6	1	1	7	10	10
(TTTTTTA)n	0	6	9	3	4	2	3	4	12	26	32	23	32	22	42	32	43	3	0	3
(TTTTTTG)n	0	0	0	2	4	1	3	3	2	4	3	2	1	1	1	1	0	4	1	1
5S	17	10	21	19	20	17	23	37	40	30	36	37	24	29	19	22	15	13	33	11
7SK	6	7	3	4	2	2	2	2	3	4	4	5	3	6	1	3	1	3	10	4
7SLRNA	10	33	15	22	13	13	11	16	32	18	33	28	27	42	23	24	15	22	31	29
ACRO1	7	25	2	80	9	1	3	4	5	14	15	13	15	14	3	15	10	0	4	22
ALR/Alpha	154	213	55	1973	248	56	124	583	99	161	120	177	114	100	180	481	545	386	379	816
Alu	112	159	156	213	121	141	103	240	323	262	275	282	318	377	200	174	161	115	227	156
AluJb	4028	6353	4507	6389	4572	4411	3616	8989	9960	7469	7518	7129	7891	8086	5312	5403	4045	5727	9000	7193
AluJo	1402	2000	1436	2029	1564	1496	1225	2552	3023	2456	2522	2204	2548	2687	1701	1797	1399	1677	2827	2119
AluJr	3461	5508	4130	5986	4484	4122	3305	7848	9727	6621	6978	6250	6802	7437	4238	4456	3438	4413	6688	5563
AluJr4	342	442	374	642	431	403	278	704	870	605	562	522	595	588	322	344	263	625	916	634
AluSc	1279	1742	1337	2197	1606	1338	1248	2427	3027	2262	2520	2370	2488	2622	1926	1787	1511	1782	2666	2543
AluSc5	145	190	132	220	134	115	115	183	259	235	239	228	245	270	171	160	171	240	426	354
AluSc8	634	1034	783	1169	747	669	626	1263	1647	1142	1395	1287	1588	1407	1044	1057	815	1058	1823	1718
AluSg	1627	2705	2074	2920	2443	2135	1939	3668	4711	3650	3873	4125	4128	5113	2676	2599	2155	2022	3407	3095
AluSg4	423	693	531	730	572	537	694	872	1206	891	1244	1227	1120	1197	882	717	809	479	801	692
AluSg7	181	261	228	323	240	231	220	385	613	396	405	422	425	454	338	336	227	308	457	380
AluSp	2710	4138	3201	4455	3775	3497	3317	5791	7286	5692	5918	6126	6735	6669	5124	4899	3793	3560	6110	5304
AluSq	400	637	570	757	495	540	444	1159	1548	989	1025	1127	1240	1190	584	540	369	435	785	673
AluSq10	49	87	57	76	36	46	37	86	98	50	55	57	76	68	31	45	32	61	132	105
AluSq2	1847	2884	2126	3186	2454	2368	1984	4106	5158	3930	4427	3938	4313	4644	3321	2963	2283	2499	3897	3771
AluSq4	53	95	75	134	82	70	63	115	181	141	142	128	177	151	105	103	88	60	116	110
AluSx	4213	6406	4914	6976	5414	4896	4252	9038	10979	8123	8480	8192	9285	9491	6186	6019	4734	6133	9725	8976
AluSx1	4086	6201	4248	6526	5043	4182	3840	7910	9997	6635	7273	6661	7763	7928	4922	5037	3792	4559	7680	6805
AluSx3	1343	2006	1583	2262	1817	1551	1523	3104	3497	2358	2694	2608	2991	2930	2020	2045	1834	1629	2730	2529
AluSx4	408	704	548	754	616	498	466	1186	1448	863	875	849	1389	1024	640	642	437	561	795	795
AluSz	4117	6081	4480	6822	4918	4555	3707	8147	10170	7610	8124	7554	8599	8878	5839	5776	4642	5032	8155	7086
AluSz6	1187	1792	1303	1925	1481	1271	1137	2335	2828	1962	1978	1946	2041	2270	1336	1367	1049	1505	2343	2132
AluY	3412	5318	5145	7371	6145	5300	5525	9458	11039	9188	10881	10650	11067	10789	9765	9298	8409	5100	7839	7754
AluYa5	148	200	217	249	331	273	336	405	404	697	1017	970	1029	894	1005	917	766	308	485	457
AluYa8	5	13	26	31	24	31	15	60	41	25	22	22	34	31	17	16	20	20	36	40
AluYb8	111	135	137	156	154	141	167	243	280	240	356	406	333	373	382	403	340	118	223	220
AluYb9	10	26	20	29	23	27	37	60	64	54	98	82	89	96	81	72	61	21	32	19
AluYc	193	252	191	285	212	175	171	320	361	411	476	450	459	486	534	455	451	292	399	442
AluYc3	22	27	34	40	33	27	45	34	85	54	84	71	87	71	54	90	65	46	60	93
AluYd8	5	6	10	15	16	27	20	20	25	40	73	82	68	62	60	70	70	7	16	11
AluYe5	34	49	74	86	73	62	87	134	125	136	254	193	192	225	271	301	183	56	96	91
AluYe6	8	9	5	13	12	9	12	12	13	19	26	27	26	28	31	23	23	3	3	15
AluYf1	78	101	77	114	95	71	85	139	161	121	130	163	154	166	128	144	93	103	125	148
AluYg6	12	30	26	47	55	41	46	70	72	93	122	122	123	152	149	121	106	35	22	45
AluYh3	15	28	20	39	43	20	33	41	58	39	50	45	49	45	50	43	45	39	49	64
AluYh3a3	10	5	12	5	11	8	13	22	22	13	14	11	24	13	16	14	11	9	17	11
AluYh7	9	10	9	11	7	5	4	15	24	12	8	22	13	19	13	14	14	14	10	32
AluYh9	6	6	1	8	8	16	12	25	25	10	10	17	11	9	12	17	20	19	29	11
AluYi6	60	64	58	41	70	44	67	84	92	56	77	75	84	76	84	99	60	165	255	324
AluYi6_4d	0	0	0	2	2	1	0	3	1	0	3	2	1	4	1	1	0	0	3	0
AluYj4	82	107	75	153	127	113	86	182	192	170	199	196	217	197	141	157	148	107	160	153
AluYk11	0	3	3	6	3	5	0	1	7	5	4	6	2	5	5	3	3	0	1	7
AluYk12	2	9	5	8	11	7	3	10	3	12	23	16	18	9	25	42	18	2	3	9
AluYk2	279	382	284	399	405	305	302	549	621	549	630	588	658	621	517	504	393	378	624	599
AluYk3	190	276	257	424	522	275	522	496	666	509	705	695	767	752	726	586	577	332	536	568
AluYk4	36	41	41	75	67	45	37	88	118	90	135	130	119	115	109	125	82	47	68	79
AluYm1	198	319	303	410	346	369	355	606	751	734	926	928	827	969	508	532	399	269	512	435
AmnSINE1	17	34	24	70	46	40	27	60	49	52	52	36	38	47	24	33	34	25	47	35
AmnSINE2	8	0	3	11	11	16	8	18	13	14	19	16	15	14	13	13	10	11	20	21
A-rich	470	540	537	725	666	570	465	885	707	944	1079	886	977	961	495	511	426	936	1514	1207
Arthur1	75	102	61	89	73	53	32	75	87	116	134	142	96	111	69	73	47	186	310	229
Arthur1A	10	30	57	74	41	100	30	115	168	44	56	68	79	78	28	31	17	23	27	29
Arthur1B	77	98	87	116	85	85	71	167	112	109	79	121	83	119	45	57	38	239	391	182
Arthur1C	7	16	12	21	7	5	8	10	10	16	7	9	14	10	4	6	8	12	17	8
Arthur2	13	16	7	30	15	5	5	21	6	17	16	31	22	21	13	13	21	24	29	30
BC200	86	102	402	323	436	159	324	352	350	594	469	1068	243	452	1597	1938	2275	633	1116	585
BLACKJACK	68	84	131	127	286	278	188	311	204	475	597	422	396	411	215	230	268	561	758	466
BSR/Beta	3	13	7	116	18	24	19	13	20	2441	2286	3163	2536	3032	3129	2803	2779	6	10	51
CER	6	6	3	8	0	6	1	1	3	19	14	15	22	12	9	9	4	5	7	5
Chap1_Mam	4	4	4	17	4	4	4	2	2	7	4	6	7	6	3	7	7	4	9	16
Chap1a_Mam	15	13	17	23	11	19	8	18	12	45	45	27	41	48	16	17	19	33	50	45
Charlie1	52	57	74	56	110	80	80	85	97	78	106	89	78	99	42	44	35	51	99	59
Charlie10	27	24	21	39	16	19	15	31	26	28	20	16	20	10	11	13	12	25	33	28
Charlie10a	1	1	0	7	1	0	0	5	3	2	3	0	1	3	2	1	1	4	0	1
Charlie10b	1	3	5	9	6	6	3	2	5	11	5	2	10	4	1	2	1	7	9	4
Charlie11	2	1	4	4	1	0	2	8	5	6	4	4	5	3	0	2	2	2	18	6
Charlie12	1	0	3	4	2	2	3	9	2	3	2	6	3	5	0	0	1	0	0	0
Charlie13a	13	17	26	29	30	35	17	64	32	13	16	14	8	10	7	9	5	16	15	7
Charlie13b	2	13	4	14	2	0	5	6	2	5	7	10	3	4	2	4	6	2	2	3
Charlie14a	5	8	5	8	5	5	4	4	5	10	11	7	6	6	3	4	8	33	49	34
Charlie15a	42	68	37	95	65	51	42	86	46	78	80	53	79	52	28	25	26	47	79	53
Charlie15b	26	37	22	39	31	21	25	61	35	43	87	53	34	51	31	35	19	66	93	73
Charlie16	18	19	17	27	13	15	19	32	16	30	27	32	31	42	8	5	14	17	24	20
Charlie16a	13	11	12	27	21	18	19	32	37	19	22	34	22	21	15	14	7	19	29	17
Charlie17	9	13	27	19	8	8	3	17	16	20	14	8	17	16	7	8	11	11	7	8
Charlie17a	30	31	13	41	23	28	16	25	21	50	48	39	41	46	14	16	9	20	42	41
Charlie17b	47	47	67	51	51	72	44	48	65	61	43	48	59	60	36	27	41	52	92	59
Charlie18a	66	51	31	52	44	41	39	41	44	76	77	88	77	84	47	40	30	57	129	103
Charlie19a	17	29	23	20	22	14	11	32	49	37	35	30	31	33	21	20	19	30	30	18
Charlie1a	192	204	271	261	403	258	256	379	280	340	348	286	347	328	174	199	168	341	608	414
Charlie1b	48	41	43	45	42	37	33	66	47	49	61	75	48	63	44	33	31	59	105	59
Charlie20a	18	19	10	26	7	11	7	16	12	12	10	13	18	25	8	7	8	30	37	13
Charlie21a	48	44	20	27	33	26	23	38	27	40	44	40	29	56	17	16	9	43	82	30
Charlie22a	7	10	8	12	14	8	7	7	9	17	10	9	10	16	10	4	13	14	18	15
Charlie23a	29	25	33	38	21	16	16	39	23	49	43	35	26	47	21	34	20	59	65	40
Charlie24	13	21	20	39	34	16	18	31	20	62	55	71	53	51	53	46	39	34	49	32
Charlie25	59	63	59	66	116	77	55	76	69	163	198	171	163	206	84	96	66	42	71	48
Charlie26a	12	19	6	14	10	15	2	34	22	25	5	11	15	19	2	6	10	7	13	12
Charlie29a	20	11	17	24	11	9	10	29	31	42	46	34	47	43	20	15	10	10	23	16
Charlie29b	17	9	10	13	14	12	4	20	15	45	42	46	47	55	15	16	11	13	27	23
Charlie2a	23	33	40	69	49	33	17	84	67	66	79	77	60	55	39	34	24	45	68	35
Charlie2b	197	243	275	245	262	172	205	327	310	478	439	458	420	444	379	364	346	344	485	395
Charlie3	13	11	2	27	8	5	9	13	11	13	13	13	16	16	9	6	5	9	27	9
Charlie30a	8	5	4	13	5	1	7	11	8	21	24	13	10	22	8	12	6	5	7	7
Charlie30b	4	8	11	9	5	7	2	20	13	2	14	7	9	10	6	6	8	4	20	3
Charlie31a	2	11	7	34	8	11	9	20	11	5	15	13	13	22	4	13	7	7	13	7
Charlie32a	7	4	5	9	7	3	4	7	6	5	7	9	1	2	2	3	2	11	10	12
Charlie4	19	36	22	30	32	22	17	51	44	29	23	19	35	18	23	20	15	31	43	30
Charlie4a	46	73	62	81	63	37	32	99	95	75	78	106	87	97	47	54	38	56	104	68
Charlie4z	90	82	71	129	65	65	64	133	131	110	78	84	111	116	60	54	48	145	195	144
Charlie5	172	132	101	121	121	103	81	113	106	156	187	131	178	198	113	127	81	287	457	318
Charlie6	16	10	11	6	7	5	4	15	10	6	11	3	13	13	1	5	3	22	20	10
Charlie7	85	132	86	110	108	97	52	158	136	127	113	99	82	101	54	64	39	118	189	122
Charlie7a	20	14	11	34	14	23	12	33	21	21	26	26	15	20	7	8	10	15	33	18
Charlie7b_Mars	1	4	5	0	3	1	0	0	1	2	2	2	0	1	1	2	2	2	4	7
Charlie8	73	134	79	177	91	100	66	154	125	131	137	80	153	137	79	80	63	160	299	227
Charlie9	12	24	15	11	17	7	7	16	11	16	11	16	11	9	14	8	6	18	30	13
Cheshire	71	124	178	203	143	179	104	737	574	209	173	170	208	262	59	75	48	39	58	48
CR1_Mam	28	35	16	26	21	14	17	32	16	23	26	25	22	32	18	18	19	30	44	29
CR1-16_AMi	4	3	0	10	4	2	0	1	3	3	4	6	5	7	1	1	1	0	0	3
CR1-3_Croc	32	40	57	59	16	17	14	33	45	27	26	32	17	29	14	16	15	30	42	40
CR1-L3A_Croc	6	14	7	11	4	1	3	8	7	12	4	4	5	3	1	9	5	11	21	7
D20S16	49	96	37	31	42	48	16	141	207	103	86	82	73	109	22	19	8	41	94	27
DNA1_Mam	6	10	0	2	3	0	2	0	1	0	6	2	3	7	3	1	1	4	9	4
ERV24_Prim-int	11	42	4	40	14	11	15	25	16	18	8	19	29	29	15	14	14	16	35	17
ERV24B_Prim-int	20	20	6	17	16	10	8	27	13	13	19	13	17	18	16	15	10	20	32	27
ERV3-16A3_I-int	328	428	300	1096	447	385	362	612	563	487	501	492	510	451	372	401	343	516	720	664
ERV3-16A3_LTR	40	61	70	126	110	98	71	124	131	102	98	70	106	105	46	58	31	239	325	229
ERVL47-int	16	26	21	43	15	17	12	33	29	91	110	70	72	66	17	29	17	19	23	21
ERVL-B4-int	216	219	208	549	251	254	190	379	405	346	343	314	319	343	169	218	217	349	507	414
ERVL-E-int	433	537	442	927	444	412	296	810	735	684	719	730	689	887	440	460	428	448	644	540
ERVL-int	12	31	28	100	43	41	23	94	84	59	62	59	55	68	48	38	41	30	51	56
Eulor1	0	0	0	1	3	3	1	1	1	0	4	3	2	1	3	0	0	4	0	3
Eulor10	0	0	1	1	0	1	0	2	0	6	0	4	1	5	0	0	3	0	1	0
Eulor12	1	1	2	0	9	1	2	4	3	0	0	1	0	0	0	1	0	0	2	0
Eulor2A	1	1	0	0	5	2	3	2	0	5	4	17	11	29	1	1	0	1	2	1
Eulor4	0	0	0	2	2	1	1	1	0	2	4	2	1	2	2	0	1	0	0	0
Eulor6B	0	0	3	4	0	1	0	3	2	3	1	0	1	0	1	0	1	0	2	0
Eulor6D	0	3	0	0	2	1	3	6	1	2	1	0	0	0	0	0	0	0	1	5
Eulor6E	0	1	2	2	4	3	2	0	0	4	2	5	5	5	5	3	2	1	3	1
Eulor8	3	8	3	4	10	3	0	1	4	1	11	3	5	3	1	2	3	10	9	16
Eulor9A	0	4	4	4	5	4	2	4	1	5	4	2	6	4	1	1	3	1	2	4
EuthAT-2	52	59	30	47	29	34	19	55	38	66	62	61	62	83	41	50	29	34	36	62
Eutr10	29	31	31	56	18	14	15	30	34	32	32	37	35	27	18	24	28	17	34	35
Eutr11	3	4	6	13	4	7	5	4	5	14	10	20	9	12	9	4	8	5	13	11
Eutr15	9	14	7	16	11	4	8	13	8	16	26	32	21	45	8	16	14	9	28	16
Eutr16	9	13	19	16	8	11	3	13	15	11	11	7	20	16	2	3	7	8	13	11
Eutr18	8	22	11	19	6	14	3	37	16	9	8	12	8	10	9	7	7	20	20	30
Eutr2	1	5	5	5	5	5	2	4	5	3	5	4	7	7	3	4	0	1	2	7
Eutr2B	4	5	4	6	7	5	9	12	1	7	8	5	3	5	4	2	1	6	11	8
Eutr5	13	10	10	31	13	8	9	12	12	13	13	11	14	10	3	4	4	39	51	45
EUTREP14	3	2	8	22	13	7	6	16	6	17	18	12	25	18	7	7	13	8	11	13
EUTREP15	7	4	3	7	3	4	4	3	16	1	4	3	2	0	2	4	1	13	11	7
EUTREP16	10	7	34	32	34	40	23	71	72	52	41	46	44	43	19	14	17	43	51	38
EUTREP2	19	13	16	22	18	31	21	41	25	28	22	23	30	32	5	9	4	30	32	11
EUTREP4	6	0	2	7	2	3	0	2	1	4	8	8	1	4	1	1	3	3	7	11
EUTREP7	2	2	4	7	6	5	2	1	5	12	10	13	10	14	4	4	2	5	7	4
EUTREP8	6	7	7	8	6	5	3	7	5	6	4	9	10	5	4	3	3	2	8	9
EutTc1-N2	0	2	2	0	2	6	1	0	2	15	12	10	14	21	2	0	1	2	2	0
FAM	133	228	109	154	114	112	86	197	211	162	181	155	154	142	83	99	77	203	284	198
FLAM_A	401	575	445	553	524	427	413	641	680	649	642	603	621	671	500	493	476	784	1061	753
FLAM_C	460	790	598	825	560	562	451	966	1047	1084	1064	1071	1162	1196	834	813	698	575	947	794
FordPrefect	40	45	33	78	27	31	32	64	77	50	65	66	66	56	38	54	39	43	65	55
FordPrefect_a	7	13	19	28	20	9	18	21	26	11	22	15	20	23	10	18	5	9	24	4
FRAM	621	858	572	812	690	594	514	959	1084	929	809	828	1226	960	962	617	503	775	1234	946
GA-rich	372	537	481	870	788	682	544	889	967	992	1055	976	936	925	702	791	755	741	1108	1123
G-rich	82	136	76	199	63	95	78	130	208	110	94	81	89	103	94	80	67	102	159	161
GSAT	1	2	0	52	11	0	7	1	7	0	0	1	0	0	3	11	8	1	4	37
GSATII	58	89	34	42	24	15	22	28	31	31	57	22	58	44	47	70	39	82	97	104
GSATX	0	0	0	11	0	0	4	0	1	0	0	2	0	0	0	0	1	0	1	4
HAL1	808	809	854	1154	857	779	636	1137	1161	1214	1178	1199	1189	1313	646	703	587	845	1383	1099
HAL1b	106	113	104	220	106	102	89	164	143	169	203	169	202	187	171	176	137	101	192	145
HAL1M8	79	106	139	212	211	123	111	269	188	256	305	220	189	185	121	144	104	584	876	642
HAL1ME	159	220	208	275	217	199	166	281	310	280	285	305	286	294	143	143	165	229	327	256
Harlequin-int	545	520	395	428	501	586	369	784	627	835	739	721	746	765	530	504	451	266	297	236
hAT-1_Mam	13	7	10	24	14	10	4	24	12	18	14	21	23	20	10	13	8	12	17	27
hAT-4b_Ther	2	3	1	6	1	1	2	3	5	1	4	3	1	1	4	2	2	2	6	3
hAT-5_Mam	4	5	6	7	2	1	2	15	3	14	8	4	4	6	0	0	0	9	6	6
hAT-N1_Mam	0	4	3	12	0	3	0	8	2	5	6	3	3	3	1	0	2	5	2	11
hAT-N1a_Mam	2	9	2	10	5	2	2	7	2	4	3	1	3	2	3	3	0	3	4	1
Helitron1Na_Mam	2	11	7	7	5	3	10	30	18	9	12	9	13	18	6	7	1	7	7	5
Helitron1Nb_Mam	8	11	5	11	5	7	3	13	18	30	37	35	29	39	24	33	22	3	13	9
Helitron2Na_Mam	6	3	5	7	2	1	5	23	5	6	9	11	9	12	8	7	2	2	1	6
Helitron3Na_Mam	7	5	18	26	15	3	10	12	13	12	18	22	14	18	10	7	5	17	32	35
HERV1_I-int	18	26	20	24	16	15	22	9	33	20	24	20	20	30	23	11	20	13	14	9
HERV1_LTRa	2	10	3	3	1	3	0	0	5	2	2	1	1	2	0	1	3	7	10	6
HERV1_LTRc	0	0	3	0	0	2	4	0	2	1	4	2	1	0	1	0	3	1	1	0
HERV1_LTRd	1	0	2	0	1	0	0	0	0	17	15	21	22	24	7	7	9	0	0	0
HERV1_LTRe	0	1	1	0	0	2	3	5	2	6	1	4	6	2	7	5	1	0	0	2
HERV15-int	39	28	24	22	12	17	16	41	18	28	31	25	24	22	16	14	14	73	77	44
HERV16-int	121	212	95	248	120	112	77	139	136	137	139	99	118	108	49	87	106	131	185	191
HERV17-int	158	187	295	417	320	366	289	457	516	254	270	265	211	223	104	97	76	294	439	211
HERV30-int	0	1	12	25	1	1	7	2	4	2	2	1	1	0	1	4	4	0	9	2
HERV35I-int	27	28	28	55	51	32	25	49	48	48	47	53	38	55	17	29	16	22	49	53
HERV3-int	55	104	30	70	18	22	24	45	39	54	58	45	42	46	36	30	54	60	69	47
HERV4_I-int	72	92	76	130	118	129	96	142	127	348	353	501	250	308	253	225	253	35	72	47
HERV9-int	53	84	56	158	42	37	36	71	72	64	59	56	63	57	26	33	43	98	128	92
HERV9NC-int	328	628	1011	1088	668	844	965	1058	1181	345	265	112	269	71	14	31	26	844	1114	726
HERV9N-int	39	148	141	178	86	139	118	168	118	289	267	424	214	318	204	194	245	15	26	41
HERVE_a-int	29	34	19	56	15	4	14	23	21	60	37	35	47	46	25	35	36	17	26	26
HERVE-int	111	211	198	268	98	131	109	273	310	145	142	142	134	154	144	145	125	102	135	119
HERV-Fc1_LTR1	21	20	19	18	6	8	3	33	60	38	62	71	65	79	3	1	0	10	9	2
HERV-Fc1-int	2	1	0	0	0	1	0	0	2	4	6	7	9	10	0	0	0	0	0	0
HERVFH19-int	1	4	6	12	2	0	3	8	2	6	2	3	2	6	1	7	6	2	5	6
HERVFH21-int	11	13	10	31	5	8	2	29	6	9	5	7	2	2	0	4	7	6	10	13
HERVH48-int	34	66	39	49	33	24	27	53	67	55	61	46	37	36	33	19	19	32	54	33
HERVH-int	13654	35457	58626	73636	92049	204935	147417	147138	138424	118249	135433	85616	103370	91245	25898	19859	18897	165726	212240	125197
HERVI-int	42	64	34	39	14	16	10	13	24	11	8	9	8	14	2	3	4	44	79	35
HERVIP10B3-int	1752	1609	706	468	475	480	427	485	367	387	410	293	311	281	163	144	132	4191	5572	5050
HERVIP10FH-int	203	288	337	269	242	215	199	388	397	145	130	126	111	79	56	75	53	106	195	153
HERVIP10F-int	162	377	381	221	113	154	112	319	400	73	65	69	68	80	26	30	35	31	52	46
HERVK11D-int	10	7	5	21	6	7	6	16	11	12	13	2	3	3	1	3	0	21	47	19
HERVK11-int	104	187	1115	1136	1376	1659	1629	2991	2692	3443	2897	3881	2325	3179	2334	2099	2346	139	176	88
HERVK13-int	152	236	162	126	64	64	60	192	252	122	141	116	126	122	118	71	95	312	493	300
HERVK14C-int	12	10	8	21	18	12	4	19	12	30	23	16	20	12	11	8	11	296	442	154
HERVK14-int	60	35	38	79	52	47	38	76	68	64	41	52	38	66	45	35	35	71	108	73
HERVK22-int	66	101	242	216	96	97	112	209	180	118	126	121	86	114	111	82	95	76	96	123
HERVK3-int	137	132	168	128	118	95	116	208	190	140	105	133	110	144	90	89	80	59	108	65
HERVK9-int	434	611	1031	1062	999	1149	882	1844	2468	1610	1663	1504	1717	2137	1280	1185	1236	665	920	667
HERVKC4-int	21	33	21	16	13	8	4	4	16	19	29	27	31	15	37	24	23	17	50	21
HERVK-int	3444	9351	44024	45141	26847	27709	29086	57642	46689	45306	41459	59623	42226	52873	41342	36276	40963	646	996	561
HERVL18-int	62	89	108	169	53	45	49	65	98	118	95	133	79	108	58	70	78	22	39	77
HERVL32-int	9	8	28	57	43	62	27	82	99	53	63	51	44	61	10	10	14	93	129	68
HERVL40-int	216	120	111	134	87	73	84	232	192	87	91	98	100	109	54	82	64	64	101	83
HERVL66-int	7	11	9	12	7	14	4	10	9	8	6	7	5	2	7	6	3	7	5	4
HERVL74-int	30	26	31	32	19	11	14	44	28	37	24	25	26	32	14	12	12	30	47	31
HERVL-int	201	330	238	885	295	316	244	515	503	397	348	354	318	358	201	268	257	385	598	527
HERVP71A-int	49	43	15	58	17	17	18	31	15	21	22	22	21	14	22	26	25	35	59	42
HERVS71-int	1043	1071	1261	495	590	392	401	1054	913	442	353	340	509	452	207	124	122	279	360	232
HSAT4	2	14	2	68	3	0	4	0	4	0	0	3	0	0	2	13	11	4	10	28
HSAT5	18	68	50	60	46	135	34	121	173	128	104	106	112	127	17	35	21	43	56	24
HSMAR1	142	174	164	145	178	204	190	214	186	240	210	199	263	183	105	97	112	183	296	188
HSMAR2	184	145	148	167	162	133	119	248	211	227	198	213	184	194	121	112	120	211	324	252
HUERS-P1-int	169	256	161	199	238	198	203	255	178	485	419	230	619	286	233	219	192	1249	1615	1426
HUERS-P2-int	15	17	9	62	19	12	5	23	53	21	30	25	24	12	13	17	19	23	29	24
HUERS-P3b-int	61	74	87	105	147	134	100	113	102	185	174	155	142	131	228	219	215	112	134	100
HUERS-P3-int	73	124	377	538	524	663	340	775	778	568	515	617	538	565	350	344	319	98	205	121
HY3	1	11	2	3	1	1	0	0	2	3	0	5	1	4	0	1	0	2	1	6
HY4	0	2	0	1	1	1	2	2	2	0	3	3	0	1	0	1	0	1	2	0
Kanga1	9	9	10	18	13	16	3	24	19	18	12	28	11	33	6	16	11	13	27	9
Kanga11a	7	10	11	24	18	18	5	12	22	27	20	23	20	30	12	11	4	17	28	16
Kanga1a	22	22	14	21	19	14	5	19	31	29	26	16	22	22	8	12	19	35	60	25
Kanga1b	5	8	5	10	4	4	3	6	11	15	20	18	19	27	2	6	3	9	11	3
Kanga1c	15	27	30	43	50	33	26	55	50	32	19	29	27	27	13	21	18	23	37	46
Kanga1d	10	12	12	15	11	13	4	23	16	23	26	19	20	25	13	15	12	14	16	13
Kanga2_a	20	19	11	19	7	15	10	13	16	22	18	10	11	21	5	10	3	19	31	36
L1HS	301	234	571	619	714	480	528	762	730	922	906	922	800	671	814	724	882	330	525	395
L1M	4	16	15	21	8	9	14	17	19	23	43	24	24	39	19	19	20	22	42	24
L1M1	601	673	952	1724	1430	1163	915	1736	1529	1564	1744	1578	1584	1536	605	679	603	1525	2699	1940
L1M2	558	536	1176	1786	2311	2153	1783	2426	2020	4867	5712	5392	5213	5278	5189	4608	4940	933	1669	1218
L1M2a	16	18	68	118	44	39	50	63	54	37	44	52	36	27	23	22	24	22	29	35
L1M2a1	6	9	8	24	15	4	5	0	15	4	13	4	7	9	5	1	7	0	5	11
L1M2b	14	17	34	60	39	31	21	86	68	46	39	27	42	37	20	14	14	13	13	21
L1M2c	18	16	7	56	17	7	9	17	18	44	38	32	37	43	7	17	12	16	38	34
L1M3	333	332	265	364	368	327	256	497	383	555	590	463	480	514	325	272	242	528	863	472
L1M3a	30	34	27	55	36	14	21	42	49	34	45	43	40	44	22	23	29	26	79	48
L1M3b	16	15	30	68	34	33	13	33	41	34	53	42	37	35	22	26	20	63	149	111
L1M3c	88	103	174	217	172	298	176	522	635	289	277	351	265	334	74	92	70	102	176	111
L1M3d	27	27	21	36	28	15	24	40	37	45	48	46	38	43	19	31	26	37	38	33
L1M3de	23	15	13	34	24	20	20	20	26	16	12	22	15	9	6	8	10	30	50	56
L1M3e	15	25	17	105	35	21	17	51	47	33	25	28	46	28	13	18	23	17	45	48
L1M3f	30	26	36	69	46	22	20	63	30	39	51	44	36	37	12	27	17	56	107	86
L1M4	990	1090	977	1219	1373	1125	883	1646	1543	1730	1828	1689	1818	1958	928	876	753	1550	2655	1559
L1M4a1	162	176	156	220	239	217	210	370	231	251	265	241	312	274	141	147	106	184	342	242
L1M4a2	61	73	74	110	115	94	73	154	185	186	217	206	180	203	152	168	119	176	304	170
L1M4b	240	214	246	334	290	218	183	362	375	338	403	336	388	377	213	240	263	286	481	335
L1M4c	234	247	263	335	355	275	216	490	337	389	422	418	375	419	329	266	274	366	708	403
L1M5	1289	1467	1304	1638	1445	1283	983	2094	1947	2248	2274	2158	2206	2337	1170	1212	1085	1432	2538	1693
L1M6	151	143	146	235	203	187	154	239	248	381	441	327	272	345	144	115	114	288	523	290
L1M6B	48	51	25	38	13	22	35	50	32	53	53	55	63	67	12	16	18	109	160	86
L1M7	97	129	98	181	136	167	94	218	222	140	157	131	162	161	73	68	63	133	197	159
L1M8	41	42	56	79	112	59	44	82	116	86	102	96	94	79	36	39	36	40	66	66
L1MA1	340	286	368	664	577	398	318	607	540	749	809	687	723	714	277	312	275	675	1406	959
L1MA10	120	99	110	242	162	107	112	189	154	171	179	175	162	161	79	100	92	436	719	547
L1MA2	805	652	932	1247	1274	780	633	1404	1231	1062	1145	1206	1123	1230	479	515	472	1079	2202	1460
L1MA3	753	595	923	1444	1780	1037	961	1601	1301	1383	1361	1164	1293	1099	443	600	428	1202	2155	1558
L1MA4	416	376	429	699	625	497	348	789	632	874	1000	950	851	1037	423	443	389	1481	2781	1891
L1MA4A	562	404	491	899	790	591	461	959	942	992	1033	760	807	854	426	398	302	510	1070	725
L1MA5	242	193	206	373	288	209	162	459	352	480	514	499	379	448	179	218	156	263	506	341
L1MA5A	219	157	159	208	198	161	116	199	167	206	219	221	196	220	86	105	90	141	227	193
L1MA6	314	229	394	518	594	460	378	744	623	734	740	815	654	786	456	366	300	492	831	560
L1MA7	247	208	268	519	360	313	240	458	454	865	905	834	874	964	640	560	477	452	885	594
L1MA8	437	485	459	665	579	511	398	686	544	2074	2385	2414	2023	2138	2581	2742	2821	427	659	527
L1MA9	608	533	681	1077	909	697	596	1310	985	1186	1191	1098	1061	1157	764	874	722	785	1377	928
L1MB1	170	147	138	309	245	179	151	333	244	384	437	393	423	398	175	208	183	1609	2574	1856
L1MB2	320	356	340	415	377	321	238	585	542	623	555	561	627	768	314	334	262	312	493	329
L1MB3	713	906	813	1072	802	741	573	1426	1403	974	1067	936	1022	1114	610	646	566	780	1369	965
L1MB4	445	510	483	534	584	475	373	779	687	640	682	631	656	676	282	298	273	4643	6915	4585
L1MB5	368	456	494	549	618	542	424	885	833	1117	1161	1043	1146	1268	643	613	567	434	715	420
L1MB7	728	875	809	1069	885	932	606	1653	1622	1318	1378	1273	1370	1522	675	742	642	1002	1679	1174
L1MB8	731	840	756	921	874	762	547	1145	1179	1559	1767	1437	1517	1598	1170	1074	952	851	1485	1035
L1MC	285	321	372	427	416	339	257	627	585	615	670	637	629	699	329	381	298	1719	2401	1602
L1MC1	497	623	600	903	829	753	563	1141	840	1177	1212	1171	1038	1199	576	629	502	847	1485	1006
L1MC2	324	346	329	391	363	314	261	457	434	684	686	683	779	913	484	477	435	474	612	465
L1MC3	521	588	570	926	843	689	552	1021	849	1357	1688	1422	1235	1228	872	966	916	1416	2332	1578
L1MC4	830	1037	962	1210	892	768	658	1390	1308	1406	1456	1379	1401	1528	854	857	726	997	1709	1146
L1MC4a	323	340	376	462	445	380	291	518	522	572	638	570	595	616	346	406	231	414	627	444
L1MC5	629	690	794	828	797	656	536	1284	1271	1282	1243	1147	1231	1398	853	797	778	894	1373	956
L1MC5a	538	643	514	700	640	561	409	773	807	930	993	918	944	982	743	714	583	658	1029	723
L1MCa	217	296	266	523	422	348	290	539	523	559	546	522	547	568	279	306	289	321	604	476
L1MCb	53	57	86	163	184	115	80	145	126	102	111	101	84	83	42	47	48	73	172	105
L1MCc	45	90	54	155	74	47	22	84	89	80	105	80	82	73	49	58	35	84	122	141
L1MD	304	441	357	399	347	309	263	516	483	550	537	469	512	522	398	325	275	362	572	379
L1MD1	423	338	469	560	765	528	377	681	642	940	937	819	792	818	539	503	557	564	1133	749
L1MD2	536	625	1269	1146	1964	1312	1359	2126	1487	1283	1168	1000	1280	883	445	503	444	777	1250	823
L1MD3	182	217	212	310	278	290	160	333	324	623	551	585	526	606	398	364	373	260	527	343
L1MDa	383	383	379	595	531	483	357	702	566	631	644	445	605	427	222	265	217	381	586	428
L1MDb	18	28	18	55	31	23	29	41	47	22	14	25	43	19	29	18	25	45	63	41
L1ME1	1816	1628	1753	2184	2226	1881	1633	2740	2327	3463	3815	3476	3898	3980	2318	2320	2049	2538	4151	2858
L1ME2	730	817	637	853	967	804	697	1001	934	1256	1293	1120	1101	1276	644	686	600	932	1579	1085
L1ME2z	212	314	579	645	612	664	519	1488	1538	927	992	948	853	1014	654	560	554	210	397	266
L1ME3	318	323	285	443	385	327	226	547	531	515	562	561	613	666	373	322	319	342	554	443
L1ME3A	472	623	669	885	793	636	562	1120	991	835	856	760	848	892	448	417	385	960	1593	978
L1ME3B	279	383	375	434	343	327	248	573	572	580	738	560	681	683	366	373	344	459	717	522
L1ME3C	58	69	42	75	41	63	37	78	75	104	105	124	102	133	74	75	54	74	139	111
L1ME3Cz	528	499	489	533	566	560	379	784	622	681	753	702	659	613	353	348	328	708	1142	766
L1ME3D	88	108	101	146	157	111	79	184	144	211	224	178	186	212	97	113	82	176	273	163
L1ME3E	113	137	92	149	111	90	60	193	114	238	226	207	213	258	132	166	124	135	267	165
L1ME3F	177	212	306	304	222	178	139	457	412	204	230	195	237	254	110	113	81	519	887	393
L1ME3G	473	501	441	525	595	490	374	919	699	743	763	682	738	734	367	439	336	711	1005	742
L1ME4a	496	519	532	634	587	536	419	879	712	782	895	726	704	807	417	461	421	650	1002	689
L1ME4b	475	650	563	704	688	625	473	926	857	982	1099	849	972	1077	526	558	483	742	1164	726
L1ME4c	137	164	175	245	197	202	110	278	256	289	304	280	232	306	143	151	131	136	233	167
L1ME5	80	101	104	195	175	130	108	194	224	257	270	199	196	235	122	136	108	199	341	234
L1MEa	5	8	12	9	7	13	7	6	11	6	9	8	6	8	5	6	3	12	14	6
L1MEb	51	60	101	118	273	147	185	152	149	151	171	153	137	159	102	106	111	129	199	114
L1MEc	727	734	873	1251	1154	918	722	1466	1210	1568	1708	1561	1609	1645	922	894	842	882	1396	1021
L1MEd	543	615	617	789	870	707	540	959	830	982	1007	931	921	967	501	569	470	765	1284	870
L1MEf	732	584	533	584	676	460	385	917	702	713	795	688	656	672	316	338	335	863	1511	1025
L1MEg	401	479	425	612	527	416	299	810	690	689	786	675	670	689	361	396	308	591	1028	695
L1MEg1	28	48	41	60	95	101	60	84	109	153	108	111	102	82	35	43	22	34	48	35
L1MEg2	17	15	34	40	86	76	36	60	35	66	54	66	54	68	21	22	20	66	112	44
L1MEh	101	137	107	174	133	92	75	188	168	166	177	173	205	223	133	125	118	99	179	154
L1MEi	147	175	177	212	178	166	86	312	183	236	291	231	228	241	96	116	85	711	1167	579
L1MEj	88	73	89	115	94	58	66	140	96	123	122	134	114	109	87	84	61	111	207	156
L1P	4	4	2	1	1	0	0	9	12	2	4	8	1	2	0	1	2	0	0	1
L1P1	281	251	242	479	332	331	237	514	454	462	402	415	430	483	228	225	210	255	407	352
L1P2	151	104	118	332	139	114	92	131	149	253	233	266	212	204	146	154	155	164	233	226
L1P3	182	217	260	667	511	321	312	424	343	497	504	470	472	446	212	241	207	263	408	362
L1P3b	1	4	4	14	2	2	0	5	0	3	3	1	1	3	0	3	2	1	3	4
L1P4	99	87	115	158	129	132	85	234	190	220	187	214	204	230	88	104	82	131	236	162
L1P4a	28	28	36	97	62	47	32	96	69	97	114	106	84	110	31	51	47	133	237	176
L1P4b	9	10	9	58	24	12	9	17	17	23	21	26	24	20	16	23	17	10	16	39
L1P4c	2	2	0	11	1	2	0	1	1	1	0	1	2	1	0	1	0	0	0	1
L1P4d	6	6	9	57	12	30	11	32	50	22	38	39	29	29	5	14	7	0	6	7
L1P4e	4	5	4	33	2	2	4	5	10	11	12	7	4	3	2	12	9	15	32	37
L1P5	15	15	17	19	13	9	10	43	25	24	22	18	12	26	6	15	8	22	48	20
L1PA10	636	609	1019	1511	1497	1246	1094	2090	1906	1302	1116	1184	1278	1197	492	495	526	1089	1617	1379
L1PA11	280	233	261	655	333	268	234	464	382	902	1029	941	668	967	437	412	399	261	487	431
L1PA12	293	169	260	422	409	488	232	466	610	604	608	653	643	755	333	328	305	208	262	178
L1PA13	411	375	408	1235	570	480	337	853	879	784	815	799	705	763	330	424	423	616	1102	864
L1PA14	208	183	244	470	279	174	148	302	327	322	385	310	333	317	146	175	164	260	499	381
L1PA15	434	382	425	1141	613	461	379	874	709	920	967	884	786	840	433	528	452	638	1060	912
L1PA15-16	101	110	130	270	166	135	92	287	216	185	134	139	118	155	71	77	54	153	293	180
L1PA16	749	684	796	1708	1195	904	748	1526	1292	1419	1448	1417	1244	1372	662	747	652	1246	2401	1795
L1PA17	256	256	310	541	358	291	264	542	422	883	975	1078	1093	1325	568	516	446	284	420	348
L1PA2	1926	1543	2672	2578	2622	2253	2190	3362	3132	3951	3882	3870	3289	3255	3322	3018	3528	2241	3267	2714
L1PA3	1703	1390	2184	3110	2556	2347	1922	3487	3060	3380	3220	3493	3187	3260	2258	2195	2293	2307	3460	2746
L1PA4	937	888	1137	2560	1718	1287	1083	2217	2193	2282	2119	2432	2306	2660	1151	1226	1213	1211	1823	1679
L1PA5	1159	1178	1432	2307	1376	1418	1003	2881	3178	2585	2345	2609	2526	2972	1202	1268	1138	2042	3280	2424
L1PA6	933	708	689	1441	817	698	549	1130	1122	1369	1269	1436	1170	1391	893	851	878	821	1367	1138
L1PA7	1593	1338	1170	2692	1405	973	819	1959	1740	1832	1852	1842	1852	1873	777	989	812	999	1730	1696
L1PA8	394	369	348	1009	543	403	326	682	794	679	633	647	627	664	333	396	302	463	869	724
L1PA8A	149	119	142	406	218	167	100	307	230	317	310	279	304	323	99	126	144	362	647	513
L1PB	77	60	81	117	84	70	50	95	92	99	123	139	140	110	55	64	57	117	209	138
L1PB1	1537	1452	2163	3074	2598	2638	1878	4836	4299	7353	7570	8270	6033	7789	2300	2084	1976	2363	4124	2638
L1PB2	132	155	223	451	392	302	284	453	388	454	561	466	401	438	269	300	223	161	271	218
L1PB3	169	140	131	349	213	161	142	237	252	384	409	476	395	396	143	200	120	232	372	321
L1PB4	185	183	194	479	285	217	191	424	336	376	361	422	379	433	146	204	163	291	473	381
L1PBa	149	134	171	492	310	245	198	339	410	414	399	462	378	476	206	235	206	449	789	496
L1PBa1	88	109	166	297	225	157	152	271	310	321	277	331	373	354	203	203	191	97	187	125
L1PBb	19	28	24	84	49	26	22	49	74	72	85	81	74	72	42	42	28	97	149	102
L1PREC2	581	583	569	1115	694	563	440	857	876	1332	1294	1231	1238	1450	601	638	595	578	917	754
L2	1446	1745	1585	3191	1980	1825	1507	3060	3141	2838	2972	2670	2586	2871	1417	1487	1402	1905	2977	2494
L2-1_AMi	17	29	20	37	13	26	17	23	32	34	33	31	29	33	12	16	13	11	14	38
L2-1_Crp	0	0	2	1	0	1	0	0	2	0	1	0	3	4	2	2	0	0	3	0
L2-2_Mam	4	4	5	9	6	2	2	1	9	5	7	8	4	5	1	4	2	8	9	6
L2-3_Crp	21	25	27	66	37	31	18	30	59	41	36	39	29	45	23	29	14	28	54	34
L2a	3539	4642	3937	8038	4576	4344	3393	6734	6768	6613	6472	6079	5932	6499	3309	3821	3157	4934	7603	6275
L2b	1525	2223	1733	4023	2154	2017	1658	3245	3541	2975	2903	2768	2811	3041	1578	1728	1462	2150	3047	2705
L2c	2373	2755	2183	4963	2481	2279	1913	3741	3927	4157	4106	3824	3861	4044	2495	2711	2473	2832	4379	3586
L2d	431	492	379	804	470	400	331	678	633	566	655	548	516	583	280	335	294	647	916	701
L2d2	814	970	910	1635	1161	1034	849	1555	1540	1452	1470	1366	1473	1474	725	939	800	1199	1777	1312
L3	817	897	910	1649	957	877	799	1446	1350	1262	1311	1205	1265	1337	756	741	697	1139	1794	1276
L3b	104	159	178	257	130	134	87	239	206	191	194	156	166	166	92	124	90	160	237	165
L4_A_Mam	127	147	130	222	148	140	93	187	191	210	186	192	166	159	104	122	116	214	314	206
L4_B_Mam	48	76	60	108	45	46	46	113	102	118	84	105	81	121	66	82	62	46	91	63
L4_C_Mam	121	112	108	159	82	81	64	114	111	132	155	107	139	118	72	80	83	158	249	190
L5	1	5	4	5	5	4	4	17	8	6	8	0	2	3	3	0	4	3	8	6
LFSINE_Vert	20	27	29	57	29	27	24	50	35	36	35	35	30	27	12	22	22	60	93	86
Looper	15	12	3	4	6	0	7	2	3	14	11	11	4	10	7	12	4	34	72	69
LOR1a	24	38	27	69	32	31	19	48	45	112	86	90	100	93	112	118	120	46	60	67
LOR1b	34	47	34	81	28	19	20	45	48	94	105	115	78	105	41	61	56	39	63	66
LOR1-int	48	69	78	130	90	71	62	131	125	137	112	147	109	183	65	67	43	106	186	128
LSAU	0	0	0	1	1	2	6	3	3	5	7	5	17	3	0	4	0	0	0	0
LSU-rRNA_Hsa	20	22	7	17	10	10	4	27	23	17	7	14	17	22	5	20	15	31	22	14
LTR06	3	5	1	2	1	4	1	3	3	8	10	8	8	0	4	3	1	10	5	0
LTR1	15	22	14	67	30	28	18	31	36	25	16	18	26	14	13	13	17	84	96	71
LTR101_Mam	13	19	15	45	26	26	10	25	17	25	21	29	20	32	17	17	9	45	55	50
LTR102_Mam	16	25	12	47	10	25	20	33	21	26	45	24	30	42	18	14	22	12	22	11
LTR103_Mam	16	7	13	19	12	20	11	16	19	23	13	17	10	12	7	5	10	7	19	15
LTR103b_Mam	10	16	14	35	16	11	13	25	29	30	29	19	22	18	18	18	9	26	21	29
LTR104_Mam	45	67	46	112	44	33	26	52	50	86	84	86	70	61	47	57	36	58	80	76
LTR105_Mam	22	19	21	54	17	18	9	36	33	37	44	28	43	46	16	22	16	21	49	51
LTR106_Mam	9	8	12	18	19	3	9	10	10	36	41	41	41	34	44	58	43	6	13	7
LTR107_Mam	15	17	11	36	19	1	6	16	16	33	12	27	29	27	6	10	13	13	24	18
LTR108a_Mam	2	9	1	4	2	1	1	5	2	8	3	5	9	10	5	9	5	5	14	11
LTR108b_Mam	2	0	2	0	0	0	1	0	1	2	1	1	3	1	0	0	2	1	3	4
LTR108d_Mam	1	0	1	2	1	1	0	2	7	1	0	0	3	3	0	0	0	1	6	1
LTR108e_Mam	9	5	2	6	5	4	6	4	11	5	2	3	6	6	1	1	2	7	8	16
LTR109A2	0	0	1	1	4	1	0	1	1	4	7	3	1	0	5	2	1	3	0	0
LTR10A	35	59	22	39	9	11	13	34	16	7	21	12	13	19	12	13	11	17	26	32
LTR10B	140	144	15	14	5	8	11	8	13	6	9	1	2	4	0	3	0	486	603	497
LTR10B1	17	35	21	17	5	8	6	16	11	3	5	1	6	10	3	3	1	17	30	26
LTR10B2	88	150	134	43	17	10	36	50	18	16	6	5	7	5	8	5	7	8	19	16
LTR10C	11	39	37	50	50	82	52	118	73	62	60	50	65	53	20	24	20	59	112	48
LTR10D	19	15	25	31	15	10	14	15	23	35	42	22	54	31	36	38	34	26	38	19
LTR10E	35	56	26	20	21	19	10	32	36	28	23	19	17	31	11	13	11	11	44	21
LTR10F	46	78	75	121	58	63	41	105	155	55	72	65	51	79	43	41	58	19	48	11
LTR10G	45	29	21	5	7	8	4	9	8	6	4	6	6	3	1	2	4	27	64	43
LTR12	55	105	62	102	57	40	50	83	81	70	80	73	74	91	58	45	127	121	140	125
LTR12_	53	141	112	144	54	59	51	100	105	148	163	247	130	147	146	141	144	53	94	48
LTR12B	18	5	8	22	10	10	11	9	16	10	20	14	15	14	5	6	3	11	7	9
LTR12C	1284	2196	2460	3693	2034	2089	2209	3168	3792	1873	2075	1808	1758	1552	1645	1565	1500	2436	3327	2731
LTR12D	48	53	57	111	98	62	44	140	154	138	112	87	89	89	44	49	40	118	207	134
LTR12E	54	42	49	55	29	23	31	78	119	35	49	42	41	34	44	40	27	68	99	66
LTR12F	26	27	33	67	27	21	21	40	41	33	24	28	28	40	9	21	15	22	43	50
LTR13	182	382	295	312	206	202	154	430	552	299	256	223	245	287	189	199	155	285	440	376
LTR13_	17	29	10	19	4	10	8	16	42	13	6	11	9	10	7	5	2	6	4	4
LTR13A	134	161	129	108	100	94	81	175	179	86	97	106	92	123	79	57	55	146	245	185
LTR14	11	14	18	11	8	9	10	8	23	12	10	8	13	11	18	5	2	15	21	16
LTR14A	6	3	2	18	3	1	5	1	7	8	6	3	3	5	1	3	2	3	5	15
LTR14B	24	23	23	72	31	19	17	47	34	26	31	39	24	23	25	32	29	26	53	46
LTR14C	4	5	8	15	8	7	13	17	24	16	19	13	16	8	12	7	6	39	72	29
LTR15	4	5	2	13	8	8	3	10	8	5	18	13	9	11	6	9	0	7	10	15
LTR16	97	114	143	363	213	201	157	312	330	193	185	196	194	204	64	94	85	152	243	217
LTR16A	178	257	245	506	317	334	251	480	419	368	370	268	326	282	171	238	168	539	844	628
LTR16A1	64	79	64	245	60	56	47	130	133	101	76	85	60	94	34	67	65	50	89	95
LTR16A2	48	47	57	194	62	48	53	82	74	114	129	123	89	97	58	86	82	65	113	113
LTR16B	22	20	16	60	23	9	5	28	24	26	19	15	11	14	12	20	18	31	42	46
LTR16B1	42	32	50	157	49	56	38	95	83	83	104	96	67	88	40	67	71	33	65	79
LTR16B2	53	47	26	150	33	24	36	57	67	45	51	63	33	51	23	42	34	38	81	67
LTR16C	200	307	351	815	519	505	492	753	689	583	690	592	604	637	313	377	343	281	361	404
LTR16D	39	40	25	86	22	24	11	48	50	79	61	67	45	55	38	39	36	33	46	61
LTR16D1	6	9	5	20	5	4	3	4	6	14	21	22	17	16	7	10	6	4	7	13
LTR16D2	1	5	3	19	5	2	1	4	8	4	3	5	5	5	3	6	1	1	8	2
LTR16E1	72	79	65	254	72	71	55	104	157	180	180	185	159	205	181	153	133	166	217	175
LTR16E2	39	76	51	204	44	40	49	69	75	87	81	78	58	74	26	58	43	64	108	83
LTR17	93	224	484	585	1076	982	640	730	622	519	520	401	523	372	120	145	102	150	257	170
LTR18A	10	11	6	30	2	6	5	9	21	10	12	16	10	7	6	5	9	20	19	22
LTR18B	29	41	36	86	28	25	23	78	51	68	104	79	63	59	66	63	71	31	42	37
LTR18C	0	2	1	14	1	0	1	2	1	0	0	1	2	1	1	1	2	0	1	6
LTR19A	26	75	45	59	20	22	20	40	32	70	44	59	73	80	38	42	27	33	53	39
LTR19B	4	14	14	18	9	8	7	8	10	15	11	17	17	16	10	20	12	5	12	19
LTR19C	5	9	3	16	3	1	2	0	1	5	2	3	3	3	4	2	4	7	16	5
LTR19-int	11	19	16	20	11	15	12	19	15	16	17	19	10	17	24	17	30	4	8	6
LTR1A1	38	37	34	115	28	23	14	61	81	26	22	33	25	16	10	10	18	21	37	34
LTR1A2	73	101	121	262	94	91	89	226	249	172	142	164	146	161	165	180	152	96	125	165
LTR1B	88	95	128	126	166	110	185	147	100	86	106	81	74	83	34	44	30	340	428	353
LTR1B0	1	11	2	23	2	1	1	3	2	2	0	4	5	4	1	3	9	1	4	9
LTR1B1	12	7	8	39	12	9	4	27	20	8	5	7	1	1	5	6	4	40	57	45
LTR1C	4	15	34	64	40	36	27	37	71	146	138	164	227	268	87	83	73	4	3	4
LTR1C1	2	4	1	20	2	5	0	3	4	9	7	8	3	6	6	3	6	12	13	11
LTR1C3	5	2	0	10	1	5	1	5	4	1	2	1	4	2	2	1	1	0	13	8
LTR1D	24	13	16	83	35	27	19	34	36	37	40	21	24	34	21	26	16	25	48	68
LTR1D1	20	40	14	56	29	24	26	26	43	21	24	30	32	26	11	24	17	19	45	48
LTR1E	11	12	6	72	17	8	13	3	13	11	15	13	10	7	3	11	5	26	32	33
LTR1F	7	11	7	32	11	2	5	20	17	14	15	15	18	12	4	12	5	5	3	14
LTR1F1	9	24	3	49	8	8	2	7	6	6	16	11	6	11	9	7	10	7	6	12
LTR1F2	2	2	4	23	11	16	4	10	11	20	17	21	18	10	7	18	10	7	14	20
LTR2	47	103	79	133	77	110	83	233	280	244	281	221	193	223	160	155	129	56	87	99
LTR21A	4	5	7	16	4	3	5	6	5	4	10	7	2	15	3	4	3	7	15	8
LTR21B	2	1	1	4	1	4	0	4	3	0	1	0	0	0	0	0	1	2	3	3
LTR22	4	4	1	18	0	0	0	0	1	1	3	2	7	5	3	5	2	1	4	7
LTR22A	5	15	54	49	13	7	11	16	26	14	12	23	21	34	15	15	17	4	10	4
LTR22B	6	3	3	12	4	2	4	10	8	8	12	5	2	4	2	2	3	17	24	23
LTR22B1	6	18	18	14	11	4	12	12	16	11	5	11	2	7	19	8	12	7	17	15
LTR22C	2	8	30	17	9	21	6	80	97	17	7	21	13	21	8	3	5	2	0	2
LTR22C0	4	12	13	20	17	6	6	15	12	4	5	8	6	7	1	6	1	6	21	11
LTR22C2	1	0	0	8	3	0	2	6	2	5	2	0	1	3	4	3	1	1	1	5
LTR22E	5	18	44	24	31	21	8	26	14	19	25	12	19	6	10	14	8	55	63	76
LTR23	24	47	43	47	48	33	31	71	70	61	66	43	59	62	29	28	23	31	48	40
LTR23-int	8	27	11	8	3	2	4	8	9	11	11	13	21	14	8	8	4	13	13	11
LTR24	13	13	12	31	13	9	12	15	8	18	12	14	16	17	5	3	8	30	61	51
LTR24B	23	47	17	32	20	16	9	19	16	28	26	27	22	26	22	23	11	22	22	24
LTR24C	16	31	18	14	18	22	7	14	30	23	24	21	19	29	14	10	19	13	18	26
LTR25	8	9	4	14	5	2	0	7	5	12	9	12	7	15	14	11	6	12	29	26
LTR25-int	39	58	77	131	56	49	46	102	79	186	219	162	177	253	115	123	136	31	41	29
LTR26	32	25	27	64	42	14	23	48	35	48	39	29	34	32	19	28	17	31	59	36
LTR26B	11	18	6	13	6	9	6	13	16	24	15	10	8	19	9	11	5	27	44	15
LTR26C	7	15	12	35	11	18	16	25	28	106	131	114	80	83	79	68	62	22	26	41
LTR26D	14	9	7	21	15	14	12	27	16	52	37	42	27	45	18	11	28	10	17	23
LTR26E	4	10	16	20	16	6	7	25	26	7	23	13	8	14	18	14	19	29	38	15
LTR27	13	14	10	42	8	9	7	15	24	19	11	10	9	11	4	9	4	20	24	29
LTR2752	21	34	56	122	75	81	83	151	129	54	40	42	48	31	15	36	22	69	88	77
LTR27B	7	7	13	22	7	3	10	14	9	2	2	9	4	10	4	3	0	9	0	8
LTR27C	9	10	4	26	5	2	2	4	11	7	7	6	6	8	2	2	4	13	28	22
LTR27D	10	11	17	28	16	11	17	29	21	13	9	10	3	7	6	12	5	47	67	61
LTR27E	7	14	7	59	14	6	5	16	24	11	13	13	6	18	6	16	9	23	20	28
LTR28	10	4	6	24	9	7	9	16	17	14	16	17	13	22	2	11	11	8	9	18
LTR28B	11	14	23	57	22	31	14	37	52	33	33	17	28	35	13	13	19	10	14	27
LTR28C	8	30	22	50	23	22	16	29	41	29	27	21	29	29	36	32	24	44	62	53
LTR29	47	104	151	226	154	193	115	426	320	318	225	940	161	330	953	1222	1546	595	1039	389
LTR2B	98	84	128	108	167	132	122	210	142	209	226	201	187	241	178	176	148	79	132	78
LTR2C	31	36	86	80	72	57	60	127	87	70	74	89	97	115	48	34	28	40	40	30
LTR3	7	11	10	19	20	9	17	41	55	6	11	8	13	7	12	4	6	9	14	10
LTR30	22	13	22	17	13	12	12	28	14	11	23	8	17	11	0	2	2	25	58	32
LTR31	8	16	24	33	33	28	20	93	75	26	16	21	24	14	6	3	3	13	30	19
LTR32	22	35	39	107	52	47	49	47	70	56	49	70	81	96	33	34	46	84	118	66
LTR33	326	477	374	1059	495	475	403	703	696	487	417	429	393	432	307	321	310	499	735	717
LTR33A	43	57	36	147	76	55	35	55	68	51	66	57	53	44	25	38	31	48	103	73
LTR33A_	48	46	71	192	105	122	115	190	255	133	128	123	154	140	67	77	66	67	89	62
LTR33B	32	31	21	84	38	26	18	59	58	50	41	44	32	44	21	40	30	39	65	31
LTR33C	22	15	12	90	18	22	15	27	34	28	22	31	16	14	15	24	17	37	36	38
LTR34	12	22	9	12	7	13	4	12	17	31	20	22	17	24	5	6	10	14	21	12
LTR35	18	32	19	23	15	7	13	6	11	29	33	30	23	15	29	18	10	15	36	25
LTR35A	1	6	0	10	1	1	0	2	4	3	3	3	3	5	4	3	6	3	3	5
LTR35B	2	3	3	13	1	5	1	3	5	11	6	9	3	9	4	7	0	6	9	2
LTR36	5	26	22	34	28	9	12	22	25	27	21	14	16	18	9	18	13	15	23	22
LTR37A	43	72	65	95	122	113	96	149	129	210	193	139	199	120	74	74	70	289	412	225
LTR37B	45	47	34	65	45	34	29	73	67	101	105	78	96	118	52	40	31	58	105	85
LTR37-int	21	41	58	65	75	57	50	76	60	104	109	87	106	82	52	56	45	329	375	204
LTR38	7	7	8	25	7	9	17	11	9	8	13	7	6	7	2	6	5	9	22	23
LTR38A1	0	7	5	11	3	4	4	11	8	12	7	7	6	7	4	2	0	7	9	20
LTR38B	11	4	17	21	9	14	7	7	12	11	12	3	4	9	1	6	9	9	24	10
LTR38C	12	20	13	22	19	19	28	22	21	19	13	6	22	12	11	9	9	35	71	34
LTR38-int	3	5	1	4	1	1	0	0	1	1	3	4	4	1	1	3	2	3	0	2
LTR39	59	66	37	124	74	82	50	140	130	72	55	58	75	58	20	41	37	146	226	134
LTR39-int	10	24	3	6	4	2	6	11	5	5	7	5	7	4	2	3	4	12	12	6
LTR3A	19	42	58	45	29	16	24	54	31	32	30	33	26	23	19	19	14	17	24	22
LTR3B	1	5	7	12	4	3	4	15	12	9	4	1	5	0	1	2	2	0	1	5
LTR3B_	2	8	8	24	5	8	9	10	17	18	18	24	10	7	4	9	8	13	9	14
LTR4	17	36	24	51	22	22	9	6	52	30	42	17	17	27	11	22	21	26	32	22
LTR40a	55	65	97	146	68	83	81	150	111	104	109	122	93	115	51	44	56	78	124	101
LTR40A1	6	8	9	31	14	14	11	36	16	18	15	33	6	14	11	11	14	5	6	13
LTR40b	22	32	32	61	29	31	18	70	53	32	37	22	32	33	13	24	31	22	44	23
LTR40c	22	23	10	45	15	8	10	15	30	18	14	20	12	21	14	12	11	25	43	25
LTR41	94	114	85	120	79	131	92	276	283	245	225	208	187	210	121	143	121	128	190	144
LTR41B	74	69	74	130	59	65	47	111	106	61	61	70	53	57	32	37	60	68	128	92
LTR41C	43	39	38	57	43	26	32	25	31	45	44	24	18	38	12	17	13	63	90	63
LTR42	13	27	24	40	17	5	14	18	44	27	27	22	33	34	23	34	23	24	27	34
LTR43	22	36	35	33	14	25	8	45	26	20	22	31	29	22	18	21	24	19	33	25
LTR43B	12	9	10	18	15	18	14	20	8	21	18	19	37	29	7	11	14	13	22	18
LTR43-int	22	25	7	20	4	3	3	2	0	7	9	3	6	4	3	4	15	23	25	13
LTR44	5	18	3	15	10	2	6	12	18	8	16	8	12	12	16	11	7	1	5	0
LTR45	8	8	6	9	4	8	7	17	9	37	38	27	15	12	1	4	2	8	12	18
LTR45B	57	59	72	97	53	55	48	176	141	48	39	42	50	33	35	33	21	83	90	66
LTR45C	17	13	10	18	12	12	15	13	17	17	7	12	7	14	8	6	6	26	18	27
LTR46	20	42	35	21	14	17	14	42	33	63	54	44	33	39	31	28	23	29	38	42
LTR46-int	35	39	34	31	14	27	21	26	56	29	41	21	27	29	8	4	8	26	41	9
LTR47A	18	33	23	38	29	18	10	48	38	29	16	15	40	23	8	28	14	17	31	39
LTR47A2	19	10	13	19	18	20	24	13	10	14	11	13	17	19	2	7	4	4	2	6
LTR47B2	0	0	3	14	3	1	1	6	4	6	2	0	0	1	2	5	3	7	4	4
LTR47B3	8	8	11	7	7	6	5	16	12	11	8	12	13	12	4	7	4	17	13	9
LTR47B4	2	10	3	6	2	1	4	10	6	6	6	5	1	7	2	1	3	3	10	11
LTR48	58	54	82	77	46	38	30	82	60	60	46	52	48	47	35	27	20	58	70	63
LTR48B	40	31	41	80	45	38	22	65	30	59	49	48	60	63	38	40	27	46	110	47
LTR49	46	49	44	116	57	60	56	68	93	88	80	55	61	94	40	43	29	225	356	247
LTR49-int	163	182	128	222	200	180	129	242	217	253	247	262	282	332	116	113	112	460	692	352
LTR5	1	2	2	8	1	5	5	5	6	19	14	28	27	20	22	23	11	1	0	1
LTR5_Hs	1098	2564	7586	8482	5443	4521	4922	10368	11248	8286	8278	9017	7045	8202	6055	6033	5419	509	839	621
LTR50	59	101	105	226	95	80	61	113	126	89	113	89	99	96	61	81	51	69	122	120
LTR51	5	12	14	28	12	8	14	26	17	18	13	13	14	17	11	14	21	4	11	9
LTR52	24	38	34	56	48	40	28	54	36	84	73	75	77	84	47	53	49	194	267	202
LTR52-int	1	2	4	13	4	2	4	11	7	5	4	7	3	2	2	6	10	2	1	4
LTR53	37	39	57	118	45	60	38	75	113	255	267	271	277	279	300	273	306	41	60	75
LTR53B	5	8	7	24	3	4	4	14	16	8	11	12	6	10	7	10	3	14	16	16
LTR53-int	20	26	28	90	56	52	41	60	55	225	204	220	268	241	265	238	239	37	50	59
LTR54	30	66	50	56	50	42	32	56	46	121	120	109	113	115	105	87	87	92	128	127
LTR54B	22	35	52	103	76	108	77	104	97	262	267	398	195	231	194	196	177	20	37	33
LTR55	8	18	10	36	11	11	8	18	16	11	6	7	6	7	3	10	5	7	8	14
LTR56	41	49	53	72	62	46	32	83	70	117	103	88	128	104	78	83	57	49	80	62
LTR57	5	19	13	30	12	16	8	13	26	27	41	34	26	32	25	11	16	7	11	6
LTR57-int	10	13	5	28	11	9	2	16	25	19	10	11	25	20	15	18	15	9	12	12
LTR58	1	0	0	8	2	1	0	1	3	1	1	4	1	2	5	2	3	1	4	2
LTR59	7	16	8	17	17	17	11	18	29	12	6	4	7	16	3	5	3	22	33	26
LTR5A	416	526	817	1383	591	501	474	1061	1092	725	881	612	813	595	665	589	642	414	570	480
LTR5B	264	602	3117	3495	2448	2440	2620	4722	4319	3046	2588	3804	4140	4107	3865	3451	3360	49	100	77
LTR60B	8	9	11	20	15	16	9	15	16	44	53	56	40	63	21	27	35	15	10	24
LTR61	15	27	16	7	10	10	4	20	22	17	21	19	11	22	13	14	14	27	48	26
LTR62	32	67	51	56	77	42	43	81	111	68	80	61	69	73	43	48	33	26	35	27
LTR64	29	67	46	80	33	31	32	68	62	94	113	70	86	65	77	66	48	48	64	69
LTR65	19	38	14	21	20	10	5	35	32	23	32	26	19	15	23	14	22	36	44	49
LTR66	16	16	37	34	43	32	23	30	25	29	31	29	20	19	14	13	19	60	94	47
LTR67B	187	155	201	282	175	183	154	254	249	227	242	171	207	208	145	135	112	224	308	242
LTR68	4	6	1	22	6	11	5	6	7	20	7	10	8	9	8	10	16	9	19	7
LTR69	1	2	1	10	7	1	1	7	4	0	2	6	5	4	0	4	0	0	2	7
LTR6A	196	218	227	105	78	44	49	110	90	62	66	63	62	37	31	36	37	51	90	51
LTR6B	22	39	98	82	126	115	78	191	204	145	88	90	143	156	75	57	67	38	60	33
LTR7	2630	4905	8429	8642	19134	26604	21969	19719	17025	17867	19969	10838	16301	11187	4477	3939	3508	32318	43556	33708
LTR70	21	30	61	45	63	80	51	112	128	104	130	158	145	172	107	92	91	27	64	37
LTR71A	21	19	5	28	15	17	13	27	12	21	14	10	12	10	12	7	8	10	25	21
LTR71B	23	20	14	25	1	7	5	29	15	9	13	16	16	17	9	12	7	5	20	22
LTR72	24	39	18	25	7	8	9	26	11	12	11	19	7	15	3	8	9	15	28	19
LTR72B	4	4	6	14	4	9	2	23	9	6	3	13	14	14	7	4	6	6	10	5
LTR73	12	10	18	23	17	11	12	24	32	16	14	8	17	13	3	6	6	11	17	15
LTR75	24	83	127	151	107	153	91	299	383	158	168	152	151	233	86	74	34	42	83	51
LTR75_1	1	7	4	8	3	1	2	8	5	4	4	5	5	1	4	4	7	10	5	11
LTR75B	3	4	6	19	6	4	6	3	7	4	16	2	12	8	2	8	3	2	5	6
LTR76	16	7	9	23	9	5	5	4	2	21	15	23	10	15	13	21	11	4	24	14
LTR77	3	15	26	25	41	45	37	31	34	71	72	77	70	55	3	7	13	99	98	85
LTR78	115	164	206	475	333	306	290	370	356	266	252	221	285	234	123	158	153	240	336	246
LTR78B	61	97	86	238	87	75	58	131	169	104	96	101	118	111	61	96	78	98	121	122
LTR79	99	98	102	218	103	93	79	149	135	113	114	124	90	123	64	73	71	124	166	138
LTR7B	397	731	1071	1527	1041	1416	1095	1750	2115	1954	2253	1756	1728	1742	1286	1117	1034	355	522	428
LTR7C	20	73	57	79	56	73	39	76	77	81	93	66	114	105	28	46	32	156	209	150
LTR7Y	286	1171	2476	4669	2955	4822	3700	4469	5380	2363	2763	2303	2199	2652	1121	1027	821	160	191	149
LTR8	283	356	471	677	779	739	574	890	857	1173	1130	1039	1279	1121	748	689	674	1297	1967	1483
LTR80A	3	7	6	15	13	14	14	23	19	23	24	22	21	23	9	8	7	15	25	9
LTR80B	15	15	16	28	12	25	15	26	16	50	46	39	30	42	18	23	17	14	31	23
LTR81	6	11	1	22	6	3	8	0	8	14	7	16	8	11	7	5	2	7	5	9
LTR81A	20	37	31	64	72	56	35	50	60	52	38	23	36	39	11	18	24	35	38	56
LTR81AB	19	6	6	5	6	8	4	2	10	3	4	4	4	5	1	0	5	2	9	0
LTR81B	30	33	32	66	39	27	20	57	83	62	48	56	34	52	17	38	21	24	20	29
LTR81C	12	23	17	73	18	23	22	29	23	24	21	15	22	22	11	7	9	33	34	43
LTR82A	21	26	34	70	36	29	21	54	42	64	52	67	52	55	37	31	35	28	34	35
LTR82B	15	15	24	51	31	25	21	18	42	39	23	27	27	23	5	12	11	20	31	23
LTR83	27	19	33	29	23	29	12	34	36	17	30	17	33	23	10	13	8	78	112	70
LTR84a	26	33	10	34	17	12	7	29	28	34	33	47	51	47	12	16	10	21	29	18
LTR84b	22	37	23	49	36	24	16	42	32	36	20	31	15	31	17	16	9	33	48	24
LTR85a	27	48	25	89	31	20	13	82	31	43	55	47	40	44	27	17	34	44	59	70
LTR85b	18	11	22	59	30	27	16	50	47	28	32	38	22	23	9	12	12	44	63	45
LTR85c	27	39	36	75	29	18	19	51	34	24	37	34	20	28	10	20	24	34	38	43
LTR86A1	12	12	7	14	11	15	15	22	12	7	15	13	11	13	4	10	3	10	17	15
LTR86A2	9	8	10	20	6	4	3	30	5	1	3	5	5	3	0	2	1	7	12	5
LTR86B1	4	4	3	11	2	2	1	6	0	4	6	9	10	9	0	2	5	1	5	2
LTR86B2	3	3	3	23	5	2	1	4	5	7	7	2	6	0	1	2	4	3	3	12
LTR86C	4	9	6	18	6	2	4	4	9	6	4	6	1	6	1	2	4	7	6	9
LTR87	35	54	38	43	38	22	15	30	40	11	19	12	19	17	16	16	14	38	29	20
LTR88a	29	38	33	70	22	27	35	46	34	64	68	55	47	52	41	38	53	45	50	68
LTR88b	30	40	37	123	36	33	22	62	73	64	54	47	54	40	39	66	51	48	72	58
LTR88c	35	25	46	89	86	86	101	133	67	98	102	58	66	64	32	27	21	213	382	225
LTR89	18	24	22	37	16	13	8	23	23	24	23	27	29	22	10	12	12	61	94	76
LTR89B	25	18	26	35	29	15	15	41	41	35	36	41	49	48	16	20	18	19	24	20
LTR8A	87	152	205	311	258	230	206	263	280	437	501	475	424	403	646	493	554	211	348	229
LTR8B	63	93	101	180	128	85	67	122	169	157	145	153	123	164	84	116	95	79	115	109
LTR9	36	53	40	106	28	39	21	67	74	93	75	70	62	72	51	54	44	46	76	62
LTR90A	11	13	8	14	15	21	5	20	18	16	14	26	17	22	2	7	4	6	11	9
LTR90B	9	5	8	10	12	13	1	14	10	38	36	28	30	31	22	24	17	37	98	35
LTR91	28	40	52	83	77	77	56	90	78	93	98	108	115	107	45	44	52	77	106	64
LTR91A	23	28	19	92	30	24	22	50	43	66	82	84	62	50	28	46	38	32	54	36
LTR9A1	32	60	12	76	44	43	27	45	79	64	91	79	72	65	39	47	28	50	63	59
LTR9B	47	73	109	154	107	114	88	203	172	211	233	230	178	202	169	185	166	76	139	109
LTR9C	4	6	5	16	5	10	5	17	28	23	40	32	42	39	32	30	26	6	9	7
LTR9D	37	66	91	164	82	63	60	117	159	109	124	130	104	99	85	101	76	30	65	41
MADE1	68	61	50	98	95	57	71	89	99	116	99	115	91	117	49	65	61	116	155	113
MADE2	22	24	23	46	69	52	43	62	49	65	64	57	68	73	37	36	28	40	70	40
Mam_R4	6	3	11	10	8	6	4	10	11	6	5	4	1	2	1	2	2	10	19	12
MamGyp-int	35	32	20	41	14	15	13	32	31	18	19	15	19	19	9	17	15	35	19	54
MamGypLTR1a	29	41	37	76	56	35	23	77	36	106	107	116	119	127	103	93	77	61	84	93
MamGypLTR1b	19	28	40	77	41	52	23	85	74	163	145	164	149	155	158	160	192	38	54	44
MamGypLTR1c	37	56	66	109	121	103	82	102	109	87	100	111	121	147	49	47	56	46	64	52
MamGypLTR1d	28	26	28	46	30	16	18	32	39	14	16	21	16	22	7	15	11	9	31	30
MamGypLTR2b	13	20	15	37	27	13	11	41	19	26	23	20	16	38	11	11	4	14	27	30
MamGypLTR2c	20	21	43	96	54	59	41	88	96	65	68	64	61	79	23	27	34	27	53	43
MamGypLTR3	5	8	27	41	31	45	30	84	75	27	22	29	45	26	7	12	6	35	61	48
MamGypLTR3a	37	43	41	102	58	62	36	83	114	83	108	93	76	100	45	70	39	52	80	74
MamGypLTR4	16	23	20	62	39	31	22	56	38	19	29	19	19	29	11	6	17	49	69	51
MamGypsy2-I	30	45	61	109	73	75	64	146	71	130	100	136	135	186	75	70	69	37	88	55
MamGypsy2-LTR	8	13	11	19	14	7	11	15	15	24	27	32	16	27	9	10	16	14	28	12
MamRep1151	12	11	10	13	21	15	12	22	17	32	24	20	19	25	11	18	11	19	34	23
MamRep137	34	79	81	79	85	87	62	147	129	176	161	146	154	160	76	51	82	57	67	76
MamRep1527	32	22	40	82	62	35	27	65	59	60	69	52	62	95	42	42	36	56	67	44
MamRep1879	12	28	17	50	17	23	13	28	51	28	46	44	36	31	30	32	23	32	40	30
MamRep1894	10	9	8	21	12	14	9	12	10	16	14	17	12	19	8	2	11	5	13	2
MamRep38	33	53	21	88	37	20	24	50	42	40	48	35	36	34	23	23	27	28	54	71
MamRep4096	10	25	63	81	46	38	35	52	98	139	202	130	116	167	147	141	118	15	44	25
MamRep434	20	37	45	47	72	62	44	57	56	90	85	90	91	85	41	41	18	34	68	27
MamRep488	7	1	11	20	11	17	11	17	20	18	15	15	14	8	5	5	11	2	9	10
MamRep564	5	24	19	28	20	12	14	18	20	19	20	16	15	20	6	9	3	29	37	21
MamRep605	64	75	82	145	58	48	47	80	112	100	94	117	72	100	27	56	46	71	86	82
MamRep605b	41	49	52	105	67	55	36	110	84	70	67	67	49	68	36	34	34	82	143	70
MamRTE1	128	154	138	258	166	150	119	265	214	227	175	188	159	176	74	89	92	252	340	254
MamRTE2	3	3	2	1	2	2	2	3	1	3	5	2	2	1	0	0	1	10	21	15
MamSINE1	66	63	48	152	56	51	38	75	82	73	93	67	55	67	46	44	40	166	260	133
MamTip1	15	19	10	17	12	5	5	8	15	13	13	20	6	7	3	6	2	25	34	15
MamTip1b	4	11	6	17	7	5	2	18	10	7	12	7	5	9	4	2	1	9	10	3
MamTip2	74	87	107	208	103	78	68	177	170	145	151	209	158	215	142	123	103	66	93	89
MamTip2b	71	89	84	226	112	82	74	192	120	130	131	108	120	102	63	76	75	174	226	183
MamTip3	19	24	45	61	87	50	73	70	72	58	51	32	53	22	8	11	15	40	68	71
MamTip3B	12	15	22	45	59	31	31	40	52	67	57	81	55	66	31	43	25	15	24	15
MARE4	1	3	0	5	3	3	0	5	11	10	7	4	4	4	3	3	1	1	2	11
MARE6	1	5	4	9	5	3	1	1	2	4	2	4	4	5	5	1	2	12	8	9
MARE8	0	0	2	6	6	8	2	6	13	5	8	2	1	4	3	1	2	2	4	3
MARE9	0	0	1	1	4	0	1	3	0	2	3	1	2	4	0	0	3	0	4	7
MARNA	69	72	73	78	69	58	41	101	59	62	46	60	58	42	57	36	43	52	77	84
MER101	12	23	10	18	19	18	11	21	27	16	17	8	19	18	6	14	4	16	35	28
MER101B	9	7	4	8	3	4	2	6	2	17	13	18	8	14	8	4	6	4	4	5
MER101-int	35	74	74	98	108	114	78	157	129	191	190	254	292	352	134	96	101	46	65	46
MER102a	36	68	31	90	52	52	39	70	76	59	64	44	58	45	29	29	40	88	112	100
MER102b	88	70	142	219	295	262	157	202	271	237	274	259	207	209	140	168	148	96	154	99
MER102c	55	81	56	122	84	76	55	111	106	110	139	118	109	125	62	83	67	89	155	128
MER103C	76	109	116	183	106	82	80	118	151	127	133	142	147	125	88	96	104	129	237	142
MER104	19	14	21	34	30	15	12	35	42	28	21	32	39	38	20	14	9	30	32	26
MER105	4	9	2	12	11	13	4	13	11	12	14	9	7	2	0	5	4	11	21	15
MER106A	14	14	14	30	18	22	12	55	31	19	17	18	36	26	12	8	4	5	14	12
MER106B	13	37	16	17	10	11	10	16	10	6	6	8	13	6	3	4	5	8	17	7
MER107	9	11	5	11	6	3	4	4	4	3	0	6	6	9	1	6	4	3	5	8
MER110	36	20	51	59	34	35	21	48	55	48	49	48	49	69	33	24	24	53	85	49
MER110A	12	19	52	70	76	66	71	86	90	72	77	56	52	33	92	84	107	47	68	37
MER110-int	17	23	19	39	50	60	15	47	43	34	34	24	24	24	9	13	10	31	57	28
MER112	92	89	64	88	66	51	43	116	105	129	115	109	120	127	67	78	78	145	190	153
MER113	71	116	72	116	77	96	78	110	122	163	183	127	191	166	118	113	145	86	100	80
MER113A	23	23	32	25	17	17	13	39	30	45	35	38	34	39	26	23	14	31	28	29
MER115	59	107	70	179	64	67	59	88	138	87	89	81	65	92	41	64	61	63	89	89
MER117	46	45	32	151	44	39	38	53	66	60	62	61	56	51	17	26	33	46	67	77
MER119	40	35	20	47	23	19	14	46	35	33	24	40	28	27	25	18	24	65	113	67
MER11A	363	816	3596	4417	3403	2614	2831	5306	4598	3089	2797	3554	3947	3521	4356	4115	3659	184	310	233
MER11B	42	66	51	96	48	45	29	75	97	41	50	75	60	60	49	65	36	52	107	78
MER11C	147	246	509	690	643	651	616	1296	1158	1187	1097	1205	896	1078	844	775	677	275	442	346
MER11D	14	12	8	45	12	11	12	20	19	5	11	12	9	14	8	8	4	15	23	18
MER121	12	6	8	24	13	5	11	31	14	11	13	17	9	13	11	10	12	36	56	30
MER124	4	7	7	14	11	9	10	9	14	8	7	7	10	8	2	7	4	26	70	44
MER125	0	1	1	0	1	1	0	2	1	4	2	1	5	2	0	0	4	1	1	0
MER126	1	8	2	4	2	0	0	4	3	6	3	5	2	5	0	3	2	5	6	4
MER127	3	4	1	2	3	7	3	12	2	4	7	4	5	6	8	3	2	2	2	1
MER129	16	19	7	5	6	2	6	3	6	10	4	5	1	0	2	4	3	34	55	36
MER130	4	7	2	10	3	8	1	7	5	4	3	2	0	2	0	2	0	6	13	4
MER131	7	7	11	11	8	8	9	14	9	49	47	36	14	21	3	11	5	16	24	10
MER134	1	7	3	5	0	1	0	1	0	0	9	6	3	9	4	8	9	0	2	4
MER135	9	15	12	17	14	5	11	24	9	13	10	15	17	18	4	7	10	9	6	6
MER1A	167	230	190	389	155	201	153	517	469	287	305	307	289	291	208	211	204	202	323	226
MER1B	114	160	171	430	183	177	162	308	425	236	246	243	253	261	136	152	139	182	229	173
MER2	220	313	337	383	368	313	332	505	430	442	453	448	492	476	321	313	332	397	583	334
MER20	351	433	422	829	459	450	400	664	807	699	641	735	702	762	447	433	424	435	734	641
MER20B	68	103	77	169	101	125	75	176	165	176	171	189	149	212	99	123	96	97	146	146
MER21A	51	90	76	163	88	54	71	150	103	136	109	137	109	129	64	60	69	68	91	102
MER21B	84	139	111	259	176	159	118	287	222	168	186	137	154	145	72	90	69	171	273	160
MER21C	228	390	286	551	336	377	235	716	736	467	466	421	442	465	238	273	259	289	461	354
MER21-int	49	62	70	108	51	49	38	117	126	88	84	65	57	71	48	58	40	71	70	93
MER2B	18	29	27	50	27	38	17	42	49	39	61	37	62	63	19	35	16	117	143	97
MER3	142	195	156	264	175	149	100	242	284	226	216	224	212	234	81	119	84	192	327	173
MER30	50	83	78	149	59	75	44	141	114	119	116	91	104	128	49	68	58	107	160	121
MER30B	1	2	0	4	0	1	1	4	1	2	1	1	1	4	2	2	0	2	1	5
MER31A	91	112	46	103	57	55	51	69	91	100	88	80	74	57	50	69	40	131	155	115
MER31B	22	47	45	116	42	67	40	120	180	76	68	62	55	92	22	25	33	47	80	58
MER31-int	52	123	123	151	126	133	94	283	234	147	146	129	136	159	90	95	94	65	143	62
MER33	152	290	215	266	253	199	181	352	359	326	321	316	322	342	224	241	196	401	592	442
MER34	40	39	39	82	47	40	29	64	76	68	58	40	65	94	20	21	21	58	72	54
MER34A	59	65	41	80	63	56	32	78	85	52	50	63	46	48	17	33	29	64	129	87
MER34A1	26	51	53	58	67	64	39	103	105	44	47	46	36	37	16	22	15	48	67	46
MER34B	28	47	38	50	35	40	24	87	78	48	44	38	47	26	6	20	10	40	57	49
MER34B-int	22	53	28	39	24	19	13	36	39	51	70	64	57	68	33	54	26	33	41	32
MER34C	2	0	7	12	5	2	3	6	3	4	4	4	3	3	2	11	1	2	7	1
MER34C_	46	68	60	72	67	54	58	77	82	118	124	136	142	163	101	104	128	101	162	92
MER34C2	27	30	46	53	64	54	56	97	77	42	35	45	36	33	17	14	15	52	79	59
MER34D	12	21	20	24	11	8	10	17	21	19	8	14	14	18	5	12	6	9	6	10
MER34-int	21	29	50	54	22	25	26	68	73	45	39	31	40	42	25	37	21	41	45	35
MER39	101	122	117	254	167	154	117	200	187	324	368	372	313	351	212	206	209	184	249	226
MER39B	60	80	78	102	74	82	54	109	123	92	75	91	101	104	72	64	50	108	163	114
MER41A	159	278	211	387	263	266	203	427	412	471	483	431	474	501	309	285	265	229	287	300
MER41B	98	166	166	320	201	250	172	286	373	263	242	199	213	232	107	101	102	185	314	284
MER41C	81	108	221	237	242	258	164	660	558	771	782	716	607	629	89	58	61	521	741	616
MER41D	25	35	33	35	23	21	11	40	38	41	50	28	37	46	22	23	17	35	52	28
MER41E	11	16	14	26	10	10	7	27	25	45	64	41	47	63	21	25	27	20	30	31
MER41G	3	6	0	8	1	0	1	5	2	2	2	3	7	6	1	3	0	2	12	5
MER41-int	322	354	619	708	911	1058	746	1596	1136	1335	1545	1083	1263	1134	681	706	596	1078	1555	824
MER44A	52	48	64	89	72	64	33	102	86	81	104	92	85	101	40	54	46	145	279	186
MER44B	51	48	54	95	59	66	46	74	98	65	91	53	49	49	22	52	27	32	79	46
MER44C	43	46	107	133	131	114	101	226	226	94	111	117	87	97	44	47	25	65	60	49
MER44D	22	22	23	53	51	37	29	32	36	32	32	35	33	49	27	35	18	25	26	22
MER45A	59	94	70	183	57	47	37	109	90	94	101	69	58	68	52	61	52	78	131	92
MER45B	48	63	48	96	94	109	79	157	140	84	87	103	103	88	35	38	20	57	96	67
MER45C	59	121	221	297	157	212	108	817	1100	198	160	164	202	246	86	91	52	49	67	67
MER45R	8	21	14	40	13	11	13	15	18	14	22	19	16	23	16	18	27	20	24	11
MER46C	46	54	30	53	48	45	26	46	60	45	56	53	55	93	21	28	27	45	76	60
MER47A	41	70	50	72	58	58	28	99	64	81	84	71	87	79	31	43	24	73	119	117
MER47B	23	23	22	29	23	23	9	41	55	19	30	19	15	17	12	10	5	25	36	15
MER47C	12	11	19	22	30	44	18	37	29	153	178	135	155	151	210	200	213	9	9	17
MER48	19	48	22	32	23	24	19	31	57	45	50	35	22	23	23	19	19	28	26	28
MER49	65	149	246	282	182	224	156	822	931	263	261	249	276	346	113	107	86	53	103	57
MER4A	67	93	151	147	173	104	131	169	176	159	155	147	167	129	80	73	65	205	356	228
MER4A1	185	352	427	498	469	589	483	559	645	768	749	694	808	875	336	304	316	428	678	406
MER4A1_	26	69	68	63	20	21	29	57	53	27	33	34	26	50	28	26	28	22	40	25
MER4B	71	122	84	132	120	109	69	148	138	179	186	145	151	178	95	93	76	272	403	288
MER4B-int	368	289	294	292	342	227	217	438	416	224	256	207	226	218	51	112	81	1152	1888	1198
MER4C	31	37	35	59	79	70	55	82	92	42	35	20	32	31	11	19	13	53	80	53
MER4CL34	40	28	55	65	52	51	25	61	67	48	51	43	51	47	25	24	14	71	129	93
MER4D	58	81	92	146	157	144	115	214	191	107	109	66	91	102	43	46	41	175	273	163
MER4D0	20	41	36	32	44	21	19	65	54	54	36	36	36	34	20	27	17	27	39	37
MER4D1	182	165	225	274	348	308	228	723	599	284	159	118	172	141	57	50	50	282	461	285
MER4E	16	30	26	54	22	24	18	53	32	48	54	49	52	55	22	30	37	52	51	44
MER4E1	77	128	144	130	114	119	90	149	200	164	169	180	197	247	126	118	87	386	585	395
MER4-int	488	496	700	725	776	845	625	1123	1243	1342	1413	1442	1519	1611	923	798	872	661	973	585
MER50	171	290	243	476	280	325	208	453	459	553	450	429	479	506	257	315	242	558	813	611
MER50B	63	92	62	134	75	39	43	96	120	96	67	66	65	85	33	55	56	66	108	99
MER50C	1	3	1	9	1	0	2	3	2	3	0	1	0	2	0	2	1	0	1	1
MER50-int	52	74	49	91	56	48	37	77	86	136	121	186	140	176	112	104	111	75	121	107
MER51A	61	74	47	70	33	28	27	67	77	94	82	105	70	86	47	58	59	70	122	102
MER51B	31	71	107	217	241	284	224	281	307	628	684	1000	615	697	634	526	558	38	65	56
MER51C	15	47	65	87	89	101	58	478	282	98	49	31	46	37	22	24	12	53	60	43
MER51D	1	8	11	8	13	14	8	21	9	18	20	31	26	23	12	21	11	4	10	1
MER51E	15	42	74	124	86	90	85	125	154	331	361	333	280	345	391	364	378	309	371	273
MER51-int	51	48	46	70	40	46	28	53	45	121	151	161	119	190	56	54	67	67	88	61
MER52A	182	286	195	536	183	156	176	252	364	312	326	360	380	402	213	230	174	245	358	343
MER52C	54	69	41	167	49	46	68	91	111	84	70	68	116	91	65	69	52	148	205	196
MER52D	61	47	43	189	50	48	48	98	142	55	59	53	45	59	19	47	27	65	101	94
MER52-int	28	45	16	122	20	17	17	40	45	38	24	36	31	20	10	16	26	56	71	105
MER53	89	127	83	161	115	128	86	150	167	247	225	248	226	258	137	150	120	117	199	148
MER54A	28	40	31	101	39	30	15	63	53	111	122	96	88	93	76	72	76	35	55	60
MER54B	14	12	21	63	23	11	13	22	20	26	21	25	17	21	4	26	16	86	127	68
MER57A1	29	51	43	103	75	78	67	102	47	150	147	117	132	171	54	74	53	75	105	67
MER57A-int	125	156	232	297	292	264	221	335	297	149	169	164	154	169	85	77	69	261	336	311
MER57B1	50	77	37	72	59	62	37	49	92	85	100	100	87	97	52	49	52	106	165	134
MER57B2	34	45	132	124	217	120	126	327	263	137	107	57	102	40	32	35	29	95	173	156
MER57C1	3	13	5	7	12	1	2	18	7	2	5	5	6	5	8	8	3	11	8	7
MER57C2	5	18	5	15	7	5	9	8	19	7	5	5	3	8	3	9	5	7	17	10
MER57D	7	6	3	17	13	14	3	9	10	8	8	11	10	15	2	7	3	17	17	10
MER57E1	5	14	31	33	31	49	30	41	45	48	60	50	39	40	48	33	39	30	30	25
MER57E2	6	2	4	7	0	1	0	1	1	4	4	3	2	0	1	2	0	1	4	0
MER57E3	1	0	1	1	1	1	2	0	1	37	41	56	34	48	48	39	32	0	0	0
MER57F	16	13	8	20	16	10	7	21	16	21	24	15	9	16	20	18	13	10	28	13
MER57-int	68	154	445	789	764	1042	739	1048	1003	2674	3121	4193	2487	2926	2289	2115	2314	123	195	169
MER58A	247	286	309	450	335	360	248	484	480	525	501	489	437	527	256	259	259	379	547	391
MER58B	163	168	156	229	165	155	105	264	330	234	229	209	217	181	100	116	108	258	444	329
MER58C	26	19	28	55	56	45	45	30	56	46	50	38	40	37	16	21	16	40	62	39
MER58D	10	15	12	19	13	21	9	16	11	17	20	16	12	24	19	12	8	15	31	13
MER5A	531	637	558	1189	657	564	485	979	1044	827	880	779	795	810	448	474	445	656	1013	819
MER5A1	262	301	237	567	282	223	211	414	461	478	450	436	400	418	210	237	243	428	639	591
MER5B	395	411	458	826	478	432	347	724	754	691	724	649	657	745	386	382	387	406	663	537
MER5C	30	23	17	25	6	14	12	32	26	27	36	20	21	21	10	18	13	50	107	54
MER5C1	7	13	0	9	9	5	4	4	3	3	5	7	2	4	1	4	0	5	10	6
MER6	19	25	30	41	26	19	16	42	43	26	34	32	18	10	8	15	10	27	36	53
MER61A	63	84	157	252	316	292	276	260	250	289	346	239	227	178	177	121	159	84	111	136
MER61B	32	33	70	85	66	41	39	80	84	100	89	91	122	96	91	97	75	32	78	40
MER61C	26	33	49	47	29	18	18	20	49	102	99	135	113	133	102	100	83	29	49	44
MER61D	24	43	63	59	55	92	61	107	132	47	44	28	45	30	18	21	14	87	144	49
MER61E	21	33	28	36	23	17	7	39	26	24	10	15	11	11	8	6	10	23	30	48
MER61F	1	5	7	11	3	2	1	4	8	2	5	2	3	4	1	4	2	2	3	3
MER61-int	193	212	487	582	638	590	506	835	692	1181	1333	1476	1102	1124	946	865	840	207	383	269
MER63A	58	56	80	169	45	70	40	84	128	105	86	112	120	150	53	50	39	57	95	82
MER63B	42	54	25	79	39	30	32	69	78	43	38	40	55	52	20	45	22	31	75	53
MER63C	17	37	32	42	35	28	21	55	43	39	21	36	33	23	14	15	16	36	58	36
MER63D	37	38	44	56	44	36	21	81	63	42	36	23	38	26	12	23	15	37	77	53
MER65A	97	106	78	119	74	63	64	150	138	124	120	103	98	124	51	67	49	83	142	87
MER65B	8	9	1	13	8	6	8	9	10	6	7	12	11	18	8	8	9	8	20	12
MER65C	18	17	18	31	13	17	16	37	32	37	33	34	38	40	13	12	9	17	20	19
MER65D	7	6	4	10	14	1	2	12	14	10	3	11	11	8	1	3	5	12	6	12
MER65-int	87	103	120	106	106	93	96	199	218	150	155	207	181	225	87	73	63	81	117	79
MER66A	9	18	9	36	13	6	7	14	28	5	14	10	17	17	2	16	8	9	15	13
MER66B	122	182	386	336	492	369	444	652	501	269	211	175	240	143	80	80	72	217	345	240
MER66C	20	18	31	44	16	16	10	38	22	33	43	36	31	30	23	23	35	16	45	34
MER66D	19	28	10	23	9	18	15	35	34	26	36	24	19	28	15	14	8	22	49	12
MER66-int	40	39	36	87	29	31	20	65	49	56	38	34	40	41	14	36	29	45	71	52
MER67A	27	25	25	50	69	56	50	79	70	34	29	27	40	20	21	21	25	20	44	15
MER67B	33	81	108	128	94	99	67	132	192	123	137	128	110	119	83	73	52	71	94	64
MER67C	78	138	139	166	146	118	106	289	239	203	228	224	217	231	158	135	126	102	158	111
MER67D	15	6	23	59	31	16	12	36	24	36	41	42	29	26	12	25	17	26	41	45
MER68	39	53	26	60	27	33	15	45	47	60	44	55	68	74	27	37	35	28	39	26
MER68B	16	23	26	24	8	9	14	11	42	18	12	19	11	28	7	9	6	6	14	10
MER68C	11	9	4	11	6	1	1	4	2	4	8	3	2	1	2	5	4	15	6	9
MER68-int	16	14	12	29	15	7	8	21	15	14	2	8	15	14	3	4	4	7	21	9
MER6A	21	42	18	46	20	22	21	17	22	25	30	42	26	29	20	30	23	32	61	29
MER6B	8	8	4	8	9	8	8	7	2	18	7	3	14	15	3	3	1	2	6	2
MER6C	1	0	1	0	1	4	0	2	3	4	3	3	1	3	1	2	1	1	0	0
MER70A	26	28	23	64	37	40	27	57	26	53	63	47	45	34	21	47	37	40	71	41
MER70B	16	22	33	51	18	17	17	31	16	30	35	34	21	31	22	31	23	17	22	26
MER70C	7	24	10	26	12	16	5	9	17	16	12	15	10	10	14	15	11	27	57	20
MER70-int	117	115	104	142	174	105	112	126	168	177	195	187	165	196	153	136	112	153	238	174
MER72	33	67	107	145	111	119	100	138	166	201	231	317	253	206	153	213	146	63	70	56
MER72B	11	12	16	17	12	13	9	10	32	19	11	9	24	25	9	7	6	4	13	9
MER73	7	13	14	25	25	30	18	16	23	19	20	14	20	19	0	11	2	11	32	17
MER74A	62	90	120	230	147	106	93	186	172	128	138	109	123	118	72	83	78	110	154	130
MER74B	23	57	29	81	33	42	16	36	48	85	70	63	83	72	29	36	33	28	39	62
MER74C	3	10	7	30	15	13	17	29	4	4	10	8	9	12	1	4	0	6	11	28
MER75	12	9	17	14	17	17	4	21	12	22	34	25	17	32	10	11	14	13	53	14
MER75A	0	3	0	3	0	0	0	0	0	6	5	4	7	4	14	1	1	0	1	3
MER75B	0	6	2	0	1	1	2	1	1	2	1	1	2	4	2	1	1	3	0	2
MER76	26	57	60	96	56	56	53	103	92	46	69	42	27	26	27	35	39	112	181	107
MER76-int	1	3	2	10	0	5	2	0	2	2	1	2	1	0	0	0	2	4	21	17
MER77	70	76	84	143	93	69	79	135	194	103	104	70	85	78	35	53	46	75	82	66
MER77B	46	73	74	137	42	55	45	101	78	114	117	99	85	123	56	43	46	42	64	55
MER8	83	159	113	133	107	174	118	469	531	197	182	173	136	175	88	82	72	178	192	161
MER81	56	77	70	146	71	87	57	92	117	139	165	120	174	150	112	128	112	98	135	103
MER83	13	23	16	25	15	10	3	21	19	15	13	14	12	13	14	21	9	14	17	11
MER83A-int	4	5	6	16	0	3	1	1	5	4	5	9	3	10	1	3	1	4	5	6
MER83B	5	7	3	6	3	7	3	8	8	6	10	4	12	1	1	4	4	21	44	36
MER83B-int	6	12	14	28	11	5	11	27	19	16	24	24	7	19	10	7	9	14	20	17
MER83C	4	6	26	31	32	50	41	68	64	27	30	33	43	20	3	10	5	52	92	49
MER84	9	14	12	20	4	11	9	9	22	13	14	13	12	9	9	7	12	14	10	14
MER84-int	5	8	13	28	10	4	11	21	46	11	3	9	8	10	6	7	3	2	8	6
MER85	12	24	16	19	7	14	7	14	10	24	33	22	19	41	13	8	15	24	31	14
MER87	17	29	9	15	14	15	7	14	19	12	15	15	26	18	22	24	21	21	38	25
MER87B	37	45	23	38	33	25	20	37	29	89	77	70	78	117	57	51	48	66	81	67
MER88	7	5	9	8	7	13	4	11	5	6	6	3	2	1	5	2	3	7	7	3
MER89	36	85	69	141	85	67	46	108	95	60	68	69	49	60	30	38	43	71	87	78
MER89-int	41	64	50	53	21	24	14	62	53	21	26	24	30	22	7	12	13	52	69	56
MER90	20	24	16	52	22	25	17	29	16	53	47	54	43	57	36	37	37	11	29	25
MER90a	54	72	51	125	60	65	66	114	78	78	95	84	79	86	54	53	46	102	150	121
MER91A	37	57	47	154	59	46	65	75	81	84	82	75	91	79	43	51	36	52	82	89
MER91B	15	15	7	39	16	26	9	24	38	39	62	38	60	42	32	31	17	13	16	11
MER91C	24	24	9	62	13	20	15	14	26	18	21	20	18	30	12	16	14	18	33	26
MER92A	4	3	14	10	12	16	15	29	25	12	9	5	12	9	6	7	1	5	12	4
MER92B	26	51	28	59	48	54	67	82	84	97	102	93	72	65	80	70	65	24	67	47
MER92C	7	7	7	6	7	2	6	2	8	12	8	10	11	13	8	9	7	2	5	10
MER92D	11	9	7	20	13	6	1	10	6	17	22	7	7	11	4	5	8	43	60	40
MER92-int	27	38	27	25	17	17	8	45	12	103	102	140	85	110	7	18	19	128	188	120
MER94	74	68	61	138	69	53	57	124	99	85	71	71	94	110	52	48	34	57	119	88
MER94B	5	15	4	12	6	5	3	16	11	6	12	12	6	5	6	3	7	10	11	17
MER95	46	34	63	36	106	48	39	68	56	90	113	86	88	88	88	93	75	57	84	81
MER96	19	26	8	58	17	10	11	17	26	15	29	21	18	16	23	16	23	16	19	18
MER96B	44	144	90	117	73	65	62	97	168	93	86	118	100	114	91	82	53	61	81	102
MER97a	13	24	13	11	15	7	13	27	10	11	10	19	13	14	11	10	12	34	43	38
MER97b	7	5	17	19	9	9	14	14	23	15	20	7	7	6	10	11	8	12	29	13
MER97c	35	59	102	100	67	72	61	71	82	140	170	156	171	153	152	152	165	38	53	44
MER97d	5	1	11	7	10	9	9	19	16	5	11	5	13	12	5	0	4	23	14	2
MER99	2	0	6	5	7	7	5	5	8	9	3	8	2	3	5	5	2	4	11	9
MER9a1	26	21	14	47	58	37	57	36	51	71	61	56	78	104	78	67	52	32	53	40
MER9a2	110	171	210	235	184	190	115	426	695	303	288	301	259	332	187	136	135	125	196	136
MER9a3	42	34	38	66	28	17	23	66	51	40	44	53	42	34	47	47	37	41	69	54
MER9B	4	2	3	7	4	3	3	5	0	10	5	5	4	4	3	3	3	5	5	2
Merlin1_HS	0	1	0	3	0	2	0	4	0	0	0	2	0	0	0	1	2	2	3	1
MERX	5	9	9	16	11	9	9	8	8	9	5	22	9	10	2	6	0	3	15	9
MIR	2606	3178	2868	5529	3526	3381	2470	5355	5066	5511	5578	5113	4966	5510	2720	2974	2606	4239	6448	4794
MIR1_Amn	113	174	162	289	126	121	130	198	270	197	236	206	237	235	122	150	143	173	224	240
MIR3	1225	1556	1303	2656	1690	1592	1187	2194	2438	2056	2185	1978	1988	2100	1132	1220	1138	2101	3051	2360
MIRb	3257	3986	3191	6917	3910	3658	2871	5946	5936	5751	5664	5275	5330	5561	3083	3562	2973	4670	6869	5507
MIRc	1302	1628	1522	2778	1972	1759	1411	2678	2598	2605	2603	2525	2574	2612	1298	1363	1251	2516	3564	2843
MLT1A	287	396	381	774	366	310	267	482	556	480	527	452	480	548	363	358	280	487	719	614
MLT1A0	553	698	575	1644	619	560	452	980	1043	945	1066	948	921	885	565	680	569	674	1045	1058
MLT1A0-int	75	79	64	146	84	85	62	141	160	172	193	168	162	180	87	97	91	71	100	80
MLT1A1	422	473	434	747	558	431	402	602	619	640	701	555	534	532	379	427	349	660	1054	830
MLT1A1-int	57	54	37	89	53	33	26	86	65	57	45	37	47	69	61	57	52	63	83	74
MLT1A-int	16	15	10	33	22	6	8	21	12	18	17	23	15	11	13	6	10	28	55	38
MLT1B	697	891	887	1519	1023	811	779	1244	1287	1005	903	836	808	826	510	637	514	1095	1555	1405
MLT1B-int	12	24	7	42	8	4	6	11	18	13	10	19	17	7	9	10	12	8	20	31
MLT1C	253	310	233	549	267	189	221	378	429	315	347	284	329	276	170	225	176	336	464	431
MLT1C2	568	740	659	1352	775	700	664	1030	1187	1023	1067	913	938	975	656	750	694	972	1496	1188
MLT1C2-int	14	12	20	37	15	18	16	48	49	15	33	22	15	22	12	15	18	10	9	21
MLT1C-int	3	2	7	10	1	2	3	3	4	4	4	3	7	2	1	0	3	2	2	5
MLT1D	633	871	702	1537	783	732	637	1246	1283	1216	1369	1233	1121	1234	691	836	716	940	1510	1248
MLT1D-int	15	17	39	44	25	17	20	32	48	38	29	47	30	34	11	33	30	16	17	22
MLT1E	15	37	27	58	41	16	19	39	57	40	27	32	35	31	13	18	16	26	36	20
MLT1E1	26	51	45	83	48	46	38	107	71	93	107	81	94	90	42	49	39	59	90	59
MLT1E1A	133	167	178	343	213	188	175	282	226	292	296	286	298	280	132	180	126	244	364	269
MLT1E1A-int	23	18	42	28	29	35	33	34	38	57	37	51	44	55	21	34	22	36	41	38
MLT1E2	125	169	153	336	133	102	96	228	270	219	211	194	205	195	108	175	137	190	292	212
MLT1E2-int	1	2	1	6	4	1	3	3	2	8	6	12	5	4	3	5	9	3	8	5
MLT1E3	63	78	63	170	63	44	62	132	112	92	89	101	81	92	63	58	48	53	83	112
MLT1E3-int	4	7	1	6	3	3	6	14	5	7	6	7	23	7	5	5	7	8	6	5
MLT1F	224	302	343	592	285	357	323	581	538	762	813	779	794	970	564	532	517	281	396	372
MLT1F1	191	217	164	263	164	126	128	200	275	244	231	230	203	242	118	155	139	280	390	273
MLT1F1-int	8	3	5	6	8	3	10	13	6	12	9	9	9	5	3	9	6	4	14	10
MLT1F2	402	512	550	894	761	597	692	899	973	969	1112	1087	1213	1268	384	394	365	731	1090	905
MLT1F2-int	67	35	51	83	44	29	37	84	96	28	40	23	30	33	19	28	17	48	92	55
MLT1F-int	21	26	17	36	25	15	14	13	22	27	39	37	27	31	9	16	13	21	24	24
MLT1G	96	128	152	348	191	202	145	259	274	443	415	372	399	447	317	291	294	134	209	191
MLT1G1	214	233	191	360	205	170	142	272	316	343	315	302	253	318	225	193	234	239	396	346
MLT1G1-int	28	28	41	45	44	28	35	59	43	44	52	58	36	52	70	73	70	27	50	31
MLT1G3	187	263	183	331	247	199	198	348	370	355	391	349	295	332	228	217	205	225	356	250
MLT1G3-int	9	8	12	21	19	6	10	20	18	8	9	17	14	8	10	4	7	12	18	15
MLT1G-int	2	4	4	5	6	3	0	4	4	0	7	6	5	3	6	4	2	5	8	12
MLT1H	376	426	344	811	426	364	330	578	707	583	614	517	481	538	343	392	345	471	720	670
MLT1H1	121	152	175	378	203	187	140	237	282	286	310	282	262	331	190	210	153	233	333	271
MLT1H1-int	15	18	12	34	12	17	6	18	15	21	20	22	16	25	5	21	6	28	30	11
MLT1H2	144	170	156	322	226	279	161	416	315	291	274	257	267	239	183	148	163	186	252	207
MLT1H2-int	9	7	3	11	11	5	11	12	8	8	15	17	6	14	4	4	6	8	12	17
MLT1H-int	36	25	19	41	23	6	17	25	28	24	29	23	26	28	12	20	10	74	100	111
MLT1I	335	398	452	811	523	466	366	771	712	617	613	564	544	551	310	325	317	556	787	568
MLT1I-int	11	18	24	43	30	23	14	30	31	29	21	39	26	22	8	16	15	26	50	35
MLT1-int	19	21	37	29	24	31	21	29	50	49	35	54	50	54	26	27	25	24	37	38
MLT1J	438	568	632	1125	825	908	845	1291	1192	1104	1222	1084	1066	1047	705	753	652	1147	1729	1312
MLT1J1	164	175	123	378	159	122	119	209	183	262	304	297	233	261	112	142	146	325	570	420
MLT1J1-int	26	21	8	28	15	5	9	6	27	12	7	12	10	13	2	4	2	25	26	23
MLT1J2	230	280	248	499	245	304	191	466	433	505	564	523	472	547	313	355	349	264	364	315
MLT1J2-int	20	35	22	54	30	64	35	46	46	197	240	290	201	233	143	126	123	17	21	25
MLT1J-int	85	83	62	135	76	61	68	159	149	64	59	62	67	48	33	42	41	98	142	119
MLT1K	462	611	559	1162	575	546	449	869	899	926	1004	781	808	872	635	624	544	632	994	846
MLT1K-int	3	4	8	16	1	5	2	8	16	9	3	8	7	12	5	10	6	8	9	14
MLT1L	334	478	384	746	423	392	326	594	609	695	629	652	627	639	438	417	392	435	759	566
MLT1L-int	2	0	7	12	11	12	5	8	13	23	15	23	16	24	3	5	4	2	5	0
MLT1M	70	92	61	145	77	59	50	77	114	99	117	96	93	105	32	50	35	76	105	93
MLT1N2	189	188	218	437	274	255	211	370	388	372	392	381	360	436	222	267	184	292	448	363
MLT1N2-int	1	4	1	0	6	2	1	0	7	1	4	3	3	3	0	1	0	2	4	0
MLT1O	111	144	146	307	155	134	114	189	239	305	318	243	368	355	247	241	244	199	223	213
MLT2A1	92	163	163	458	202	175	185	313	289	235	246	270	245	251	151	166	158	236	352	311
MLT2A2	201	331	288	699	461	412	370	581	493	662	595	609	611	572	380	372	365	717	1027	745
MLT2B1	141	177	165	370	178	157	141	283	302	288	269	299	258	303	166	182	186	136	239	201
MLT2B2	106	107	136	280	128	166	116	202	244	384	429	321	264	353	329	340	270	115	199	144
MLT2B3	149	266	310	609	307	304	212	869	1119	328	379	354	366	412	208	224	188	321	532	386
MLT2B4	217	254	172	329	173	163	111	290	371	309	276	255	227	303	133	157	106	238	361	301
MLT2B5	6	15	19	35	25	32	19	51	24	49	35	44	30	37	20	27	25	33	38	32
MLT2C1	71	92	81	140	84	71	50	143	94	89	107	102	93	86	38	62	57	60	79	100
MLT2C2	15	20	31	59	34	30	20	39	28	69	78	59	50	51	37	33	47	37	66	58
MLT2D	82	137	113	272	156	121	107	191	182	180	197	127	175	172	94	105	78	190	234	261
MLT2E	8	14	4	25	4	8	4	16	5	16	9	9	16	19	6	3	8	6	9	13
MLT2F	91	92	85	228	92	63	60	107	124	111	133	127	97	128	86	95	81	121	173	153
MLT-int	89	92	89	100	89	105	84	92	204	166	163	140	184	179	139	149	131	78	142	113
MSR1	4	7	1	1	0	0	1	12	2	3	0	0	0	0	1	1	2	3	8	7
MSTA	809	1068	1373	2857	1905	2006	1727	2720	2609	2465	2367	2219	2237	2338	1180	1372	1173	2462	3634	3048
MSTA1	31	48	22	63	39	22	17	67	40	32	28	35	41	44	14	27	24	22	39	26
MSTA-int	272	384	487	876	611	933	502	978	1024	1242	991	997	932	1120	278	335	286	420	608	489
MSTB	258	346	336	979	561	491	440	780	654	637	597	593	614	543	317	407	310	472	695	666
MSTB1	141	188	141	443	224	193	150	278	285	244	259	220	247	212	102	155	156	335	590	435
MSTB1-int	8	9	19	39	17	9	7	18	30	58	62	44	71	59	30	49	34	8	13	14
MSTB2	35	61	45	140	67	71	38	80	86	159	179	185	188	222	131	133	145	51	94	106
MSTB2-int	3	7	3	10	9	6	6	7	12	12	10	15	5	9	6	10	8	3	13	6
MSTB-int	74	99	57	247	114	65	94	180	141	76	60	63	86	81	32	53	52	251	346	376
MSTC	150	194	147	339	149	185	117	296	327	305	325	382	312	360	192	214	212	191	268	261
MSTC-int	33	28	18	44	17	23	18	24	30	79	112	100	115	143	87	95	84	34	48	41
MSTD	268	283	304	615	443	377	264	544	438	470	451	375	403	355	185	219	215	649	1073	709
MSTD-int	51	60	141	170	218	292	123	333	234	217	183	74	166	49	6	23	22	526	835	431
MST-int	2	11	25	35	22	29	29	30	31	67	62	59	35	56	19	26	27	3	9	7
OldhAT1	70	77	113	154	114	74	73	150	130	77	68	72	78	63	44	45	45	92	153	138
ORSL	20	34	34	45	23	46	25	62	68	31	46	36	41	41	29	36	24	43	72	41
ORSL-2a	3	2	10	16	10	9	6	8	20	9	14	7	10	9	7	2	2	4	13	10
ORSL-2b	15	10	15	18	19	7	10	34	26	11	13	15	7	13	5	11	7	11	9	13
PABL_A	20	30	10	46	19	11	13	21	22	26	30	36	41	28	16	29	9	58	100	97
PABL_A-int	31	31	72	104	99	89	78	121	110	113	102	129	111	128	88	75	85	18	32	32
PABL_B	35	56	52	59	67	58	67	67	113	103	105	101	115	133	76	78	89	37	64	41
PABL_B-int	240	441	580	424	404	432	398	795	1086	755	725	840	785	1017	630	567	578	213	248	192
Penelope1_Vert	6	6	2	20	10	5	8	11	15	15	20	19	19	10	10	9	5	12	25	17
Plat_L3	35	48	36	83	54	52	39	87	65	99	102	82	70	66	34	47	42	72	114	87
polypurine	0	2	0	2	1	4	1	0	3	2	3	2	0	2	1	3	0	0	1	0
PRIMA4_LTR	15	15	23	46	20	25	12	42	38	39	41	28	29	39	12	19	21	18	38	26
PRIMA41-int	90	216	387	379	310	333	215	903	1025	1210	1383	1374	1117	1475	213	237	129	120	223	113
PRIMA4-int	36	29	35	58	22	24	17	40	56	94	81	105	104	131	39	35	45	80	108	76
PRIMAX-int	7	16	10	9	8	4	3	3	18	5	5	4	9	12	7	5	5	10	17	6
PrimLTR79	5	3	4	8	7	7	2	2	9	8	6	10	6	5	3	0	5	6	10	6
REP522	40	24	17	19	7	18	9	34	44	29	30	29	33	38	16	29	11	23	41	30
Ricksha	16	15	10	28	17	12	7	21	15	11	18	21	17	10	9	6	8	33	59	52
Ricksha_0	46	58	64	74	68	53	48	127	163	58	58	43	46	39	32	26	27	40	72	46
Ricksha_a	0	2	0	5	1	0	0	3	3	0	1	2	1	1	1	0	1	0	1	2
Ricksha_b	1	3	3	2	4	6	1	3	3	7	6	3	2	3	1	1	0	2	4	4
Ricksha_c	154	456	1088	1245	518	393	456	1704	2099	509	508	661	561	708	285	270	212	29	76	44
SAR	0	0	0	1	0	0	0	5	0	0	0	2	2	0	1	5	3	11	6	5
SATR1	32	44	70	169	76	86	72	136	77	102	68	111	98	96	71	82	65	27	52	48
SATR2	5	14	10	36	16	24	9	15	6	22	8	18	9	22	14	26	16	5	8	17
SST1	62	82	139	268	93	145	108	284	409	888	1020	987	793	914	1044	941	992	83	103	90
SSU-rRNA_Hsa	1	3	4	2	1	1	0	0	1	4	1	1	2	1	1	0	2	1	3	0
SVA_A	75	225	286	533	332	607	382	643	1203	1510	1576	1645	1716	1867	2022	1707	1463	96	159	121
SVA_B	178	294	209	462	183	241	225	371	637	1071	1295	1057	1135	1191	1593	1407	1183	270	340	287
SVA_C	57	223	238	461	188	292	228	456	628	1660	1716	1732	1812	1943	2106	1936	1581	58	91	92
SVA_D	362	1454	1752	3777	1661	2927	2237	4047	6353	13901	15300	15241	16276	17125	19059	17124	14347	301	415	448
SVA_E	50	268	264	518	197	449	231	593	1023	2122	2306	2126	2342	2781	2610	2326	1943	69	120	88
SVA_F	376	1212	2691	3544	2072	2238	2327	4548	5188	6539	7143	7383	7400	7745	8573	7639	6653	127	169	165
TAR1	113	135	52	52	41	36	45	62	69	91	71	86	88	107	100	81	73	96	101	89
THE1A	200	269	299	606	357	391	240	694	634	760	796	807	716	781	179	210	178	345	563	485
THE1A-int	202	277	309	647	405	464	279	708	888	863	861	922	865	1169	186	233	213	383	564	457
THE1B	773	891	932	2536	1242	1012	829	1862	1745	1657	1652	1608	1398	1685	880	979	903	1526	2356	2104
THE1B-int	588	763	811	1669	1062	933	787	1741	1998	1000	1054	1061	1155	1252	584	620	554	1752	2908	2050
THE1C	252	369	406	1065	536	488	371	663	578	826	863	854	782	798	597	646	559	745	1102	853
THE1C-int	93	143	122	471	155	147	107	204	249	314	299	329	261	295	224	279	204	292	486	361
THE1D	495	515	607	1452	675	497	414	938	953	851	860	862	839	924	685	711	657	799	1142	1073
THE1D-int	483	613	1101	1690	1875	2508	2215	2794	3015	2403	2490	2075	2363	2434	1132	1055	956	2792	3940	2603
THE1-int	10	9	8	29	14	21	10	46	27	31	30	40	45	35	5	9	8	8	21	7
Tigger1	995	865	1029	1200	1033	1097	752	1683	1381	1676	1542	1498	1640	1667	933	948	805	1393	2179	1352
Tigger10	18	34	16	27	21	19	15	26	30	22	25	27	23	18	11	14	16	36	48	36
Tigger11a	2	3	1	3	4	0	3	7	4	12	6	0	5	5	4	5	4	9	8	4
Tigger12	22	22	11	20	18	17	10	31	41	22	37	16	19	11	10	13	4	12	19	20
Tigger12A	9	10	12	24	30	23	14	40	28	22	18	20	16	20	6	4	3	13	21	15
Tigger12c	9	10	17	17	7	11	13	14	18	13	13	11	8	11	6	4	7	8	15	18
Tigger13a	49	67	79	89	72	63	51	95	97	96	95	104	80	100	30	43	37	59	80	71
Tigger14a	16	13	19	17	10	14	9	21	20	17	12	10	5	3	8	5	10	36	41	28
Tigger15a	46	50	36	95	50	64	53	85	56	101	100	83	82	117	38	49	52	70	113	89
Tigger16a	23	24	22	39	23	12	10	37	23	41	28	22	39	37	15	24	22	26	27	42
Tigger16b	17	25	8	11	16	15	9	17	27	16	13	18	17	10	8	11	4	8	21	20
Tigger17a	52	70	45	80	49	46	29	76	93	95	84	84	112	122	49	52	35	65	85	69
Tigger17b	0	2	1	5	2	0	0	4	6	0	0	1	1	1	4	0	3	2	8	2
Tigger17c	16	13	23	31	19	8	10	27	33	17	17	14	17	11	7	5	8	18	29	19
Tigger17d	1	0	1	4	0	0	1	0	3	2	1	1	3	1	0	0	1	0	0	1
Tigger18a	13	23	13	22	13	6	7	17	12	22	26	22	19	16	11	9	4	25	36	14
Tigger19a	33	33	23	48	16	23	19	17	39	35	38	27	26	30	17	15	20	30	40	39
Tigger19b	56	63	74	135	75	78	65	151	127	130	166	159	115	133	121	117	86	60	91	63
Tigger1a_Art	4	5	3	10	8	4	4	2	10	10	8	7	4	7	6	7	6	6	11	10
Tigger2	132	158	181	264	224	167	166	286	256	332	316	279	338	348	152	192	148	257	406	329
Tigger20a	221	181	211	224	261	232	235	204	211	429	507	461	433	509	444	395	466	490	643	418
Tigger21a	1	3	2	2	2	0	1	2	2	2	4	0	3	2	4	1	4	6	7	0
Tigger22N1	8	9	16	26	17	38	17	43	34	19	21	17	18	12	3	7	7	21	20	14
Tigger23a	12	9	5	11	3	9	7	1	1	10	10	9	4	6	2	3	4	9	6	13
Tigger2a	147	156	191	210	124	109	97	241	173	249	235	222	257	242	182	167	173	155	220	170
Tigger2b_Pri	40	53	57	79	99	100	83	158	140	154	176	125	138	170	82	78	54	128	205	116
Tigger3	26	42	41	48	35	27	32	64	48	67	62	57	54	58	24	31	21	40	61	57
Tigger3a	100	134	129	224	214	219	163	353	311	208	201	135	200	208	87	86	98	206	227	168
Tigger3b	189	253	377	421	339	311	250	597	523	326	341	343	318	295	186	197	171	397	537	350
Tigger3c	42	49	44	112	60	78	48	110	89	87	69	84	91	106	49	36	33	48	118	78
Tigger3d	4	18	11	24	11	9	9	20	32	17	16	11	10	21	6	7	7	15	37	14
Tigger4	76	67	76	107	129	122	80	181	157	172	158	202	196	205	76	76	73	84	127	98
Tigger4a	35	29	71	81	66	64	55	100	130	55	60	52	72	69	36	32	28	25	36	34
Tigger4b	44	48	33	46	33	28	24	65	56	56	54	45	57	55	29	30	29	62	101	68
Tigger5	5	5	6	14	9	20	9	15	20	19	21	8	15	12	12	15	6	26	55	26
Tigger5b	87	124	112	122	156	172	161	169	159	354	354	281	385	412	186	220	173	91	145	88
Tigger6	42	47	29	21	11	18	11	20	24	23	22	10	33	33	24	15	20	49	77	51
Tigger6a	27	24	17	16	23	9	13	18	14	19	13	14	21	16	5	14	7	31	55	38
Tigger6b	4	4	0	5	5	3	2	7	3	2	1	1	3	5	0	3	3	11	6	5
Tigger7	71	113	87	150	110	137	108	159	92	271	284	213	196	174	227	226	190	95	164	119
Tigger8	15	9	10	23	11	11	11	18	26	17	20	16	12	21	7	12	14	22	35	7
Tigger9a	5	10	8	11	11	5	7	21	11	15	13	7	13	16	6	5	10	8	21	14
Tigger9b	14	24	26	24	10	14	11	31	15	12	16	19	14	15	7	11	3	7	5	17
tRNA-Ala-GCG	3	3	2	0	3	1	1	0	0	4	1	1	2	2	1	1	0	1	2	1
tRNA-Ala-GCY	0	5	0	2	6	0	0	5	0	0	0	2	2	0	0	0	1	1	2	0
tRNA-Arg-AGG	1	2	0	1	2	0	0	0	0	0	0	1	1	0	0	4	0	3	2	3
tRNA-Arg-CGY_	0	0	2	2	0	1	1	0	0	9	14	7	11	9	10	7	12	1	0	0
tRNA-Asn-AAC	1	2	3	5	4	3	3	0	7	4	9	15	5	6	9	3	6	3	4	4
tRNA-Asp-GAY	1	4	5	1	1	3	2	2	3	2	6	0	2	5	1	0	3	0	1	3
tRNA-Cys-TGY	2	2	0	4	1	2	0	0	0	0	0	0	2	1	0	0	0	9	8	6
tRNA-Gln-CAA	1	0	1	2	1	0	0	1	4	0	1	0	1	1	3	0	4	5	1	3
tRNA-Gln-CAG	1	2	0	0	0	0	0	0	2	1	1	2	7	3	1	2	2	2	2	1
tRNA-Glu-GAA	10	6	1	4	4	7	1	0	5	10	9	10	7	14	7	7	2	7	11	2
tRNA-Glu-GAG_	6	1	10	8	9	5	5	3	6	11	8	6	10	6	5	2	3	5	10	7
tRNA-Gly-GGA	0	0	0	1	4	0	1	1	2	0	2	1	3	1	1	1	1	3	7	3
tRNA-Gly-GGY	4	4	9	9	10	4	3	6	10	9	17	11	13	10	26	22	23	15	29	17
tRNA-His-CAY_	1	6	0	3	3	0	0	4	1	1	1	0	3	3	5	1	0	1	7	3
tRNA-Ile-ATA	4	6	0	2	0	0	0	3	0	4	3	1	1	2	1	2	4	7	12	11
tRNA-Ile-ATT	4	6	3	8	4	8	7	8	15	4	4	4	3	8	1	5	2	9	5	6
tRNA-Leu-TTG	0	1	2	4	3	2	1	1	3	3	0	6	1	2	1	6	3	0	2	0
tRNA-Lys-AAA	4	3	3	4	6	5	4	5	5	4	8	5	10	10	3	6	3	3	5	4
tRNA-Lys-AAG	2	1	3	6	2	6	4	12	7	4	7	1	0	0	1	1	0	0	5	6
tRNA-Met	1	4	7	16	8	1	5	3	4	12	9	7	11	8	7	3	6	1	2	1
tRNA-Met-i	1	1	0	5	1	1	2	4	2	3	2	10	8	5	4	4	13	0	5	1
tRNA-Phe-TTY	2	0	0	2	0	0	1	2	6	0	2	0	1	2	0	2	0	0	1	2
tRNA-Pro-CCY	0	1	0	1	0	0	0	2	3	2	2	1	0	0	3	2	0	3	3	1
tRNA-Thr-ACG	2	0	0	1	0	2	3	6	3	1	1	2	1	1	0	0	0	3	0	0
tRNA-Tyr-TAC	0	1	4	3	2	1	1	0	2	0	0	1	2	1	0	1	0	0	2	4
tRNA-Val-GTA	4	4	1	1	4	2	4	0	1	3	7	1	3	8	5	10	3	4	3	5
tRNA-Val-GTG	2	4	2	0	0	0	0	0	2	2	0	1	1	0	1	1	3	0	6	0
U1	8	10	12	20	6	3	8	17	18	15	16	13	11	21	11	8	8	11	22	9
U13	3	5	3	5	4	4	4	0	0	1	4	3	4	0	3	3	2	3	1	2
U13_	4	12	59	68	35	33	47	66	79	21	14	22	32	23	19	24	23	22	34	21
U2	6	18	6	11	6	5	5	4	9	9	16	12	12	17	3	9	5	8	13	12
U3	5	4	4	3	1	2	1	14	2	10	15	14	11	14	1	1	7	4	17	2
U4	1	2	9	0	4	0	4	11	1	3	1	5	5	9	2	1	0	6	3	2
U5	3	0	2	6	3	1	4	2	6	6	2	2	4	0	1	2	0	0	0	0
U6	8	12	38	45	70	50	57	103	69	106	140	101	111	133	95	112	78	62	75	39
UCON1	21	11	20	19	7	7	2	3	12	4	8	3	7	14	8	11	5	19	23	18
UCON101	1	5	3	10	4	4	7	15	4	4	3	7	7	1	1	3	0	2	4	1
UCON105	5	15	3	9	11	13	6	15	12	11	21	23	17	12	7	6	11	7	13	11
UCON12	1	0	0	0	1	2	0	6	1	0	3	1	3	0	0	0	0	1	0	3
UCON14	1	2	0	2	1	3	2	8	0	4	10	6	5	7	1	4	0	2	2	4
UCON16	0	3	1	1	0	0	1	4	0	0	1	4	2	2	0	2	1	1	0	0
UCON17	0	0	1	3	7	2	0	1	2	0	0	2	0	1	0	0	0	1	0	1
UCON2	4	10	5	22	14	13	5	18	40	0	0	4	2	4	0	0	0	0	2	6
UCON26	3	0	6	15	11	9	10	10	9	16	10	15	17	16	18	10	10	3	6	11
UCON27	2	2	3	5	2	3	0	0	1	5	3	3	4	7	0	0	1	1	2	0
UCON28a	4	2	1	5	1	1	2	0	2	9	3	4	1	3	1	2	1	4	14	11
UCON28b	0	0	2	2	0	0	1	5	1	1	0	0	1	2	0	2	2	2	3	3
UCON28c	1	0	0	0	0	0	1	0	0	3	1	1	1	0	0	0	0	11	13	10
UCON29	5	6	0	2	3	3	1	3	0	4	8	10	1	1	1	1	3	1	12	13
UCON31	0	1	2	3	0	0	0	0	2	0	0	2	1	2	2	0	2	0	6	1
UCON34	6	2	3	4	8	0	2	11	14	3	3	5	5	3	4	2	3	9	26	16
UCON35	0	1	0	8	0	0	4	1	0	0	1	1	1	0	0	0	1	0	0	3
UCON37	0	5	6	7	3	7	9	8	11	13	7	12	9	10	6	3	2	1	5	3
UCON38	2	0	3	3	7	1	8	3	1	1	2	2	4	3	1	7	1	0	2	3
UCON40	1	1	1	4	0	1	0	2	2	0	8	1	2	2	2	2	0	3	2	2
UCON41	6	6	11	24	5	5	5	9	10	12	8	15	7	10	3	6	14	12	17	12
UCON44	0	7	2	8	6	2	4	0	7	8	5	10	13	10	6	2	9	4	4	11
UCON47	0	0	0	3	1	0	0	3	0	2	2	1	1	2	0	1	0	1	2	3
UCON48	3	0	3	4	2	1	1	1	0	1	2	2	5	0	3	5	0	3	6	3
UCON49	1	0	1	3	1	0	2	0	3	7	5	3	2	9	2	5	6	3	1	0
UCON5	0	6	11	7	10	8	7	6	3	7	7	10	8	5	2	3	1	2	1	0
UCON55	7	5	4	6	5	7	1	16	4	4	4	4	5	4	1	3	1	7	19	8
UCON58	5	4	3	2	1	3	1	9	2	7	8	6	1	2	1	2	4	6	31	15
UCON70	0	0	1	3	2	3	1	20	8	3	3	0	2	3	1	0	0	0	1	0
UCON71_Crp	5	1	2	4	0	3	0	3	4	2	1	2	0	3	2	0	0	3	0	4
UCON73	2	1	2	10	0	1	0	5	10	4	4	4	2	4	3	0	0	3	6	7
UCON76	7	7	1	6	3	3	4	6	7	6	12	5	8	5	0	0	2	1	4	4
UCON8	4	5	2	2	1	0	1	2	0	1	1	2	2	1	0	1	1	2	3	3
UCON80_AMi	2	0	0	6	0	0	0	0	2	2	0	3	3	1	0	1	0	2	5	3
UCON83	2	0	0	0	5	0	6	2	1	2	2	1	0	0	1	0	0	3	9	5
UCON84	1	1	2	0	4	2	2	2	0	3	3	2	3	4	2	1	1	6	6	3
X1_DNA	7	12	9	13	8	11	7	9	7	6	7	4	4	7	7	5	0	10	8	18
X1_LINE	0	0	1	3	2	1	0	6	1	2	2	0	1	1	2	0	1	0	0	1
X10b_DNA	8	4	3	7	1	2	0	8	4	6	3	6	7	10	5	5	4	8	4	6
X11_DNA	3	0	4	3	0	4	0	8	5	2	4	2	5	2	1	2	4	3	6	7
X12_DNA	12	21	14	22	16	13	7	20	26	34	36	32	22	25	15	12	12	12	36	28
X12_LINE	1	5	2	4	3	3	0	1	0	4	7	8	4	16	3	5	7	5	5	3
X13_LINE	3	0	1	10	1	1	0	0	2	0	2	0	2	1	1	1	1	3	8	4
X15_LINE	5	0	0	2	0	1	4	2	1	0	3	3	2	4	1	2	1	2	4	2
X17_LINE	17	8	11	23	17	11	4	6	9	17	14	3	16	12	4	8	3	20	21	13
X2_LINE	8	5	6	8	4	5	3	3	4	4	3	4	1	1	1	0	3	4	4	5
X20_LINE	2	4	1	3	0	1	0	1	0	3	2	0	0	1	0	0	3	0	4	5
X21_LINE	0	0	0	0	0	1	1	3	0	1	2	1	0	3	0	1	0	2	3	4
X23_DNA	1	0	1	3	0	0	0	6	1	1	2	2	1	0	0	0	0	0	4	0
X24_DNA	4	0	2	8	5	1	1	8	12	10	8	7	9	11	3	4	6	12	9	7
X24_LINE	14	4	13	15	34	41	27	17	18	42	54	48	48	42	29	22	25	20	21	15
X26_DNA	21	32	49	75	107	115	140	107	97	102	90	54	81	52	29	36	33	343	560	419
X2a_DNA	3	1	5	12	6	9	3	7	3	6	6	4	5	9	3	1	2	4	13	15
X2b_DNA	7	9	9	8	3	1	2	5	4	3	0	3	2	3	0	1	0	0	3	8
X30_DNA	13	19	23	29	21	19	18	30	30	34	31	33	31	30	12	11	14	27	41	32
X32_DNA	12	3	4	10	8	8	3	14	5	6	8	6	8	5	4	4	5	1	7	7
X33a_DNA	1	2	1	4	1	0	1	4	1	0	2	1	0	1	0	1	0	1	3	1
X34_DNA	0	0	0	2	1	1	1	3	1	2	3	1	3	1	0	2	0	1	4	1
X4a_DNA	0	0	1	1	2	1	0	2	0	1	2	1	0	3	3	0	1	1	0	1
X4b_DNA	22	15	6	21	4	2	6	2	19	9	6	4	6	4	4	5	3	19	22	16
X5a_DNA	2	3	3	4	4	2	4	0	4	4	1	5	1	2	0	0	0	2	1	2
X6a_DNA	8	3	3	13	16	6	10	17	30	14	20	13	10	18	7	9	4	11	12	3
X6A_LINE	4	8	6	17	10	3	7	22	8	17	18	14	14	20	5	8	7	31	45	38
X6b_DNA	11	5	6	19	11	1	3	19	7	2	5	8	10	15	4	1	3	15	24	18
X6B_LINE	6	11	11	21	19	4	8	15	17	18	15	17	17	21	6	7	12	11	6	23
X7A_LINE	33	24	11	14	12	20	12	30	16	18	14	16	27	12	7	11	11	22	38	23
X7B_LINE	9	7	2	11	5	5	4	13	15	30	27	40	18	13	6	14	5	6	12	12
X7C_LINE	8	6	6	14	9	2	7	10	3	14	25	13	12	10	1	6	3	9	19	1
X7D_LINE	0	0	0	0	1	1	1	0	2	9	2	6	1	5	1	0	1	0	0	0
X8_LINE	1	4	8	2	10	15	8	9	13	6	9	13	15	11	12	4	6	2	3	5
X9_LINE	10	6	9	10	8	3	8	5	5	5	7	7	5	6	4	6	0	9	7	5
X9a_DNA	10	21	10	23	11	16	9	36	14	5	12	20	14	13	6	6	11	18	28	13
X9b_DNA	17	18	8	22	14	10	10	16	11	43	25	25	24	22	19	20	20	21	25	7
Zaphod	64	75	44	100	41	41	26	66	69	80	114	82	65	75	45	56	50	52	118	85
Zaphod2	22	18	11	17	17	8	11	44	20	15	17	16	14	14	5	5	11	14	37	26
Zaphod3	35	27	8	39	19	16	20	30	41	33	31	30	25	26	13	17	15	40	52	33
Zaphod4a	2	4	3	7	2	2	0	7	9	5	2	1	3	3	1	8	0	9	4	1
