# Supplementary material for: Comprehensive Cell Surface Protein Profiling Identifies Specific Markers of Human Naive and Primed Pluripotent States
Source: Cell Stem Cell. 2017 Jun 1;20(6):874–890.e7. doi: 10.1016/j.stem.2017.02.014 (PMC5459756; doi:10.1016/j.stem.2017.02.014)
Supplement: Table S4. Details of Antibodies Used for Flow Cytometry and Immunofluorescence Microscopy, Related to Figure 3 [file mmc5.xlsx]

## Sheet: Sheet1
Antibody target	Conjugation	Vendor	Catalogue number	Volume per 100ml flow cytometry test	Dilution for immunofluorescence	Full panel	Minimal panel
CD130	PE	BD Biosciences	555757	20 μl		Yes	Yes
CD130	-	BD Biosciences	555756		1:200
CD229	-	R&D Systems	MAB1898	2.5 μl
CD229	-	R&D Systems	AF1898		1:200
CD24	BV650	BD Biosciences	563720	5 μl		Yes
CD24	BUV395	BD Biosciences	563818	5 μl			Yes
CD24	-	BD Biosciences	555426		1:200
CD320	-	R&D Systems	AF1557	2.5 μl	1:200
CD57	BV605	BD Biosciences	563895	5 μl
CD57	BV421	BD Biosciences	563896	5 μl		Yes	Yes
CD57	-	BD Biosciences	555618		1:200
CD7	PE	BioLegend	343106	1 μl
CD7	PE-Cy7	BioLegend	343114	5 μl		Yes
CD7	-	BD Biosciences	555359		1:200
CD75	eF660	eBioscience	50-0759-42	5 μl		Yes	Yes
CD75	-	Abcam	ab77676		1:400
CD77	PE-CF594	BD Biosciences	563631	5 μl		Yes
CD77	-	BD Biosciences	551352		1:200
CD90	BUV395	BD Biosciences	563804	5 μl		Yes
CD90	PE-Cy7	BD Biosciences	561558	5 μl
CD90	-	BD Biosciences	555593		1:200
CD90.2 (anti-mouse)	APC-Cy7	BioLegend	105328	5 μl		Yes	Yes
HLA-ABC	BV711	BD Biosciences	565333	5 μl
HLA-ABC	-	BD Biosciences	555551		1:200
KLF17	-	Atlas Antibodies	HPA024629		1:300
KLF4	-	R&D Systems	AF3158		1:200
NANOG	-	Abcam	ab21624		1:500
NANOG	-	ReproCELL	RCAB0004P-F		1:200
POU5F1	-	Santa Cruz	sc5279		1:300
SOX2	-	R&D Systems	MAB2018		1:200
SSEA4	-	R&D Systems	MAB1435		1:200
TFCP2L1	-	R&D Systems	AF5726		1:400
Donkey anti-mouse	AF568	ThermoFisher Scientific	A10037	0.5 μl
Donkey anti-mouse	AF555	ThermoFisher Scientific	A31570		1:1000
Donkey anti-mouse	AF647	ThermoFisher Scientific	A31571		1:1000
Donkey anti-mouse	AF594	ThermoFisher Scientific	A21203		1:1000
Donkey anti-rabbit	AF647	ThermoFisher Scientific	A31573		1:1000
Donkey anti-rabbit	AF488	ThermoFisher Scientific	A21206		1:1000
Donkey anti-goat	AF555	ThermoFisher Scientific	A21432		1:1000
Fixable Viability Dye	eF780	eBioscience	65-0865-18	0.6 μl		Yes	Yes
