# Supplementary material for: Comprehensive Cell Surface Protein Profiling Identifies Specific Markers of Human Naive and Primed Pluripotent States
Source: Cell Stem Cell. 2017 Jun 1;20(6):874–890.e7. doi: 10.1016/j.stem.2017.02.014 (PMC5459756; doi:10.1016/j.stem.2017.02.014)
Supplement: Table S5. Information about the Setup of the Flow Cytometers, Related to Figure 3 [file mmc6.xlsx]

## Sheet: Sheet1
Cytometer	Laser(s)	Filter(s) BP	Filter(s) LP	Antibody and fluorophore		Cytometer	Laser(s)	Laser Power (mW)	Make
BD LSRFortessa	355	379/28		CD90-BUV395 or CD24-BUV395		BD LSRFortessa 5A	355nm (UV)	20	Coherent Genesis
		450/50	410				640nm (red)	40	Coherent OBIS
	488	530/30	505	GFP			561nm (yellow-green)	50	Coherent Sapphire
		710/50	685				488nm (blue)	50	Coherent Sapphire
	405	450/50		CD57-BV421			402nm (violet)	50	Coherent OBIS
		525/50	505
		610/20	600
		660/20	630	CD24-BV650
		710/50	690
		780/60	750
	561	585/15		CD130-PE
		610/20	600	CD77-PE-CF594
		670/30	635
		710/50	685
		780/60	750	CD7-PE-Cy7
	640	670/14		CD75-eF660
		730/45	690
		780/60	750	Cd90.2-APC-Cy7 and Fixable Viability Dye eF780
Cytometer	Laser(s)	Filter(s) BP	Filter(s) LP	Antibody and fluorophore		Cytometer	Laser(s)	Laser Power (mW)	Make
BD FACSAria Fusion	355	379/28		CD90-BUV395 or CD24-BUV395		BD FACSAria Fusion	355nm (UV)	15	Coherent OBIS
		450/50	450				640nm (red)	100	Coherent OBIS
	488	530/30	502	GFP			561nm (yellow-green)	50	Coherent Sapphire
		695/40	655				488nm (blue)	50	Coherent Sapphire
	405	450/50		CD57-BV421			402nm (violet)	89	Iflex QiOptiq
		525/50	505
		610/20	595
		670/30	630	CD24-BV650
		710/50	690
		780/60	750
	561	582/15		CD130-PE
		610/20	600	CD77-PE-CF594
		670/30	630
		710/50	685
		780/60	735	CD7-PE-Cy7
	640	670/14		CD75-eF660
		730/45	690
		780/60	765	Cd90.2-APC-Cy7 and Fixable Viability Dye eF780
