# Supplementary material for: Comprehensive Cell Surface Protein Profiling Identifies Specific Markers of Human Naive and Primed Pluripotent States
Source: Cell Stem Cell. 2017 Jun 1;20(6):874–890.e7. doi: 10.1016/j.stem.2017.02.014 (PMC5459756; doi:10.1016/j.stem.2017.02.014)
Supplement: Table S6. Primer Sequences Used for qRT-PCR, Related to STAR Methods [file mmc7.xlsx]

## Sheet: Sheet1
Primer target	Type	Assay	F primer	R primer	Catalog#	Vendor
GAPD	Taqman	-	-	-	4333764F	ThermoFisher Scientific
RPLPO	Taqman	-	-	-	4333761F	ThermoFisher Scientific
DNMT3L	Taqman	Hs01081364_m1	-	-	4331182	ThermoFisher Scientific
DPPA3	Taqman	Hs01931905_g1	-	-	4331182	ThermoFisher Scientific
KLF4	Taqman	Hs00358836_m1	-	-	4331182	ThermoFisher Scientific
TFCP2L1	Taqman	Hs00232708_m1	-	-	4331182	ThermoFisher Scientific
NANOG	Taqman	Hs02387400_g1	-	-	4331182	ThermoFisher Scientific
POU5F1	Taqman	Hs03005111_g1	-	-	4331182	ThermoFisher Scientific
SOX2	Taqman	Hs01053049_s1	-	-	4331182	ThermoFisher Scientific
DUSP6	Taqman	Hs00737962_m1	-	-	4331182	ThermoFisher Scientific
ZIC2	Taqman	Hs00600845_m1	-	-	4331182	ThermoFisher Scientific
OTX2	Taqman	Hs00222238_m1	-	-	4331182	ThermoFisher Scientific
ZIC3	Taqman	Hs04187390_m1	-	-	4331182	ThermoFisher Scientific
POU5F1	SYBR Green	-	GGATATACACAGGCCGATGTGG	ATGGTCGTTTGGCTGAATACCT	-	Sigma-Aldrich
SOX2	SYBR Green	-	AACCAGCGCATGGACAGTTAC	GTTCATGTAGGTCTGCGAGCTG	-	Sigma-Aldrich
NANOG	SYBR Green	-	TCCAGCAGATGCAAGAACTCTC	GGTTCTGGAACCAGGTCTTCAC	-	Sigma-Aldrich
DUSP6	SYBR Green	-	TTCCCTGAGGCCATTTCTTT	AGTGACTGAGCGGCTAATG	-	Sigma-Aldrich
OTX2	SYBR Green	-	CACTTCGGGTATGGACTTGC	GGTACCGGGTCTTGGCAAA	-	Sigma-Aldrich
ZIC2	SYBR Green	-	GATGTGCGACAAGTCCTACAC	TGGACGACTCATAGCCGGA	-	Sigma-Aldrich
KLF17	SYBR Green	-	CTGCAACTACGAGAACTGCG	GCAAGAATATGGCCTCTACC	-	Sigma-Aldrich
KLF4	SYBR Green	-	GCTGCCGAGGACCTTCTG	GCGAACGTGGAGAAAGATGG	-	Sigma-Aldrich
TFCP2L1	SYBR Green	-	TTTGTGGGACCCTGCGAAG	TGCTTAAACGTGTCAATCTGGA	-	Sigma-Aldrich
DPPA3	SYBR Green	-	AGACCAACAAACAAGGAGCCT	CCCATCCATTAGACACGCAGA	-	Sigma-Aldrich
DNMT3L	SYBR Green	-	CTGCTCCATCTGCTGCTCC	ATCCACACACTCGAAGCAGT	-	Sigma-Aldrich
HMBS	SYBR Green	-	AGGAGTTCAGTGCCATCATCCT	CACAGCATACATGCATTCCTCA	-	Sigma-Aldrich
GAPDH	SYBR Green	-	CGCTGAGTACGTCGTGGAGT	GGGCAGAGATGATGACCCTTT	-	Sigma-Aldrich
